# Supplementary material for: Kinome Array Profiling of Patient-Derived Pancreatic Ductal Adenocarcinoma Identifies Differentially Active Protein Tyrosine Kinases
Source: Int J Mol Sci. 2020 Nov 17;21(22):8679. doi: 10.3390/ijms21228679 (PMC7698519; doi:10.3390/ijms21228679)
Supplement: Supplementary file 1 [file ijms-21-08679-s001.zip]

Archive with 1 entries (1 files):
- ijms-965251-supplementary.xlsx
