# Supplementary material for: Kinome Array Profiling of Patient-Derived Pancreatic Ductal Adenocarcinoma Identifies Differentially Active Protein Tyrosine Kinases
Source: Int J Mol Sci. 2020 Nov 17;21(22):8679. doi: 10.3390/ijms21228679 (PMC7698519; doi:10.3390/ijms21228679)
Supplement: Supplementary file 1 [file ijms-21-08679-s001.zip › ijms-965251-supplementary.xlsx]

## Sheet: KRSA
Source.Name	Kinase	byChip	meanLFC	Key	Pipeline	Cell Line	Abs_KRSA_Default Metric	KRSA_Percentile Rank		Kinase	Pipeline	Cell line	Abs_KRSA_Default Metric	KRSA_Percentile Rank		Kinase	Pipeline	Cell line	Abs_KRSA_Default Metric	KRSA_Percentile Rank
KRSA_PANC1.txt	TEC	3.30302	3.65458	1	KRSA	PANC1	3.65458	1		DDR	KRSA	Patient-Derived	2.49838	1		TEC	KRSA	All	2.208	0.956
KRSA_PANC1.txt	DDR	2.66812	3.0115	2	KRSA	PANC1	3.0115	0.956		SRC	KRSA	Patient-Derived	1.5687	0.956		DDR	KRSA	All	2.66942	1
KRSA_PANC1.txt	SRC	2.19923	1.98257	3	KRSA	PANC1	1.98257	0.913		TEC	KRSA	Patient-Derived	1.48471	0.913		SRC	KRSA	All	1.70666	0.913
KRSA_PANC1.txt	ABL	1.76459	1.83854	4	KRSA	PANC1	1.83854	0.869		PDGFR	KRSA	Patient-Derived	1.18712	0.869		ABL	KRSA	All	1.0551	0.739
KRSA_PANC1.txt	PDGFR	2.24186	1.61157	5	KRSA	PANC1	1.61157	0.826		FRK	KRSA	Patient-Derived	1.08271	0.782		PDGFR	KRSA	All	1.32861	0.869
KRSA_PANC1.txt	FRK	1.45952	1.55271	6	KRSA	PANC1	1.55271	0.782		EPH	KRSA	Patient-Derived	1.04663	0.652		FRK	KRSA	All	1.23937	0.826
KRSA_PANC1.txt	JAK	-0.979478	-1.3387	7	KRSA	PANC1	1.3387	0.739		MET	KRSA	Patient-Derived	0.797395	0.565		JAK	KRSA	All	0.823308	0.608
KRSA_PANC1.txt	INSR	1.22324	1.07046	8	KRSA	PANC1	1.07046	0.695		INSR	KRSA	Patient-Derived	1.16504	0.826		INSR	KRSA	All	1.13351	0.782
KRSA_PANC1.txt	FGFR	-0.768912	-0.968063	9	KRSA	PANC1	0.968063	0.652		ABL	KRSA	Patient-Derived	0.663382	0.347		FGFR	KRSA	All	0.79867	0.521
KRSA_PANC1.txt	TRK	-0.887021	-0.909774	10	KRSA	PANC1	0.909774	0.608		FGFR	KRSA	Patient-Derived	0.713974	0.521		TRK	KRSA	All	0.580338	0.304
KRSA_PANC1.txt	ACK	0.875055	0.882844	11	KRSA	PANC1	0.882844	0.565		ACK	KRSA	Patient-Derived	1.07021	0.695		ACK	KRSA	All	1.00775	0.652
KRSA_PANC1.txt	SEV	0.435616	0.877323	12	KRSA	PANC1	0.877323	0.521		SEV	KRSA	Patient-Derived	1.07782	0.739		SEV	KRSA	All	1.01099	0.695
KRSA_PANC1.txt	VEGFR	-0.462317	-0.66979	13	KRSA	PANC1	0.66979	0.478		JAK	KRSA	Patient-Derived	0.565612	0.26		VEGFR	KRSA	All	0.685974	0.478
KRSA_PANC1.txt	AXL	1.05236	0.666964	14	KRSA	PANC1	0.666964	0.434		AXL	KRSA	Patient-Derived	0.670064	0.391		AXL	KRSA	All	0.669031	0.434
KRSA_PANC1.txt	FAK	0.549296	0.573627	15	KRSA	PANC1	0.573627	0.391		SYK	KRSA	Patient-Derived	0.63563	0.304		FAK	KRSA	All	0.288596	0.13
KRSA_PANC1.txt	MET	0.152129	0.381898	16	KRSA	PANC1	0.381898	0.347		CSK	KRSA	Patient-Derived	0.365265	0.13		MET	KRSA	All	0.658896	0.391
KRSA_PANC1.txt	EPH	-0.356664	-0.375411	17	KRSA	PANC1	0.375411	0.304		FER	KRSA	Patient-Derived	0.202026	0.086		EPH	KRSA	All	0.822889	0.565
KRSA_PANC1.txt	RET	-0.323759	-0.271923	18	KRSA	PANC1	0.271923	0.26		RYK	KRSA	Patient-Derived	0.705991	0.478		RET	KRSA	All	0.158371	0
KRSA_PANC1.txt	SYK	0.399484	0.251787	19	KRSA	PANC1	0.251787	0.217		TRK	KRSA	Patient-Derived	0.41562	0.173		SYK	KRSA	All	0.507683	0.217
KRSA_PANC1.txt	RYK	-0.176447	-0.192476	20	KRSA	PANC1	0.192476	0.173		EGFR	KRSA	Patient-Derived	0.812918	0.608		RYK	KRSA	All	0.534819	0.26
KRSA_PANC1.txt	FER	0.195584	0.178261	21	KRSA	PANC1	0.178261	0.13		RET	KRSA	Patient-Derived	0.101595	0		FER	KRSA	All	0.194104	0.043
KRSA_PANC1.txt	ALK	-0.202255	-0.158173	22	KRSA	PANC1	0.158173	0.086		FAK	KRSA	Patient-Derived	0.146081	0.043		ALK	KRSA	All	0.416086	0.173
KRSA_PANC1.txt	EGFR	-0.0361407	-0.12862	23	KRSA	PANC1	0.12862	0.043		ALK	KRSA	Patient-Derived	0.545043	0.217		EGFR	KRSA	All	0.584819	0.347
KRSA_PANC1.txt	CSK	0.531805	0.0550447	24	KRSA	PANC1	0.0550447	0		VEGFR	KRSA	Patient-Derived	0.694066	0.434		CSK	KRSA	All	0.261858	0.086
KRSA_PDCL15.txt	DDR	3.6132	3.72497	25	KRSA	PDCL15	3.72497	1
KRSA_PDCL15.txt	SRC	2.34005	2.39743	26	KRSA	PDCL15	2.39743	0.956
KRSA_PDCL15.txt	TEC	2.13423	2.05864	27	KRSA	PDCL15	2.05864	0.913
KRSA_PDCL15.txt	PDGFR	2.01636	2.01051	28	KRSA	PDCL15	2.01051	0.869
KRSA_PDCL15.txt	FRK	1.77777	1.77013	29	KRSA	PDCL15	1.77013	0.826
KRSA_PDCL15.txt	EPH	-1.337	-1.22614	30	KRSA	PDCL15	1.22614	0.739
KRSA_PDCL15.txt	MET	1.28141	1.29193	31	KRSA	PDCL15	1.29193	0.782
KRSA_PDCL15.txt	INSR	1.23113	1.19613	32	KRSA	PDCL15	1.19613	0.695
KRSA_PDCL15.txt	ABL	0.937761	0.992411	33	KRSA	PDCL15	0.992411	0.652
KRSA_PDCL15.txt	FGFR	0.935953	0.935091	34	KRSA	PDCL15	0.935091	0.608
KRSA_PDCL15.txt	ACK	0.812294	0.791045	35	KRSA	PDCL15	0.791045	0.521
KRSA_PDCL15.txt	SEV	0.805591	0.805591	36	KRSA	PDCL15	0.805591	0.565
KRSA_PDCL15.txt	JAK	-0.572077	-0.523994	37	KRSA	PDCL15	0.523994	0.478
KRSA_PDCL15.txt	AXL	0.498876	0.474915	38	KRSA	PDCL15	0.474915	0.434
KRSA_PDCL15.txt	SYK	0.485609	0.466914	39	KRSA	PDCL15	0.466914	0.391
KRSA_PDCL15.txt	CSK	0.453526	0.464739	40	KRSA	PDCL15	0.464739	0.347
KRSA_PDCL15.txt	FER	0.362941	0.327222	41	KRSA	PDCL15	0.327222	0.217
KRSA_PDCL15.txt	RYK	-0.342411	-0.338578	42	KRSA	PDCL15	0.338578	0.26
KRSA_PDCL15.txt	TRK	-0.298076	-0.262837	43	KRSA	PDCL15	0.262837	0.173
KRSA_PDCL15.txt	EGFR	0.296398	0.412691	44	KRSA	PDCL15	0.412691	0.304
KRSA_PDCL15.txt	RET	-0.223934	-0.190203	45	KRSA	PDCL15	0.190203	0.13
KRSA_PDCL15.txt	FAK	0.171125	0.145631	46	KRSA	PDCL15	0.145631	0.086
KRSA_PDCL15.txt	ALK	0.0834079	0.0105647	47	KRSA	PDCL15	0.0105647	0
KRSA_PDCL15.txt	VEGFR	0.0732192	-0.100815	48	KRSA	PDCL15	0.100815	0.043
KRSA_PDCL5.txt	DDR	1.74737	1.27179	49	KRSA	PDCL5	1.27179	0.869
KRSA_PDCL5.txt	SRC	1.56148	0.739977	50	KRSA	PDCL5	0.739977	0.478
KRSA_PDCL5.txt	ACK	1.28783	1.34938	51	KRSA	PDCL5	1.34938	0.956
KRSA_PDCL5.txt	SEV	1.28342	1.35005	52	KRSA	PDCL5	1.35005	1
KRSA_PDCL5.txt	INSR	1.2	1.13395	53	KRSA	PDCL5	1.13395	0.782
KRSA_PDCL5.txt	ABL	0.965379	0.334352	54	KRSA	PDCL5	0.334352	0.217
KRSA_PDCL5.txt	TEC	0.961456	0.910784	55	KRSA	PDCL5	0.910784	0.652
KRSA_PDCL5.txt	ALK	0.933273	1.07952	56	KRSA	PDCL5	1.07952	0.739
KRSA_PDCL5.txt	EGFR	0.826765	1.21315	57	KRSA	PDCL5	1.21315	0.826
KRSA_PDCL5.txt	CSK	0.708059	0.26579	58	KRSA	PDCL5	0.26579	0.13
KRSA_PDCL5.txt	SYK	-0.6962	-0.804347	59	KRSA	PDCL5	0.804347	0.521
KRSA_PDCL5.txt	PDGFR	0.681726	0.363736	60	KRSA	PDCL5	0.363736	0.26
KRSA_PDCL5.txt	EPH	-0.532568	-0.867121	61	KRSA	PDCL5	0.867121	0.608
KRSA_PDCL5.txt	TRK	-0.510597	-0.568404	62	KRSA	PDCL5	0.568404	0.391
KRSA_PDCL5.txt	FRK	0.455637	0.395287	63	KRSA	PDCL5	0.395287	0.304
KRSA_PDCL5.txt	FGFR	0.428381	0.492857	64	KRSA	PDCL5	0.492857	0.347
KRSA_PDCL5.txt	VEGFR	-0.422533	-1.28732	65	KRSA	PDCL5	1.28732	0.913
KRSA_PDCL5.txt	AXL	-0.397337	-0.865213	66	KRSA	PDCL5	0.865213	0.565
KRSA_PDCL5.txt	MET	0.339682	0.302862	67	KRSA	PDCL5	0.302862	0.173
KRSA_PDCL5.txt	RET	-0.327427	0.0129881	68	KRSA	PDCL5	0.0129881	0
KRSA_PDCL5.txt	RYK	-0.309461	-1.0734	69	KRSA	PDCL5	1.0734	0.695
KRSA_PDCL5.txt	JAK	0.302088	0.60723	70	KRSA	PDCL5	0.60723	0.434
KRSA_PDCL5.txt	FAK	-0.14838	-0.146532	71	KRSA	PDCL5	0.146532	0.086
KRSA_PDCL5.txt	FER	0.0555102	0.0768304	72	KRSA	PDCL5	0.0768304	0.043

## Sheet: UKA
Source.Name	Kinase Uniprot ID	Kinase Name	Mean Specificity Score	Mean Significance Score	Mean Final Score	Median Final score	Mean Kinase Statistic	Median Kinase Statistic	SD Kinase Statitistic	Mean peptide set size	Key	Pipeline	Cell Line	Abs_UKA_Default Metric	UKA_Percentile Rank		Kinase	Pipeline	Cell line	Average Abs_UKA_Default Metric	UKA_Percentile Rank		Kinase	Pipeline	Cell line	Abs_UKA_Default Metric	UKA_Percentile Rank
UKA_PDCL15.txt	P06239	Lck	2.4345	0.974694	3.4092	3.37263	12.3532	12.4414	0.272628332224093	29.3333	1	UKA	PDCL15	3.37263	1		Lck	UKA	Patient-Derived	1.68894	0.88		Lck	UKA	All	2.04983	0.986
UKA_PDCL15.txt	P07948	Lyn	1.51771	0.974694	2.49241	2.55972	11.8847	11.818	0.332072	21.5556	2	UKA	PDCL15	2.55972	0.986		Lyn	UKA	Patien-Derived	1.88977	0.96		Lyn	UKA	All	2.10042	1
UKA_PDCL15.txt	P42680	TEC	1.14144	0.974694	2.11613	2.39491	10.0973	10.2921	0.931857686110723	39.2222	3	UKA	PDCL15	2.39491	0.973		TEC	UKA	Patien-Derived	1.90597	0.973		TEC	UKA	All	1.81953	0.906
UKA_PDCL15.txt	P42685	FRK	1.41958	0.974694	2.39427	2.33124	10.5446	10.5645	0.507543693455076	51.1111	4	UKA	PDCL15	2.33124	0.96		FRK	UKA	Patien-Derived	1.70624	0.906		FRK	UKA	All	1.91937	0.92
UKA_PDCL15.txt	Q06418	Tyro3/Sky	1.22512	0.974694	2.19982	2.2423	10.5672	10.51	0.594799	44.6667	5	UKA	PDCL15	2.2423	0.946		Tyro3/Sky	UKA	Patien-Derived	1.86481	0.946		Tyro3/Sky	UKA	All	1.97466	0.946
UKA_PDCL15.txt	P16234	PDGFR[alpha]	1.21418	0.974694	2.18887	2.22651	14.1658	14.9377	1.32591860515848	5.44444	6	UKA	PDCL15	2.22651	0.933		PDGFR[alpha]	UKA	Patien-Derived	1.28805	0.533		PDGFR[alpha]	UKA	All	1.5464	0.813
UKA_PDCL15.txt	P12931	Src	1.23526	0.974694	2.20996	2.15515	10.5152	10.4904	0.211911267876344	41.7778	7	UKA	PDCL15	2.15515	0.92		Src	UKA	Patien-Derived	1.20926	0.453		Src	UKA	All	1.49705	0.76
UKA_PDCL15.txt	P06241	Fyn	1.03732	0.974694	2.01201	2.01091	11.5222	11.6231	0.939832469221456	15.6667	8	UKA	PDCL15	2.01091	0.906		Fyn	UKA	Patien-Derived	1.02999	0.293		Fyn	UKA	All	1.33589	0.586
UKA_PDCL15.txt	P00519	Abl	0.928841	0.974694	1.90354	1.94127	9.97725	9.9287	0.373139363636902	51.5556	9	UKA	PDCL15	1.94127	0.893		Abl	UKA	Patien-Derived	1.74752	0.933		Abl	UKA	All	1.92984	0.933
UKA_PDCL15.txt	Q13308	CCK4/PTK7	0.931169	0.974694	1.90586	1.91779	14.231	14.231	0	3	10	UKA	PDCL15	1.91779	0.88		CCK4/PTK7	UKA	Patien-Derived	2.23071	1		CCK4/PTK7	UKA	All	1.97733	0.96
UKA_PDCL15.txt	Q04912	Ron	0.788518	0.974694	1.76321	1.85412	12.0111	12.7069	2.10431255278345	7.55556	11	UKA	PDCL15	1.85412	0.866		Ron	UKA	Patien-Derived	1.44324	0.72		Ron	UKA	All	1.79396	0.893
UKA_PDCL15.txt	P42679	CTK	0.905735	0.974694	1.88043	1.79285	10.4163	10.3035	0.641605606712841	30.2222	12	UKA	PDCL15	1.79285	0.853		CTK	UKA	Patien-Derived	1.28632	0.52		CTK	UKA	All	1.29903	0.52
UKA_PDCL15.txt	P30530	Axl	0.749221	0.974694	1.72391	1.71462	9.69168	9.64767	0.11429722940532	62.1111	13	UKA	PDCL15	1.71462	0.84		Axl	UKA	Patien-Derived	1.23983	0.48		Axl	UKA	All	1.27211	0.466
UKA_PDCL15.txt	P07332	Fes	0.750312	0.974694	1.72501	1.70988	10.8315	10.5693	0.812492275070557	14.4444	14	UKA	PDCL15	1.70988	0.826		Fes	UKA	Patien-Derived	1.55852	0.84		Fes	UKA	All	1.58084	0.826
UKA_PDCL15.txt	P51451	BLK	0.716469	0.974694	1.69116	1.67803	10.3088	10.0945	0.430459814279659	21.7778	15	UKA	PDCL15	1.67803	0.813		BLK	UKA	Patien-Derived	1.62821	0.866		BLK	UKA	All	1.72091	0.88
UKA_PDCL15.txt	P42681	TXK	0.548928	0.974694	1.52362	1.57329	9.77167	9.77471	0.429827200345472	30	16	UKA	PDCL15	1.57329	0.8		TXK	UKA	Patien-Derived	2.22636	0.986		TXK	UKA	All	2.03193	0.973
UKA_PDCL15.txt	P42684	Arg	0.629305	0.974694	1.604	1.54013	9.64495	9.57542	0.517832460666274	50.7778	17	UKA	PDCL15	1.54013	0.786		Arg	UKA	Patien-Derived	1.47983	0.76		Arg	UKA	All	1.64321	0.853
UKA_PDCL15.txt	P08631	HCK	0.674332	0.974694	1.64903	1.53694	10.2006	9.62069	1.15169511150673	26.4444	18	UKA	PDCL15	1.53694	0.773		HCK	UKA	Patien-Derived	1.34949	0.6		HCK	UKA	All	1.37102	0.626
UKA_PDCL15.txt	P21860	HER3	0.506536	0.974694	1.48123	1.50931	9.24993	9.49742	0.771831163887289	46.5556	19	UKA	PDCL15	1.50931	0.76		HER3	UKA	Patien-Derived	1.40639	0.653		HER3	UKA	All	1.35974	0.613
UKA_PDCL15.txt	P43405	Syk	0.422716	0.974694	1.39741	1.45095	9.16789	9.26642	0.246619293686944	75.1111	20	UKA	PDCL15	1.45095	0.746		Syk	UKA	Patien-Derived	1.41489	0.666		Syk	UKA	All	1.47296	0.72
UKA_PDCL15.txt	Q9H3Y6	Srm	0.495165	0.974694	1.46986	1.43814	9.46881	9.37573	0.178579593246384	42.4444	21	UKA	PDCL15	1.43814	0.733		Srm	UKA	Patien-Derived	1.49256	0.786		Srm	UKA	All	1.59048	0.84
UKA_PDCL15.txt	P29322	EphA8	0.382081	0.974694	1.35678	1.43311	9.12752	10.0069	1.5231801354589	3.66667	22	UKA	PDCL15	1.43311	0.72		EphA8	UKA	Patien-Derived	0.870187	0.133		EphA8	UKA	All	0.967183	0.173
UKA_PDCL15.txt	P43403	ZAP70	0.455844	0.974694	1.43054	1.42569	9.30253	9.3336	0.158570131850319	65.1111	23	UKA	PDCL15	1.42569	0.706		ZAP70	UKA	Patien-Derived	1.42514	0.693		ZAP70	UKA	All	1.37376	0.64
UKA_PDCL15.txt	P41240	CSK	0.423003	0.974694	1.3977	1.42081	9.35458	9.38551	0.27595935109933	45.5556	24	UKA	PDCL15	1.42081	0.693		CSK	UKA	Patien-Derived	1.45554	0.733		CSK	UKA	All	1.34677	0.6
UKA_PDCL15.txt	P54760	EphB4	0.41229	0.974694	1.38698	1.38698	9.35749	9.35749	0	3	25	UKA	PDCL15	1.38698	0.68		EphB4	UKA	Patien-Derived	1.29375	0.546		EphB4	UKA	All	1.44602	0.706
UKA_PDCL15.txt	Q12866	Mer	0.415608	0.974694	1.3903	1.36191	9.26146	9.19337	0.241190826341639	51.3333	26	UKA	PDCL15	1.36191	0.666		Mer	UKA	Patien-Derived	0.887747	0.16		Mer	UKA	All	1.00807	0.253
UKA_PDCL15.txt	P09619	PDGFR[beta]	0.392115	0.974694	1.36681	1.30631	9.34407	9.22679	0.852228953101323	13.7778	27	UKA	PDCL15	1.30631	0.653		PDGFR[beta]	UKA	Patien-Derived	0.898051	0.2		PDGFR[beta]	UKA	All	0.986154	0.213
UKA_PDCL15.txt	P08581	Met	0.304001	0.974694	1.2787	1.29892	9.00753	9.06151	0.308989520608496	33.2222	28	UKA	PDCL15	1.29892	0.626		Met	UKA	Patien-Derived	1.04966	0.333		Met	UKA	All	1.08762	0.346
UKA_PDCL15.txt	Q05397	FAK1	0.316723	0.974694	1.29142	1.29892	9.07307	9.18577	0.393921523756784	44.1111	29	UKA	PDCL15	1.29892	0.626		FAK1	UKA	Patien-Derived	1.02935	0.28		FAK1	UKA	All	1.05002	0.306
UKA_PDCL15.txt	H0Y8A4	RYK	0.308275	0.974694	1.28297	1.29345	8.74544	9.0683	1.15060897429837	8.11111	30	UKA	PDCL15	1.29345	0.6		RYK	UKA	Patien-Derived	0.894418	0.173		RYK	UKA	All	0.971598	0.2
UKA_PDCL15.txt	P09769	Fgr	0.320231	0.974694	1.29493	1.29345	8.8362	8.89835	0.439334853141431	8.11111	31	UKA	PDCL15	1.29345	0.6		Fgr	UKA	Patien-Derived	1.26307	0.506		Fgr	UKA	All	1.41589	0.693
UKA_PDCL15.txt	P07947	Yes	0.342056	0.974694	1.31675	1.28627	8.99927	8.93234	0.604033796146302	24.1111	32	UKA	PDCL15	1.28627	0.586		Yes	UKA	Patien-Derived	1.22346	0.466		Yes	UKA	All	1.30826	0.546
UKA_PDCL15.txt	P06213	InSR	0.281404	0.974694	1.2561	1.24715	8.92387	8.8886	0.121322014737578	25.4444	33	UKA	PDCL15	1.24715	0.573		InSR	UKA	Patien-Derived	0.89926	0.213		InSR	UKA	All	1.05296	0.32
UKA_PDCL15.txt	P07949	Ret	0.25829	0.974694	1.23298	1.2375	8.65918	8.58566	0.408824421932267	17.5556	34	UKA	PDCL15	1.2375	0.56		Ret	UKA	Patien-Derived	1.39908	0.64		Ret	UKA	All	1.48041	0.733
UKA_PDCL15.txt	Q08345	DDR1	0.226313	0.974694	1.20101	1.2068	7.46248	7.46248	0	3	35	UKA	PDCL15	1.2068	0.546		DDR1	UKA	Patien-Derived	0.693974	0.026		DDR1	UKA	All	0.882308	0.08
UKA_PDCL15.txt	P29376	LTK	0.224205	0.974694	1.1989	1.20532	8.4753	8.41082	0.496632966525812	16.7778	36	UKA	PDCL15	1.20532	0.533		LTK	UKA	Patien-Derived	1.4882	0.773		LTK	UKA	All	1.53627	0.773
UKA_PDCL15.txt	P21802	FGFR2	0.206735	0.974694	1.18143	1.20237	7.81608	8.49256	1.20498937296492	9.22222	37	UKA	PDCL15	1.20237	0.52		FGFR2	UKA	Patien-Derived	1.42356	0.68		FGFR2	UKA	All	1.32472	0.573
UKA_PDCL15.txt	P16591	Fer	0.21307	0.974694	1.18776	1.19945	8.52797	8.52452	0.477661695713938	15.1111	38	UKA	PDCL15	1.19945	0.506		Fer	UKA	Patien-Derived	1.68995	0.893		Fer	UKA	All	1.68812	0.866
UKA_PDCL15.txt	P10721	Kit	0.261082	0.974694	1.23578	1.19079	8.76911	8.71794	0.478698562640436	16.6667	39	UKA	PDCL15	1.19079	0.493		Kit	UKA	Patien-Derived	0.80797	0.106		Kit	UKA	All	0.922584	0.12
UKA_PDCL15.txt	P54756	EphA5	0.177667	0.974694	1.15236	1.16733	7.51716	7.61845	0.20258042084871	5.25	40	UKA	PDCL15	1.16733	0.48		EphA5	UKA	Patien-Derived	0.757084	0.066		EphA5	UKA	All	0.946259	0.133
UKA_PDCL15.txt	P54762	EphB1	0.184441	0.974694	1.15913	1.15913	6.93335	6.93335	0	3	41	UKA	PDCL15	1.15913	0.466		EphB1	UKA	Patien-Derived	1.55545	0.826		EphB1	UKA	All	1.49564	0.746
UKA_PDCL15.txt	P08069	IGF1R	0.203817	0.974694	1.17851	1.15647	8.2397	8.30817	0.870056447951842	17.6667	42	UKA	PDCL15	1.15647	0.453		IGF1R	UKA	Patien-Derived	0.716884	0.053		IGF1R	UKA	All	0.88482	0.093
UKA_PDCL15.txt	P08922	Ros	0.168153	0.974694	1.14285	1.14285	7.05378	7.05378	0	4	43	UKA	PDCL15	1.14285	0.44		Ros	UKA	Patien-Derived	1.56461	0.853		Ros	UKA	All	1.54155	0.786
UKA_PDCL15.txt	P07333	FmS/CSFR	0.17115	0.974694	1.14584	1.12466	7.67203	7.57068	0.50357055697564	8.22222	44	UKA	PDCL15	1.12466	0.426		FmS/CSFR	UKA	Patien-Derived	1.06843	0.346		FmS/CSFR	UKA	All	1.11918	0.373
UKA_PDCL15.txt	Q16620	TRKB	0.148425	0.974694	1.12312	1.121	8.16477	8.07679	0.349472324125443	21.5556	45	UKA	PDCL15	1.121	0.413		TRKB	UKA	Patien-Derived	0.698677	0.04		TRKB	UKA	All	0.856034	0.066
UKA_PDCL15.txt	P54764	EphA4	0.225395	0.974694	1.20009	1.11616	7.57443	6.68228	1.47929730470409	3.88889	46	UKA	PDCL15	1.11616	0.4		EphA4	UKA	Patien-Derived	1.24074	0.493		EphA4	UKA	All	1.30355	0.533
UKA_PDCL15.txt	O60674	JAK2	0.14931	0.974694	1.124	1.11496	8.14874	8.13581	0.379889527510694	21.8889	47	UKA	PDCL15	1.11496	0.386		JAK2	UKA	Patien-Derived	1.51217	0.813		JAK2	UKA	All	1.39756	0.68
UKA_PDCL15.txt	Q9UM73	ALK	0.129811	0.974694	1.10451	1.10782	8.41589	8.47331	0.261589125863131	44.4444	48	UKA	PDCL15	1.10782	0.373		ALK	UKA	Patien-Derived	1.71149	0.92		ALK	UKA	All	1.54212	0.8
UKA_PDCL15.txt	P22607	FGFR3	0.116375	0.974694	1.09107	1.10664	6.78497	7.51851	1.31353643621694	8.66667	49	UKA	PDCL15	1.10664	0.36		FGFR3	UKA	Patien-Derived	1.39554	0.613		FGFR3	UKA	All	1.29415	0.493
UKA_PDCL15.txt	P51813	Etk/BMX	0.124874	0.974694	1.09957	1.09502	8.18556	8.07003	0.375295874225194	34.4444	50	UKA	PDCL15	1.09502	0.346		Etk/BMX	UKA	Patien-Derived	0.865966	0.12		Etk/BMX	UKA	All	0.968775	0.186
UKA_PDCL15.txt	Q06187	BTK	0.125253	0.974694	1.09995	1.09274	7.87837	8.07604	0.612229833229604	21	51	UKA	PDCL15	1.09274	0.333		BTK	UKA	Patien-Derived	1.33922	0.586		BTK	UKA	All	1.28966	0.48
UKA_PDCL15.txt	P11362	FGFR1	0.11367	0.974694	1.08836	1.0916	6.87202	8.09891	1.9893700928991	15	52	UKA	PDCL15	1.0916	0.32		FGFR1	UKA	Patien-Derived	1.1573	0.4		FGFR1	UKA	All	1.12527	0.4
UKA_PDCL15.txt	Q16288	TRKC	0.107506	0.974694	1.0822	1.07378	7.74373	7.84483	0.324500748851964	19.6667	53	UKA	PDCL15	1.07378	0.306		TRKC	UKA	Patien-Derived	0.794362	0.093		TRKC	UKA	All	0.915847	0.106
UKA_PDCL15.txt	P54753	EphB3	0.0925886	0.974694	1.06728	1.06728	5.73981	5.73981	NA	3	54	UKA	PDCL15	1.06728	0.293		EphB3	UKA	Patien-Derived	1.45934	0.746		EphB3	UKA	All	1.38674	0.666
UKA_PDCL15.txt	P29317	EphA2	0.101851	0.974694	1.07654	1.06514	6.53811	6.41426	1.08491923465196	7.44444	55	UKA	PDCL15	1.06514	0.28		EphA2	UKA	Patien-Derived	1.12867	0.386		EphA2	UKA	All	1.17713	0.426
UKA_PDCL15.txt	Q08881	ITK	0.129935	0.974694	1.10463	1.05666	8.0954	7.79178	0.781406571422708	40.8889	56	UKA	PDCL15	1.05666	0.266		ITK	UKA	Patien-Derived	1.51202	0.8		ITK	UKA	All	1.37486	0.653
UKA_PDCL15.txt	Q6ZMQ8	Lmr1	0.0753838	0.974694	1.05008	1.04938	4.81957	4.81957	0	3	57	UKA	PDCL15	1.04938	0.253		Lmr1	UKA	Patien-Derived	0.779347	0.08		Lmr1	UKA	All	0.599267	0
UKA_PDCL15.txt	P21709	EphA1	0.0868877	0.974694	1.06158	1.04836	6.18246	6.24331	0.717083732031778	5.66667	58	UKA	PDCL15	1.04836	0.24		EphA1	UKA	Patien-Derived	0.906459	0.226		EphA1	UKA	All	0.994699	0.24
UKA_PDCL15.txt	P35968	KDR	0.104432	0.974694	1.07913	1.0402	7.53529	7.29568	0.827218369363287	20.1111	59	UKA	PDCL15	1.0402	0.226		KDR	UKA	Patien-Derived	1.03179	0.306		KDR	UKA	All	1.03849	0.293
UKA_PDCL15.txt	P22455	FGFR4	0.087175	0.974694	1.06187	1.03219	7.16453	7.08558	1.24225129102553	20.2222	60	UKA	PDCL15	1.03219	0.213		FGFR4	UKA	Patien-Derived	1.39884	0.626		FGFR4	UKA	All	1.29838	0.506
UKA_PDCL15.txt	P36888	FLT3	0.0989416	0.974694	1.07364	1.029	6.3406	6.25542	1.98665079587219	13.875	61	UKA	PDCL15	1.029	0.2		FLT3	UKA	Patien-Derived	1.09512	0.36		FLT3	UKA	All	1.0818	0.333
UKA_PDCL15.txt	Q14289	FAK2	0.146679	0.974694	1.12137	1.02336	8.18722	7.87918	0.76795316417872	34.4444	62	UKA	PDCL15	1.02336	0.186		FAK2	UKA	Patien-Derived	0.652702	0.013		FAK2	UKA	All	0.780646	0.04
UKA_PDCL15.txt	P52333	JAK3	0.0465482	0.974694	1.02124	1.02142	5.06544	5.08489	0.0230611324412873	4.55556	63	UKA	PDCL15	1.02142	0.173		JAK3	UKA	Patien-Derived	1.43641	0.706		JAK3	UKA	All	1.32207	0.56
UKA_PDCL15.txt	P04626	HER2	0.0812638	0.974694	1.05596	1.01853	7.88436	7.96751	0.409172903701536	34.2222	64	UKA	PDCL15	1.01853	0.16		HER2	UKA	Patien-Derived	0.897012	0.186		HER2	UKA	All	0.948948	0.146
UKA_PDCL15.txt	P14616	IRR	0.0476366	0.974694	1.02233	1.01043	5.34758	5.49888	0.378374621672155	6.16667	65	UKA	PDCL15	1.01043	0.146		IRR	UKA	Patien-Derived	1.09763	0.373		IRR	UKA	All	1.11079	0.36
UKA_PDCL15.txt	P04629	TRKA	0.0301169	0.974694	1.00481	1.00902	6.49262	6.49193	0.389180244864404	15.2222	66	UKA	PDCL15	1.00902	0.133		TRKA	UKA	Patien-Derived	0.932972	0.24		TRKA	UKA	All	0.987799	0.226
UKA_PDCL15.txt	P23458	JAK1~b	0.0302773	0.974694	1.00497	1.00809	4.92156	5.45987	1.07662670484798	5.5	67	UKA	PDCL15	1.00809	0.12		JAK1~b	UKA	Patien-Derived	1.32274	0.573		JAK1~b	UKA	All	1.24052	0.453
UKA_PDCL15.txt	Q15303	HER4	0.0779914	0.974694	1.05269	1.00435	7.64948	7.47291	0.586205184849725	32.3333	68	UKA	PDCL15	1.00435	0.106		HER4	UKA	Patien-Derived	0.982284	0.253		HER4	UKA	All	1.01369	0.266
UKA_PDCL15.txt	P29597	Tyk2	0.0280403	0.974694	1.00273	1.00249	4.29538	4.29538	0	4	69	UKA	PDCL15	1.00249	0.093		Tyk2	UKA	Patien-Derived	1.17844	0.426		Tyk2	UKA	All	0.966686	0.16
UKA_PDCL15.txt	P29320	EphA3	0.0154955	0.974694	0.99019	0.987922	3.61141	3.61141	1.18199680738763	4.5	70	UKA	PDCL15	0.987922	0.066		EphA3	UKA	Patien-Derived	0.572086	0		EphA3	UKA	All	0.738159	0.013
UKA_PDCL15.txt	P35916	FLT4	0.0179336	0.974694	0.992628	0.987922	5.96912	5.94039	0.338235863648228	16.3333	71	UKA	PDCL15	0.987922	0.066		FLT4	UKA	Patien-Derived	1.03491	0.32		FLT4	UKA	All	1.03635	0.28
UKA_PDCL15.txt	Q13882	Brk	0.0205226	0.974694	0.995217	0.985244	7.82532	7.77129	0.222206900655238	67	72	UKA	PDCL15	0.985244	0.053		Brk	UKA	Patien-Derived	1.3027	0.56		Brk	UKA	All	1.21221	0.44
UKA_PDCL15.txt	Q15375	EphA7	0.00996053	0.974694	0.984655	0.983468	2.79722	2.79722	0	3	73	UKA	PDCL15	0.983468	0.04		EphA7	UKA	Patien-Derived	0.983468	0.266		EphA7	UKA	All	0.760919	0.026
UKA_PDCL15.txt	P29323	EphB2	0.00217889	0.974694	0.976873	0.976873	1.45227	1.45227	0	3	74	UKA	PDCL15	0.976873	0.026		EphB2	UKA	Patien-Derived	0.883798	0.146		EphB2	UKA	All	0.833316	0.053
UKA_PDCL15.txt	P00533	EGFR	0.00528049	0.974694	0.979975	0.976435	6.92042	6.80164	0.758839260900036	51.4444	75	UKA	PDCL15	0.976435	0.013		EGFR	UKA	Patien-Derived	1.16433	0.413		EGFR	UKA	All	1.11938	0.386
UKA_PDCL15.txt	P17948	FLT1	0.000677994	0.974694	0.975372	0.974694	4.8508	5.00097	0.713909743777973	21.8889	76	UKA	PDCL15	0.974694	0		FLT1	UKA	Patien-Derived	1.19333	0.44		FLT1	UKA	All	1.13814	0.413
UKA_PANC1.txt	P06239	Lck	1.81615	1.02687	2.84302	2.7716	4.06073	4.03185	0.130690991722439	29.3333	77	UKA	PANC1	2.7716	1
UKA_PANC1.txt	P07948	Lyn	1.53977	1.02687	2.56665	2.52172	4.17229	4.17931	0.0494776120308198	21.5556	78	UKA	PANC1	2.52172	0.986
UKA_PANC1.txt	Q04912	Ron	1.06726	1.02687	2.09413	2.49539	4.73382	5.31055	1.7260569269944	7.55556	79	UKA	PANC1	2.49539	0.973
UKA_PANC1.txt	P42685	FRK	1.30129	1.02687	2.32817	2.34563	3.51751	3.48468	0.100069595812256	51.1111	80	UKA	PANC1	2.34563	0.96
UKA_PANC1.txt	P00519	Abl	1.33308	1.02687	2.35996	2.29448	3.55827	3.59347	0.164335016274629	51.4444	81	UKA	PANC1	2.29448	0.946
UKA_PANC1.txt	Q06418	Tyro3/Sky	1.12494	1.02687	2.15181	2.19436	3.56594	3.59885	0.317332009185079	44.6667	82	UKA	PANC1	2.19436	0.933
UKA_PANC1.txt	P12931	Src	0.993823	1.02687	2.0207	2.07263	3.48709	3.50773	0.0761450345722745	40.7778	83	UKA	PANC1	2.07263	0.92
UKA_PANC1.txt	P16234	PDGFR[alpha]	0.910089	1.02687	1.93696	2.06308	4.47805	4.90939	0.8660822038145	5.44444	84	UKA	PANC1	2.06308	0.906
UKA_PANC1.txt	P42684	Arg	0.959024	1.02687	1.9859	1.96997	3.43629	3.50799	0.239697882151929	49.5556	85	UKA	PANC1	1.96997	0.893
UKA_PANC1.txt	P06241	Fyn	1.0413	1.02687	2.06818	1.94769	4.04663	4.0862	0.43617670882684	15.6667	86	UKA	PANC1	1.94769	0.88
UKA_PANC1.txt	P51451	BLK	0.973786	1.02687	2.00066	1.9063	3.80908	3.72864	0.385730531321942	21.7778	87	UKA	PANC1	1.9063	0.866
UKA_PANC1.txt	Q9H3Y6	Srm	0.769274	1.02687	1.79615	1.78632	3.35948	3.39141	0.0691346329816362	42.2222	88	UKA	PANC1	1.78632	0.853
UKA_PANC1.txt	P54760	EphB4	0.72369	1.02687	1.75056	1.75056	4.48246	4.48246	0	3	89	UKA	PANC1	1.75056	0.84
UKA_PANC1.txt	P09769	Fgr	0.715313	1.02687	1.74219	1.72152	4.07951	4.04797	0.466923956390786	7.11111	90	UKA	PANC1	1.72152	0.826
UKA_PANC1.txt	P16591	Fer	0.648059	1.02687	1.67493	1.68445	3.57865	3.55843	0.502086620711456	15.1111	91	UKA	PANC1	1.68445	0.813
UKA_PANC1.txt	P42680	TEC	0.674308	1.02687	1.70118	1.64666	3.22956	3.24273	0.327044723162657	39.2222	92	UKA	PANC1	1.64666	0.8
UKA_PANC1.txt	P07949	Ret	0.640898	1.02687	1.66777	1.64306	3.51231	3.51036	0.128217987888711	17.5556	93	UKA	PANC1	1.64306	0.773
UKA_PANC1.txt	P42681	TXK	0.694133	1.02687	1.72101	1.64306	3.41039	3.37422	0.139944562246643	29.5556	94	UKA	PANC1	1.64306	0.773
UKA_PANC1.txt	P29376	LTK	0.60255	1.02687	1.62942	1.63242	3.41517	3.40883	0.266730629487934	16	95	UKA	PANC1	1.63242	0.76
UKA_PANC1.txt	P07332	Fes	0.600221	1.02687	1.62709	1.62547	3.50752	3.4212	0.307768178088587	14.4444	96	UKA	PANC1	1.62547	0.746
UKA_PANC1.txt	P43405	Syk	0.534359	1.02687	1.56123	1.58912	3.07708	3.12113	0.120594521374231	74.1111	97	UKA	PANC1	1.58912	0.733
UKA_PANC1.txt	P08922	Ros	0.481913	1.02687	1.50878	1.49542	3.52905	3.52905	0	4	98	UKA	PANC1	1.49542	0.72
UKA_PANC1.txt	P07947	Yes	0.434276	1.02687	1.46115	1.47787	3.16959	3.22537	0.248074991138847	24.1111	99	UKA	PANC1	1.47787	0.706
UKA_PANC1.txt	Q13308	CCK4/PTK7	0.444531	1.02687	1.4714	1.47057	3.56245	3.56245	0	3	100	UKA	PANC1	1.47057	0.693
UKA_PANC1.txt	P54764	EphA4	0.66266	1.02687	1.68953	1.42918	4.06359	3.24464	1.32341859866819	3.88889	101	UKA	PANC1	1.42918	0.68
UKA_PANC1.txt	P08631	HCK	0.427636	1.02687	1.45451	1.41409	3.13041	3.18998	0.20354233546688	26.4444	102	UKA	PANC1	1.41409	0.666
UKA_PANC1.txt	P54762	EphB1	0.349155	1.02687	1.37603	1.37603	3.16742	3.16742	0	3	103	UKA	PANC1	1.37603	0.653
UKA_PANC1.txt	P06213	InSR	0.369823	1.02687	1.3967	1.36035	3.02479	2.98588	0.134587422279563	25.4444	104	UKA	PANC1	1.36035	0.64
UKA_PANC1.txt	P30530	Axl	0.346845	1.02687	1.37372	1.33668	3.01736	2.96395	0.140990244792364	60.6667	105	UKA	PANC1	1.33668	0.626
UKA_PANC1.txt	P54756	EphA5	0.306444	1.02687	1.33332	1.32461	2.90995	2.93243	0.0449524327315693	5.25	106	UKA	PANC1	1.32461	0.613
UKA_PANC1.txt	P42679	CTK	0.348344	1.02687	1.37522	1.32444	3.02672	2.98572	0.113728127580209	30.2222	107	UKA	PANC1	1.32444	0.6
UKA_PANC1.txt	P29317	EphA2	0.256966	1.02687	1.28384	1.27406	2.76799	2.79629	0.181107412763215	7.44444	108	UKA	PANC1	1.27406	0.586
UKA_PANC1.txt	P43403	ZAP70	0.233937	1.02687	1.26081	1.271	2.91665	2.91252	0.0695578042743572	64.1111	109	UKA	PANC1	1.271	0.573
UKA_PANC1.txt	P21860	HER3	0.260965	1.02687	1.28784	1.26645	2.91529	2.915	0.143020755670899	45.5556	110	UKA	PANC1	1.26645	0.56
UKA_PANC1.txt	Q08345	DDR1	0.234375	1.02687	1.26125	1.25897	2.52879	2.52879	0	3	111	UKA	PANC1	1.25897	0.546
UKA_PANC1.txt	Q12866	Mer	0.224649	1.02687	1.25152	1.24872	2.87981	2.86812	0.0807803480453659	51	112	UKA	PANC1	1.24872	0.533
UKA_PANC1.txt	P54753	EphB3	0.21467	1.02687	1.24154	1.24154	2.61262	2.61262	NA	3	113	UKA	PANC1	1.24154	0.52
UKA_PANC1.txt	P07333	FmS/CSFR	0.292063	1.02687	1.31894	1.22069	2.88153	2.67479	0.612057608590504	8.22222	114	UKA	PANC1	1.22069	0.493
UKA_PANC1.txt	P08069	IGF1R	0.212576	1.02687	1.23945	1.22069	2.69698	2.69756	0.319030960363046	17.6667	115	UKA	PANC1	1.22069	0.493
UKA_PANC1.txt	Q9UM73	ALK	0.211741	1.02687	1.23861	1.2034	2.84105	2.80634	0.18367151975998	43.3333	116	UKA	PANC1	1.2034	0.48
UKA_PANC1.txt	Q06187	BTK	0.16262	1.02687	1.18949	1.19055	2.61067	2.68045	0.310548635068832	21	117	UKA	PANC1	1.19055	0.466
UKA_PANC1.txt	P51813	Etk/BMX	0.15248	1.02687	1.17935	1.17439	2.66747	2.71854	0.173554260482148	32.7778	118	UKA	PANC1	1.17439	0.453
UKA_PANC1.txt	P21709	EphA1	0.138439	1.02687	1.16531	1.17118	2.09946	2.21969	0.30864923103297	5.66667	119	UKA	PANC1	1.17118	0.44
UKA_PANC1.txt	Q16620	TRKB	0.175762	1.02687	1.20263	1.17075	2.64937	2.56758	0.242571689424977	21.1111	120	UKA	PANC1	1.17075	0.426
UKA_PANC1.txt	O60674	JAK2	0.128024	1.02687	1.1549	1.16833	2.52988	2.62348	0.154907502895016	21.8889	121	UKA	PANC1	1.16833	0.413
UKA_PANC1.txt	P08581	Met	0.158454	1.02687	1.18533	1.16355	2.7307	2.72602	0.136927431332786	33.2222	122	UKA	PANC1	1.16355	0.4
UKA_PANC1.txt	P09619	PDGFR[beta]	0.172018	1.02687	1.19889	1.16236	2.58966	2.5771	0.217216655911107	13.7778	123	UKA	PANC1	1.16236	0.386
UKA_PANC1.txt	P29322	EphA8	0.118618	1.02687	1.14549	1.16118	1.85526	2.07157	0.374647738711151	3.66667	124	UKA	PANC1	1.16118	0.373
UKA_PANC1.txt	Q16288	TRKC	0.11536	1.02687	1.14223	1.15882	2.41085	2.45532	0.221655510099483	18.6667	125	UKA	PANC1	1.15882	0.36
UKA_PANC1.txt	P10721	Kit	0.158135	1.02687	1.18501	1.15181	2.51204	2.4152	0.349718874613311	16.6667	126	UKA	PANC1	1.15181	0.346
UKA_PANC1.txt	P14616	IRR	0.115048	1.02687	1.14192	1.1371	2.06822	2.09753	0.122171651548625	6.16667	127	UKA	PANC1	1.1371	0.333
UKA_PANC1.txt	P41240	CSK	0.104779	1.02687	1.13165	1.12925	2.612	2.73751	0.238388821360936	44.5556	128	UKA	PANC1	1.12925	0.32
UKA_PANC1.txt	P21802	FGFR2	0.129311	1.02687	1.15618	1.12705	2.05126	2.29168	0.79049281492088	9.22222	129	UKA	PANC1	1.12705	0.306
UKA_PANC1.txt	H0Y8A4	RYK	0.119403	1.02687	1.14628	1.12596	2.16887	2.15361	0.364595645348086	8.11111	130	UKA	PANC1	1.12596	0.293
UKA_PANC1.txt	Q08881	ITK	0.0796048	1.02687	1.10648	1.10053	2.50373	2.54613	0.228431557772312	40.6667	131	UKA	PANC1	1.10053	0.28
UKA_PANC1.txt	P04629	TRKA	0.0621666	1.02687	1.08904	1.09745	2.05262	2.11514	0.23475649778497	15.2222	132	UKA	PANC1	1.09745	0.253
UKA_PANC1.txt	P22455	FGFR4	0.0777006	1.02687	1.10457	1.09745	2.18517	2.41365	0.448418168510291	20.2222	133	UKA	PANC1	1.09745	0.253
UKA_PANC1.txt	P52333	JAK3	0.0691546	1.02687	1.09603	1.09338	1.56805	1.54351	0.0290904753592767	4.55556	134	UKA	PANC1	1.09338	0.24
UKA_PANC1.txt	P22607	FGFR3	0.0830511	1.02687	1.10992	1.09136	1.72035	1.82611	0.763422144496812	8.66667	135	UKA	PANC1	1.09136	0.213
UKA_PANC1.txt	Q05397	FAK1	0.173042	1.02687	1.19991	1.09136	2.73703	2.60973	0.322775761920802	43.1111	136	UKA	PANC1	1.09136	0.213
UKA_PANC1.txt	Q15303	HER4	0.128124	1.02687	1.155	1.07651	2.58601	2.49436	0.285233069057476	30.8889	137	UKA	PANC1	1.07651	0.2
UKA_PANC1.txt	P23458	JAK1~b	0.0450173	1.02687	1.07189	1.07607	1.31102	1.52705	0.432054457536158	5.5	138	UKA	PANC1	1.07607	0.186
UKA_PANC1.txt	P29320	EphA3	0.041458	1.02687	1.06833	1.0703	1.04595	1.04595	0.678734662728782	4.5	139	UKA	PANC1	1.0703	0.173
UKA_PANC1.txt	P11362	FGFR1	0.0389939	1.02687	1.06587	1.0612	1.73392	2.0098	0.574371389429439	15	140	UKA	PANC1	1.0612	0.16
UKA_PANC1.txt	P04626	HER2	0.0406475	1.02687	1.06752	1.05282	2.2969	2.32398	0.10052716046621	33.1111	141	UKA	PANC1	1.05282	0.133
UKA_PANC1.txt	P35968	KDR	0.100274	1.02687	1.12715	1.0519	2.17085	1.92388	0.550419165067938	20.1111	142	UKA	PANC1	1.0519	0.12
UKA_PANC1.txt	P35916	FLT4	0.0487915	1.02687	1.07566	1.03921	1.88841	1.73777	0.289643197579001	16.3333	143	UKA	PANC1	1.03921	0.106
UKA_PANC1.txt	Q14289	FAK2	0.0508444	1.02687	1.07772	1.03653	2.24563	2.17078	0.283262700981213	34.4444	144	UKA	PANC1	1.03653	0.093
UKA_PANC1.txt	Q13882	Brk	0.00981135	1.02687	1.03668	1.03124	2.34418	2.33196	0.0882845009026496	66	145	UKA	PANC1	1.03124	0.08
UKA_PANC1.txt	P00533	EGFR	0.0182645	1.02687	1.04514	1.02949	2.19602	2.11171	0.35202519921195	49.4444	146	UKA	PANC1	1.02949	0.066
UKA_PANC1.txt	P17948	FLT1	0.00351909	1.02687	1.03039	1.02774	1.40219	1.56586	0.287221917865595	21.8889	147	UKA	PANC1	1.02774	0.053
UKA_PANC1.txt	P36888	FLT3	0.039995	0.926607	0.966602	1.05516	1.41622	1.45543	0.699325915206007	13.875	148	UKA	PANC1	1.05516	0.146
UKA_PANC1.txt	P29323	EphB2	0.0246093	0.707744	0.732353	0.732353	-0.639576	-0.639576	0	3	149	UKA	PANC1	0.732353	0.04
UKA_PANC1.txt	P29597	Tyk2	0.0245481	0.519993	0.544541	0.543185	0.731865	0.731865	0	4	150	UKA	PANC1	0.543185	0.026
UKA_PANC1.txt	Q15375	EphA7	0.00936661	0.528708	0.538075	0.538369	-0.30766	-0.30766	0	3	151	UKA	PANC1	0.538369	0.013
UKA_PANC1.txt	Q6ZMQ8	Lmr1	0.0070055	0.232102	0.239108	0.239107	-0.197504	-0.197504	0	3	152	UKA	PANC1	0.239107	0
UKA_PDCL5.txt	P42681	TXK	1.94762	0.958607	2.90622	2.87943	1.25217	1.25409	0.133349588984217	29.5556	153	UKA	PDCL5	2.87943	1
UKA_PDCL5.txt	Q13308	CCK4/PTK7	1.56656	0.958607	2.52516	2.54363	2.48213	2.48213	0	3	154	UKA	PDCL5	2.54363	0.986
UKA_PDCL5.txt	Q9UM73	ALK	1.32506	0.958607	2.28367	2.31515	0.984253	1.00759	0.089380193568185	42.8889	155	UKA	PDCL5	2.31515	0.972
UKA_PDCL5.txt	P16591	Fer	1.23505	0.958607	2.19366	2.18046	1.25708	1.29032	0.105980319984945	15.1111	156	UKA	PDCL5	2.18046	0.959
UKA_PDCL5.txt	P08922	Ros	1.026	0.958607	1.9846	1.98637	1.54387	1.54387	0	4	157	UKA	PDCL5	1.98637	0.945
UKA_PDCL5.txt	Q08881	ITK	0.922961	0.898057	1.82102	1.96738	0.894324	0.903607	0.0961755412588684	40.6667	158	UKA	PDCL5	1.96738	0.932
UKA_PDCL5.txt	P54762	EphB1	0.99316	0.958607	1.95177	1.95177	1.76118	1.76118	0	3	159	UKA	PDCL5	1.95177	0.918
UKA_PDCL5.txt	O60674	JAK2	0.956853	0.958607	1.91546	1.90939	1.02229	1.00623	0.0493117710506997	21.8889	160	UKA	PDCL5	1.90939	0.905
UKA_PDCL5.txt	P52333	JAK3	0.921997	0.958607	1.8806	1.8514	1.45786	1.33673	0.143645535512889	4.55556	161	UKA	PDCL5	1.8514	0.878
UKA_PDCL5.txt	P54753	EphB3	0.89279	0.958607	1.8514	1.8514	1.56104	1.56104	NA	3	162	UKA	PDCL5	1.8514	0.878
UKA_PDCL5.txt	P29376	LTK	0.868515	0.958607	1.82712	1.77109	1.08707	1.00846	0.150831212266783	15.2222	163	UKA	PDCL5	1.77109	0.864
UKA_PDCL5.txt	P22455	FGFR4	0.68509	0.958607	1.6437	1.76548	0.939891	0.980766	0.271254741920405	20.2222	164	UKA	PDCL5	1.76548	0.851
UKA_PDCL5.txt	P22607	FGFR3	0.646585	0.958607	1.60519	1.68445	0.994741	1.06179	0.235789881151786	8.66667	165	UKA	PDCL5	1.68445	0.837
UKA_PDCL5.txt	P21802	FGFR2	0.529202	0.812479	1.34168	1.64474	0.849069	0.958669	0.328444506188223	9.22222	166	UKA	PDCL5	1.64474	0.824
UKA_PDCL5.txt	P23458	JAK1~b	0.680835	0.958607	1.63944	1.63739	1.17539	1.15307	0.0446371656518932	5.5	167	UKA	PDCL5	1.63739	0.81
UKA_PDCL5.txt	Q13882	Brk	0.666552	0.958607	1.62516	1.62015	0.772467	0.772117	0.0203787454264793	67	168	UKA	PDCL5	1.62015	0.797
UKA_PDCL5.txt	Q06187	BTK	0.549149	0.892593	1.44174	1.5857	0.8083	0.85101	0.199764465001003	21	169	UKA	PDCL5	1.5857	0.783
UKA_PDCL5.txt	P51451	BLK	0.735876	0.958607	1.69448	1.5784	0.963873	0.876353	0.371623940048014	21.6667	170	UKA	PDCL5	1.5784	0.77
UKA_PDCL5.txt	P07949	Ret	0.609933	0.958607	1.56854	1.56067	0.891073	0.939075	0.257158074910316	17.5556	171	UKA	PDCL5	1.56067	0.756
UKA_PDCL5.txt	P00519	Abl	0.614968	0.958607	1.57358	1.55377	0.782854	0.790413	0.0402619539896015	51.4444	172	UKA	PDCL5	1.55377	0.743
UKA_PDCL5.txt	Q9H3Y6	Srm	0.604497	0.958607	1.5631	1.54699	0.805827	0.794907	0.0420287504324627	42.4444	173	UKA	PDCL5	1.54699	0.729
UKA_PDCL5.txt	P41240	CSK	0.413861	0.780223	1.19408	1.49026	0.704577	0.770486	0.101933603093674	44.5556	174	UKA	PDCL5	1.49026	0.716
UKA_PDCL5.txt	Q06418	Tyro3/Sky	0.646355	0.958607	1.60496	1.48732	0.818727	0.758055	0.123290468554137	44.6667	175	UKA	PDCL5	1.48732	0.702
UKA_PDCL5.txt	P43403	ZAP70	0.445786	0.958607	1.40439	1.42458	0.720268	0.732002	0.0365637868640324	65.1111	176	UKA	PDCL5	1.42458	0.689
UKA_PDCL5.txt	P42684	Arg	0.400263	0.958607	1.35887	1.41953	0.71308	0.761313	0.120183425954106	49.2222	177	UKA	PDCL5	1.41953	0.675
UKA_PDCL5.txt	P42680	TEC	0.432381	0.894651	1.32703	1.41703	0.732187	0.755889	0.0892229813415528	39.2222	178	UKA	PDCL5	1.41703	0.662
UKA_PDCL5.txt	P17948	FLT1	0.728409	0.807233	1.53564	1.41197	0.95683	0.916801	0.133915869413457	21.8889	179	UKA	PDCL5	1.41197	0.648
UKA_PDCL5.txt	P07332	Fes	0.525651	0.927404	1.45306	1.40716	0.891986	0.817038	0.261473648543671	14.4444	180	UKA	PDCL5	1.40716	0.635
UKA_PDCL5.txt	P43405	Syk	0.411143	0.958607	1.36975	1.37882	0.709034	0.708403	0.0212249659477468	74.1111	181	UKA	PDCL5	1.37882	0.621
UKA_PDCL5.txt	P54764	EphA4	0.694508	0.958607	1.65312	1.36532	1.27003	0.847059	0.511344317060292	3.88889	182	UKA	PDCL5	1.36532	0.608
UKA_PDCL5.txt	P29597	Tyk2	0.401655	0.958607	1.36026	1.35438	0.860481	0.860481	0	4	183	UKA	PDCL5	1.35438	0.594
UKA_PDCL5.txt	P00533	EGFR	0.448951	0.837508	1.28646	1.35223	0.723999	0.714964	0.0829773465409532	49.4444	184	UKA	PDCL5	1.35223	0.581
UKA_PDCL5.txt	P21860	HER3	0.385693	0.898057	1.28375	1.30347	0.72179	0.688986	0.0939182017800649	45.3333	185	UKA	PDCL5	1.30347	0.567
UKA_PDCL5.txt	P09769	Fgr	0.349762	0.807115	1.15688	1.2327	0.771448	0.761082	0.149954590602676	7.11111	186	UKA	PDCL5	1.2327	0.554
UKA_PDCL5.txt	P11362	FGFR1	0.602762	0.958607	1.56137	1.22301	0.93928	0.636922	0.458361609343933	15	187	UKA	PDCL5	1.22301	0.54
UKA_PDCL5.txt	P07948	Lyn	0.260621	0.909237	1.16986	1.21983	0.620188	0.659091	0.0785155218266207	21.5556	188	UKA	PDCL5	1.21983	0.527
UKA_PDCL5.txt	P54760	EphB4	0.241899	0.958607	1.20051	1.20051	0.646369	0.646369	0	3	189	UKA	PDCL5	1.20051	0.513
UKA_PDCL5.txt	P29317	EphA2	0.335453	0.803535	1.13899	1.19219	0.663689	0.791426	0.240222805196669	7.44444	190	UKA	PDCL5	1.19219	0.5
UKA_PDCL5.txt	P14616	IRR	0.276904	0.867782	1.14469	1.18482	0.636614	0.590826	0.117668647116695	5.5	191	UKA	PDCL5	1.18482	0.486
UKA_PDCL5.txt	P08631	HCK	0.211129	0.76626	0.977388	1.16203	0.537562	0.604919	0.204261733172185	26.4444	192	UKA	PDCL5	1.16203	0.472
UKA_PDCL5.txt	P36888	FLT3	0.496435	0.711288	1.20772	1.16124	0.929099	0.837026	0.331853526812624	13.875	193	UKA	PDCL5	1.16124	0.459
UKA_PDCL5.txt	P07947	Yes	0.35056	0.861417	1.21198	1.16065	0.707066	0.716139	0.0759472716890588	24.1111	194	UKA	PDCL5	1.16065	0.445
UKA_PDCL5.txt	P35916	FLT4	0.406363	0.697313	1.10368	1.08191	0.754742	0.735623	0.127490227355926	16.3333	195	UKA	PDCL5	1.08191	0.432
UKA_PDCL5.txt	P42685	FRK	0.151017	0.876178	1.0272	1.08124	0.581815	0.565982	0.0466685686799022	51.1111	196	UKA	PDCL5	1.08124	0.418
UKA_PDCL5.txt	Q04912	Ron	0.502118	0.755614	1.25773	1.03236	0.92088	0.880882	0.296067469760806	7.55556	197	UKA	PDCL5	1.03236	0.405
UKA_PDCL5.txt	P35968	KDR	0.389698	0.686133	1.07583	1.02337	0.740583	0.702557	0.154925667754231	20.1111	198	UKA	PDCL5	1.02337	0.391
UKA_PDCL5.txt	P07333	FmS/CSFR	0.322564	0.64637	0.968935	1.01219	0.665487	0.696366	0.348247449456705	8.22222	199	UKA	PDCL5	1.01219	0.378
UKA_PDCL5.txt	Q15303	HER4	0.268766	0.58823	0.856996	0.960221	0.620432	0.651804	0.0801107406988846	31.3333	200	UKA	PDCL5	0.960221	0.364
UKA_PDCL5.txt	P04629	TRKA	0.202538	0.625074	0.827612	0.856923	0.55319	0.541997	0.097651045043687	14.2222	201	UKA	PDCL5	0.856923	0.351
UKA_PDCL5.txt	P08581	Met	0.111561	0.656513	0.768073	0.800409	0.510416	0.514382	0.0302017581324061	33.2222	202	UKA	PDCL5	0.800409	0.337
UKA_PDCL5.txt	P29323	EphB2	0.10459	0.686133	0.790723	0.790723	0.351172	0.351172	0	3	203	UKA	PDCL5	0.790723	0.324
UKA_PDCL5.txt	P42679	CTK	0.0995313	0.547004	0.646535	0.779798	0.357794	0.498179	0.311393566457782	30.2222	204	UKA	PDCL5	0.779798	0.31
UKA_PDCL5.txt	P04626	HER2	0.239063	0.507527	0.746591	0.775498	0.596442	0.652416	0.136244367270953	33.2222	205	UKA	PDCL5	0.775498	0.297
UKA_PDCL5.txt	P30530	Axl	0.1681	0.667519	0.835619	0.765027	0.596168	0.554955	0.116462629790752	60.6667	206	UKA	PDCL5	0.765027	0.283
UKA_PDCL5.txt	P21709	EphA1	0.184311	0.598575	0.782886	0.764556	0.472502	0.461478	0.168107109597738	5.66667	207	UKA	PDCL5	0.764556	0.27
UKA_PDCL5.txt	Q05397	FAK1	0.120804	0.551407	0.672211	0.75979	0.53547	0.551144	0.0906543168459821	43.1111	208	UKA	PDCL5	0.75979	0.256
UKA_PDCL5.txt	P51813	Etk/BMX	0.112037	0.571563	0.6836	0.636907	0.506075	0.512773	0.0614295708082528	33.7778	209	UKA	PDCL5	0.636907	0.243
UKA_PDCL5.txt	P06213	InSR	0.145007	0.525682	0.670688	0.551368	0.508669	0.520737	0.0862757808372652	24.4444	210	UKA	PDCL5	0.551368	0.229
UKA_PDCL5.txt	Q16288	TRKC	0.126355	0.381818	0.508173	0.514943	0.446189	0.466238	0.0646981173564549	17.6667	211	UKA	PDCL5	0.514943	0.216
UKA_PDCL5.txt	Q6ZMQ8	Lmr1	0.138308	0.372634	0.510942	0.509311	-0.380655	-0.380655	0	3	212	UKA	PDCL5	0.509311	0.202
UKA_PDCL5.txt	H0Y8A4	RYK	0.153951	0.40399	0.557941	0.495382	0.397584	0.303239	0.225672314690164	8.11111	213	UKA	PDCL5	0.495382	0.189
UKA_PDCL5.txt	P09619	PDGFR[beta]	0.0804982	0.298191	0.378689	0.489793	0.250436	0.41073	0.233158213474214	13.7778	214	UKA	PDCL5	0.489793	0.175
UKA_PDCL5.txt	P10721	Kit	0.101906	0.300493	0.402399	0.42515	0.371635	0.428182	0.170375610157437	16.6667	215	UKA	PDCL5	0.42515	0.162
UKA_PDCL5.txt	Q12866	Mer	0.0385597	0.410317	0.448876	0.413584	0.456588	0.454253	0.0386314372214204	51.3333	216	UKA	PDCL5	0.413584	0.148
UKA_PDCL5.txt	P16234	PDGFR[alpha]	0.0674822	0.264326	0.331808	0.349595	-0.21207	-0.222544	0.0371616939078324	5.44444	217	UKA	PDCL5	0.349595	0.135
UKA_PDCL5.txt	P54756	EphA5	0.126713	0.264315	0.391028	0.346838	0.384017	0.360965	0.0461035399178096	4.25	218	UKA	PDCL5	0.346838	0.121
UKA_PDCL5.txt	P29322	EphA8	0.157714	0.363628	0.521341	0.307259	-0.456838	-0.301476	0.269094479616491	3.66667	219	UKA	PDCL5	0.307259	0.108
UKA_PDCL5.txt	Q14289	FAK2	0.0392062	0.380511	0.419717	0.282047	0.364344	0.34213	0.0687639241896513	34.4444	220	UKA	PDCL5	0.282047	0.094
UKA_PDCL5.txt	P08069	IGF1R	0.0469953	0.211058	0.258054	0.2773	0.248945	0.298861	0.14294839331371	17	221	UKA	PDCL5	0.2773	0.081
UKA_PDCL5.txt	Q16620	TRKB	0.0499706	0.220562	0.270533	0.276357	0.303086	0.331139	0.0787293819842088	20.1111	222	UKA	PDCL5	0.276357	0.067
UKA_PDCL5.txt	P12931	Src	0.0211015	0.307273	0.328374	0.263365	0.340517	0.34478	0.0552018912636097	39.7778	223	UKA	PDCL5	0.263365	0.054
UKA_PDCL5.txt	Q08345	DDR1	0.0827287	0.101275	0.184003	0.181151	-0.255601	-0.255601	0	3	224	UKA	PDCL5	0.181151	0.04
UKA_PDCL5.txt	P29320	EphA3	0.0469658	0.109841	0.156807	0.15625	0.147256	0.147256	0.116590331492324	4	225	UKA	PDCL5	0.15625	0.027
UKA_PDCL5.txt	P06241	Fyn	0.0179885	0.0635047	0.0814932	0.0490746	0.080983	0.0599771	0.140648552019285	15.6667	226	UKA	PDCL5	0.0490746	0.013
UKA_PDCL5.txt	P06239	Lck	0.0126205	0.101294	0.113915	0.00524306	0.177602	0.133258	0.141797216294298	29.3333	227	UKA	PDCL5	0.00524306	0

## Sheet: PTM-SEA
Source.Name	Kinase	id	pvalue.totalGeoMeanLFC	fdr.pvalue.totalGeoMeanLFC	Signature.set.size	Signature.set.overlap.percent.totalGeoMeanLFC	Key	Pipeline	Cell Line	"-LOG10" fdr.pvalue.totalGeoMeanLFC	PTMSEA_Percentile Rank		Kinase	Pipeline	Cell line	average (PTMSEA_Default Metric inverted by 1 / p value) across patient derived cell lines	PTMSEA_Percentile Rank		Kinase	Pipeline	Cell line	average (PTMSEA_Default Metric inverted by 1 / p value) across all patient derived cell lines	PTMSEA_Percentile Rank
PTMSEA_PANC1.txt	ZAP70	KINASE-PSP_ZAP70	0.450704	0.923225	3	100	1	PTMSEA	PANC1	0.0346926	0.363		ZAP70	PTMSEA	Patient-Derived	0.41345	0.56		ZAP70	PTMSEA	All	0.287197	0.52
PTMSEA_PANC1.txt	VEGFR2/KDR	KINASE-PSP_VEGFR2/KDR	0.488048	0.923225	5	80	2	PTMSEA	PANC1	0.0346926	0.363		VEGFR2/KDR	PTMSEA	Patient-Derived	0.0994491	0.12		VEGFR2/KDR	PTMSEA	All	0.0778636	0.09
PTMSEA_PANC1.txt	TrkA/NTRK1	KINASE-PSP_TrkA/NTRK1	0.314672	0.831633	2	100	3	PTMSEA	PANC1	0.0800685	0.5		TrkA/NTRK1	PTMSEA	Patient-Derived	0.311732	0.4		TrkA/NTRK1	PTMSEA	All	0.1959	0.272
PTMSEA_PANC1.txt	Syk/SYK	KINASE-PSP_Syk/SYK	0.183556	0.679159	8	75	4	PTMSEA	PANC1	0.168029	0.636		Syk/SYK	PTMSEA	Patient-Derived	0.226431	0.28		Syk/SYK	PTMSEA	All	0.206963	0.318
PTMSEA_PANC1.txt	Src/SRC	KINASE-PSP_Src/SRC	0.249509	0.823737	34	70.6	5	PTMSEA	PANC1	0.0842114	0.545		Src/SRC	PTMSEA	Patient-Derived	1.07435	0.96		Src/SRC	PTMSEA	All	0.744305	0.909
PTMSEA_PANC1.txt	Ret/RET	KINASE-PSP_Ret/RET	0.0770751	0.475296	11	81.8	6	PTMSEA	PANC1	0.323035	0.772		Ret/RET	PTMSEA	Patient-Derived	0.229563	0.32		Ret/RET	PTMSEA	All	0.26072	0.409
PTMSEA_PANC1.txt	PDGFRB	KINASE-PSP_PDGFRB	0.143777	0.591082	7	100	7	PTMSEA	PANC1	0.228352	0.681		PDGFRB	PTMSEA	Patient-Derived	0.618989	0.76		PDGFRB	PTMSEA	All	0.488777	0.818
PTMSEA_PANC1.txt	PDGFRA	KINASE-PSP_PDGFRA	0.701581	0.961426	2	100	8	PTMSEA	PANC1	0.0170842	0.09		PDGFRA	PTMSEA	Patient-Derived	0.351382	0.52		PDGFRA	PTMSEA	All	0.239949	0.363
PTMSEA_PANC1.txt	Met/MET	KINASE-PSP_Met/MET	0.379845	0.920328	9	77.8	9	PTMSEA	PANC1	0.0360572	0.454		Met/MET	PTMSEA	Patient-Derived	0.0603291	0.08		Met/MET	PTMSEA	All	0.0522385	0.045
PTMSEA_PANC1.txt	Mer/MERTK	KINASE-PSP_Mer/MERTK	0.90593	1	5	40	10	PTMSEA	PANC1	0	0		Mer/MERTK	PTMSEA	Patient-Derived	0	0		Mer/MERTK	PTMSEA	All	0	0
PTMSEA_PANC1.txt	LYN	KINASE-PSP_LYN	0.662813	0.961426	2	100	11	PTMSEA	PANC1	0.0170842	0.09		LYN	PTMSEA	Patient-Derived	0.459671	0.64		LYN	PTMSEA	All	0.312142	0.59
PTMSEA_PANC1.txt	Lck/LCK	KINASE-PSP_Lck/LCK	0.701461	0.961426	16	81.2	12	PTMSEA	PANC1	0.0170842	0.09		Lck/LCK	PTMSEA	Patient-Derived	0.435062	0.6		Lck/LCK	PTMSEA	All	0.295736	0.545
PTMSEA_PANC1.txt	JAK3	KINASE-PSP_JAK3	0.289421	0.823737	6	83.3	13	PTMSEA	PANC1	0.0842114	0.545		JAK3	PTMSEA	Patient-Derived	0.587516	0.68		JAK3	PTMSEA	All	0.419748	0.727
PTMSEA_PANC1.txt	JAK2	KINASE-PSP_JAK2	0.0480962	0.44489	6	66.7	14	PTMSEA	PANC1	0.351748	0.863		JAK2	PTMSEA	Patient-Derived	0.314651	0.44		JAK2	PTMSEA	All	0.327017	0.636
PTMSEA_PANC1.txt	INSR	KINASE-PSP_INSR	0.001	0.0185	11	90.9	15	PTMSEA	PANC1	1.73283	0.954		INSR	PTMSEA	Patient-Derived	1.09548	1		INSR	PTMSEA	All	1.30793	1
PTMSEA_PANC1.txt	IGF1R	KINASE-PSP_IGF1R	0.951737	1	7	100	16	PTMSEA	PANC1	0	0		IGF1R	PTMSEA	Patient-Derived	0.682208	0.84		IGF1R	PTMSEA	All	0.454805	0.772
PTMSEA_PANC1.txt	HER2/ERBB2	KINASE-PSP_HER2/ERBB2	0.678161	0.961426	2	100	17	PTMSEA	PANC1	0.0170842	0.09		HER2/ERBB2	PTMSEA	Patient-Derived	0.189737	0.2		HER2/ERBB2	PTMSEA	All	0.132186	0.136
PTMSEA_PANC1.txt	Fyn/FYN	KINASE-PSP_Fyn/FYN	0.141791	0.591082	5	100	18	PTMSEA	PANC1	0.228352	0.681		Fyn/FYN	PTMSEA	Patient-Derived	0.155866	0.16		Fyn/FYN	PTMSEA	All	0.180028	0.227
PTMSEA_PANC1.txt	Fer/FER	KINASE-PSP_Fer/FER	0.631027	0.961426	2	100	19	PTMSEA	PANC1	0.0170842	0.09		Fer/FER	PTMSEA	Patient-Derived	0.189737	0.2		Fer/FER	PTMSEA	All	0.132186	0.136
PTMSEA_PANC1.txt	Etk/BMX	KINASE-PSP_Etk/BMX	0.0757282	0.475296	4	75	20	PTMSEA	PANC1	0.323035	0.772		Etk/BMX	PTMSEA	Patient-Derived	0.234559	0.36		Etk/BMX	PTMSEA	All	0.264051	0.454
PTMSEA_PANC1.txt	EphA2/EPHA2	KINASE-PSP_EphA2/EPHA2	0.0357853	0.441352	2	100	21	PTMSEA	PANC1	0.355215	0.909		EphA2/EPHA2	PTMSEA	Patient-Derived	0.664445	0.8		EphA2/EPHA2	PTMSEA	All	0.561369	0.863
PTMSEA_PANC1.txt	EGFR	KINASE-PSP_EGFR	0.001	0.0185	9	66.7	22	PTMSEA	PANC1	1.73283	0.954		EGFR	PTMSEA	Patient-Derived	0.997687	0.92		EGFR	PTMSEA	All	1.24273	0.954
PTMSEA_PANC1.txt	CSK	KINASE-PSP_CSK	0.700599	0.961426	4	50	23	PTMSEA	PANC1	0.0170842	0.09		CSK	PTMSEA	Patient-Derived	0.597948	0.72		CSK	PTMSEA	All	0.404327	0.681
PTMSEA_PANC1.txt	AXL	KINASE-PSP_AXL	0.49904	0.923225	8	62.5	24	PTMSEA	PANC1	0.0346926	0.363		AXL	PTMSEA	Patient-Derived	0.948691	0.88		AXL	PTMSEA	All	0.644025	0.884
PTMSEA_PANC1.txt	ALK	KINASE-PSP_ALK	0.267961	0.823737	3	66.7	25	PTMSEA	PANC1	0.0842114	0.545		ALK	PTMSEA	Patient-Derived	0.323321	0.48		ALK	PTMSEA	All	0.243618	0.371
PTMSEA_PANC1.txt	Abl/ABL1	KINASE-PSP_Abl/ABL1	0.445607	0.923225	10	80	26	PTMSEA	PANC1	0.0346926	0.363		Abl/ABL1	PTMSEA	Patient-Derived	0.00274628	0.04		Abl/ABL1	PTMSEA	All	0.0133951	0.011
PTMSEA_PDCL15.txt	ZAP70	KINASE-PSP_ZAP70	0.485597	0.855575	3	66.7	27	PTMSEA	PDCL15	0.0677418	0.318
PTMSEA_PDCL15.txt	VEGFR2/KDR	KINASE-PSP_VEGFR2/KDR	0.995789	1	5	80	28	PTMSEA	PDCL15	0	0
PTMSEA_PDCL15.txt	Syk/SYK	KINASE-PSP_Syk/SYK	0.139959	0.58392	8	50	29	PTMSEA	PDCL15	0.233647	0.681
PTMSEA_PDCL15.txt	Src/SRC	KINASE-PSP_Src/SRC	0.0622407	0.383817	34	70.6	30	PTMSEA	PDCL15	0.415875	0.818
PTMSEA_PDCL15.txt	Ret/RET	KINASE-PSP_Ret/RET	0.284294	0.701259	11	81.8	31	PTMSEA	PDCL15	0.154121	0.545
PTMSEA_PDCL15.txt	PDGFRB	KINASE-PSP_PDGFRB	0.00625	0.0578125	7	100	32	PTMSEA	PDCL15	1.23798	0.909
PTMSEA_PDCL15.txt	PDGFRA	KINASE-PSP_PDGFRA	0.141199	0.58392	2	100	33	PTMSEA	PDCL15	0.233647	0.681
PTMSEA_PDCL15.txt	Met/MET	KINASE-PSP_Met/MET	0.431373	0.855575	9	77.8	34	PTMSEA	PDCL15	0.0677418	0.318
PTMSEA_PDCL15.txt	Mer/MERTK	KINASE-PSP_Mer/MERTK	0.952015	1	5	40	35	PTMSEA	PDCL15	0	0
PTMSEA_PDCL15.txt	LYN	KINASE-PSP_LYN	0.239085	0.691535	2	100	36	PTMSEA	PDCL15	0.160186	0.59
PTMSEA_PDCL15.txt	Lck/LCK	KINASE-PSP_Lck/LCK	0.905588	1	16	62.5	37	PTMSEA	PDCL15	0	0
PTMSEA_PDCL15.txt	JAK3	KINASE-PSP_JAK3	0.0618956	0.383817	6	83.3	38	PTMSEA	PDCL15	0.415875	0.818
PTMSEA_PDCL15.txt	JAK2	KINASE-PSP_JAK2	0.213693	0.691535	6	66.7	39	PTMSEA	PDCL15	0.160186	0.59
PTMSEA_PDCL15.txt	INSR	KINASE-PSP_INSR	0.001	0.037	11	90.9	40	PTMSEA	PDCL15	1.4318	1
PTMSEA_PDCL15.txt	IGF1R	KINASE-PSP_IGF1R	0.142035	0.58392	7	100	41	PTMSEA	PDCL15	0.233647	0.681
PTMSEA_PDCL15.txt	HER2/ERBB2	KINASE-PSP_HER2/ERBB2	0.477756	0.855575	2	100	42	PTMSEA	PDCL15	0.0677418	0.318
PTMSEA_PDCL15.txt	Fyn/FYN	KINASE-PSP_Fyn/FYN	0.819277	1	5	100	43	PTMSEA	PDCL15	0	0
PTMSEA_PDCL15.txt	Fer/FER	KINASE-PSP_Fer/FER	0.389662	0.855575	2	100	44	PTMSEA	PDCL15	0.0677418	0.318
PTMSEA_PDCL15.txt	Etk/BMX	KINASE-PSP_Etk/BMX	0.914286	1	4	75	45	PTMSEA	PDCL15	0	0
PTMSEA_PDCL15.txt	EphA2/EPHA2	KINASE-PSP_EphA2/EPHA2	0.00583658	0.0578125	2	100	46	PTMSEA	PDCL15	1.23798	0.909
PTMSEA_PDCL15.txt	EGFR	KINASE-PSP_EGFR	0.00385356	0.0578125	9	66.7	47	PTMSEA	PDCL15	1.23798	0.909
PTMSEA_PDCL15.txt	CSK	KINASE-PSP_CSK	0.469979	0.855575	4	50	48	PTMSEA	PDCL15	0.0677418	0.318
PTMSEA_PDCL15.txt	AXL	KINASE-PSP_AXL	0.185031	0.684615	8	62.5	49	PTMSEA	PDCL15	0.164553	0.639
PTMSEA_PDCL15.txt	ALK	KINASE-PSP_ALK	0.839431	1	3	66.7	50	PTMSEA	PDCL15	0	0
PTMSEA_PDCL15.txt	Abl/ABL1	KINASE-PSP_Abl/ABL1	0.654545	1	10	60	51	PTMSEA	PDCL15	0	0
PTMSEA_PDCL5.txt	ZAP70	KINASE-PSP_ZAP70	0.0470588	0.174118	3	100	52	PTMSEA	PDCL5	0.759157	0.7
PTMSEA_PDCL5.txt	VEGFR2/KDR	KINASE-PSP_VEGFR2/KDR	0.410309	0.63256	5	80	53	PTMSEA	PDCL5	0.198898	0.3
PTMSEA_PDCL5.txt	TrkA/NTRK1	KINASE-PSP_TrkA/NTRK1	0.263692	0.48783	2	100	54	PTMSEA	PDCL5	0.311732	0.4
PTMSEA_PDCL5.txt	Syk/SYK	KINASE-PSP_Syk/SYK	0.375242	0.60365	8	75	55	PTMSEA	PDCL5	0.219215	0.333
PTMSEA_PDCL5.txt	Src/SRC	KINASE-PSP_Src/SRC	0.001	0.0185	34	70.6	56	PTMSEA	PDCL5	1.73283	0.966
PTMSEA_PDCL5.txt	Ret/RET	KINASE-PSP_Ret/RET	0.294589	0.495445	11	81.8	57	PTMSEA	PDCL5	0.305004	0.366
PTMSEA_PDCL5.txt	PDGFRB	KINASE-PSP_PDGFRB	0.803435	1	7	100	58	PTMSEA	PDCL5	0	0
PTMSEA_PDCL5.txt	PDGFRA	KINASE-PSP_PDGFRA	0.141491	0.339534	2	100	59	PTMSEA	PDCL5	0.469117	0.533
PTMSEA_PDCL5.txt	Met/MET	KINASE-PSP_Met/MET	0.622093	0.885286	9	77.8	60	PTMSEA	PDCL5	0.0529163	0.166
PTMSEA_PDCL5.txt	Mer/MERTK	KINASE-PSP_Mer/MERTK	0.805668	1	5	40	61	PTMSEA	PDCL5	0	0
PTMSEA_PDCL5.txt	LYN	KINASE-PSP_LYN	0.0410959	0.174118	2	100	62	PTMSEA	PDCL5	0.759157	0.7
PTMSEA_PDCL5.txt	Lck/LCK	KINASE-PSP_Lck/LCK	0.0218688	0.134858	16	81.2	63	PTMSEA	PDCL5	0.870125	0.833
PTMSEA_PDCL5.txt	JAK3	KINASE-PSP_JAK3	0.0389344	0.174118	6	83.3	64	PTMSEA	PDCL5	0.759157	0.7
PTMSEA_PDCL5.txt	JAK2	KINASE-PSP_JAK2	0.146825	0.339534	6	66.7	65	PTMSEA	PDCL5	0.469117	0.533
PTMSEA_PDCL5.txt	INSR	KINASE-PSP_INSR	0.0455487	0.174118	11	90.9	66	PTMSEA	PDCL5	0.759157	0.7
PTMSEA_PDCL5.txt	IGF1R	KINASE-PSP_IGF1R	0.006	0.074	7	100	67	PTMSEA	PDCL5	1.13077	0.9
PTMSEA_PDCL5.txt	HER2/ERBB2	KINASE-PSP_HER2/ERBB2	0.240481	0.48783	2	100	68	PTMSEA	PDCL5	0.311732	0.4
PTMSEA_PDCL5.txt	Fyn/FYN	KINASE-PSP_Fyn/FYN	0.262548	0.48783	5	100	69	PTMSEA	PDCL5	0.311732	0.4
PTMSEA_PDCL5.txt	Fer/FER	KINASE-PSP_Fer/FER	0.226378	0.48783	2	100	70	PTMSEA	PDCL5	0.311732	0.4
PTMSEA_PDCL5.txt	Etk/BMX	KINASE-PSP_Etk/BMX	0.129921	0.339534	4	75	71	PTMSEA	PDCL5	0.469117	0.533
PTMSEA_PDCL5.txt	EphA2/EPHA2	KINASE-PSP_EphA2/EPHA2	0.548057	0.811125	2	100	72	PTMSEA	PDCL5	0.0909123	0.233
PTMSEA_PDCL5.txt	EGFR	KINASE-PSP_EGFR	0.0519751	0.174825	9	66.7	73	PTMSEA	PDCL5	0.757396	0.666
PTMSEA_PDCL5.txt	CSK	KINASE-PSP_CSK	0.0100604	0.0744467	4	50	74	PTMSEA	PDCL5	1.12815	0.866
PTMSEA_PDCL5.txt	AXL	KINASE-PSP_AXL	0.001	0.0185	8	62.5	75	PTMSEA	PDCL5	1.73283	0.966
PTMSEA_PDCL5.txt	ALK	KINASE-PSP_ALK	0.0731707	0.22561	3	66.7	76	PTMSEA	PDCL5	0.646642	0.633
PTMSEA_PDCL5.txt	Abl/ABL1	KINASE-PSP_Abl/ABL1	0.720559	0.987433	10	80	77	PTMSEA	PDCL5	0.00549256	0.133

## Sheet: KEA3
Source.Name	Column1	Query Name	Rank	Scaled Rank	Set_name	TF	Intersect	Set length	FET p-value	FDR	Odds Ratio	Library	Overlapping_Genes	key	Pipeline	Kinase	Cell Line	Database	average of the FDR p-values from 0.2, 0.3, and 0.4 cutoff-inputs from respective database for respective cell line	this column takes the average database values (<--- avg(0.2,0.3,0.4 cutoffs) and finds the average value across all three databases for a respective cell line	Column2	"-LOG10" of column to the left	KEA3_Percentile Rank		Kinase	Pipeline	Cell line	avarege for patient-derived	KEA3_Percentile Rank		Kinase	Pipeline	Cell line	average for all	KEA3_Percentile Rank
KEA3_PANC1__0.2.txt.ChengKSIN.csv	215	PANC1_0.2.txt	215	0.9471	BLK_cheng_ksin	BLK	0	5	1	1	0	ChengKSIN		1	KEA3	BLK	PANC1	ChengKSIN	1	0.500006		0.301024	0.035		BLK	KEA3	Patient-Derived	0.30066	0.014		BLK	KEA3	All	0.300782	0.014
KEA3_PANC1__0.2.txt.PhosDAll.csv	336	PANC1_0.2.txt	336	0.9912	EPHA8_PhosD_predict_All_train	EPHA8	0	5	1	1	0	PhosDAll		2	KEA3	EPHA8	PANC1	PhosDAll	1	1		0	0		EPHA8	KEA3	Patient-Derived	0	0		EPHA8	KEA3	All	0	0
KEA3_PANC1__0.2.txt.PTMsigDB.csv	150	PANC1_0.2.txt	150	0.9202	TNK2_PTMsigDB_hs	TNK2	0	5	1	1	0	PTMsigDB		3	KEA3	TNK2	PANC1	PTMsigDB	1	0.403111		0.394575	0.078		TNK2	KEA3	Patient-Derived	0.407583	0.073		TNK2	KEA3	All	0.403247	0.088
KEA3_PANC1__0.3.txt.ChengKSIN.csv	211	PANC1_0.3.txt	211	0.9295	BLK_cheng_ksin	BLK	0	5	1	1	0	ChengKSIN		4	KEA3	BLK	PANC1	ChengKSIN	1	0.500006		0.301024	0.035		EPHA4	KEA3	Patient-Derived	1.5828	0.338		EPHA4	KEA3	All	1.20558	0.235
KEA3_PANC1__0.3.txt.PhosDAll.csv	336	PANC1_0.3.txt	336	0.9912	EPHA8_PhosD_predict_All_train	EPHA8	0	5	1	1	0	PhosDAll		5	KEA3	EPHA8	PANC1	PhosDAll	1	1		0	0		TEK	KEA3	Patient-Derived	0.686488	0.102		TEK	KEA3	All	0.457659	0.102
KEA3_PANC1__0.3.txt.PTMsigDB.csv	150	PANC1_0.3.txt	150	0.9202	TNK2_PTMsigDB_hs	TNK2	0	5	1	1	0	PTMsigDB		6	KEA3	TNK2	PANC1	PTMsigDB	1	0.403111		0.394575	0.078		FGFR1	KEA3	Patient-Derived	1.28435	0.264		FGFR1	KEA3	All	1.01216	0.191
KEA3_PANC1__0.4.txt.ChengKSIN.csv	211	PANC1_0.4.txt	211	0.9295	BLK_cheng_ksin	BLK	0	5	1	1	0	ChengKSIN		7	KEA3	BLK	PANC1	ChengKSIN	1	0.500006		0.301024	0.035		HCK	KEA3	Patient-Derived	0.435349	0.088		HCK	KEA3	All	0.372004	0.058
KEA3_PANC1__0.4.txt.PhosDAll.csv	336	PANC1_0.4.txt	336	0.9912	EPHA8_PhosD_predict_All_train	EPHA8	0	5	1	1	0	PhosDAll		8	KEA3	EPHA8	PANC1	PhosDAll	1	1		0	0		JAK1	KEA3	Patient-Derived	0.30103	0.044		JAK1	KEA3	All	0.30103	0.044
KEA3_PANC1__0.4.txt.PTMsigDB.csv	150	PANC1_0.4.txt	150	0.9202	TNK2_PTMsigDB_hs	TNK2	0	5	1	1	0	PTMsigDB		9	KEA3	TNK2	PANC1	PTMsigDB	1	0.403111		0.394575	0.078		DDR1	KEA3	Patient-Derived	0.301029	0.029		DDR1	KEA3	All	0.30103	0.029
KEA3_PANC1__0.4.txt.PhosDAll.csv	328	PANC1_0.4.txt	328	0.9676	EPHA4_PhosD_predict_All_train	EPHA4	0	6	1	1	0	PhosDAll		10	KEA3	EPHA4	PANC1	PhosDAll	0.353867	0.353867		0.45116	0.149		TYK2	KEA3	Patient-Derived	0.35071	0.058		TYK2	KEA3	All	0.38408	0.073
KEA3_PANC1__0.2.txt.PhosDAll.csv	325	PANC1_0.2.txt	325	0.9587	TEK_PhosD_predict_All_train	TEK	0	8	1	1	0	PhosDAll		11	KEA3	TEK	PANC1	PhosDAll	1	1		0	0		FGFR2	KEA3	Patient-Derived	1.02669	0.176		FGFR2	KEA3	All	0.82885	0.117
KEA3_PANC1__0.2.txt.PTMsigDB.csv	136	PANC1_0.2.txt	136	0.8344	FGFR1_PTMsigDB_hs	FGFR1	0	8	1	1	0	PTMsigDB		12	KEA3	FGFR1	PANC1	PTMsigDB	1	0.340578		0.467784	0.156		FRK	KEA3	Patient-Derived	1.19902	0.235		FRK	KEA3	All	0.948257	0.161
KEA3_PANC1__0.3.txt.PhosDAll.csv	324	PANC1_0.3.txt	324	0.9558	TEK_PhosD_predict_All_train	TEK	0	8	1	1	0	PhosDAll		13	KEA3	TEK	PANC1	PhosDAll	1	1		0	0		ABL2	KEA3	Patient-Derived	1.1727	0.22		ABL2	KEA3	All	0.970811	0.176
KEA3_PANC1__0.3.txt.PTMsigDB.csv	135	PANC1_0.3.txt	135	0.8282	FGFR1_PTMsigDB_hs	FGFR1	0	8	1	1	0	PTMsigDB		14	KEA3	FGFR1	PANC1	PTMsigDB	1	0.340578		0.467784	0.156		PDGFRB	KEA3	Patient-Derived	1.9671	0.397		PDGFRB	KEA3	All	1.75933	0.367
KEA3_PANC1__0.4.txt.PhosDAll.csv	323	PANC1_0.4.txt	323	0.9528	TEK_PhosD_predict_All_train	TEK	0	8	1	1	0	PhosDAll		15	KEA3	TEK	PANC1	PhosDAll	1	1		0	0		MET	KEA3	Patient-Derived	1.67687	0.352		MET	KEA3	All	1.64581	0.323
KEA3_PANC1__0.4.txt.PTMsigDB.csv	135	PANC1_0.4.txt	135	0.8282	FGFR1_PTMsigDB_hs	FGFR1	0	8	1	1	0	PTMsigDB		16	KEA3	FGFR1	PANC1	PTMsigDB	1	0.340578		0.467784	0.156		PTK2	KEA3	Patient-Derived	1.75109	0.382		PTK2	KEA3	All	1.80779	0.397
KEA3_PANC1__0.2.txt.PTMsigDB.csv	129	PANC1_0.2.txt	129	0.7914	HCK_PTMsigDB_hs	HCK	0	9	1	1	0	PTMsigDB		17	KEA3	HCK	PANC1	PTMsigDB	1	0.568444		0.245312	0.014		BMX	KEA3	Patient-Derived	1.49835	0.308		BMX	KEA3	All	1.35439	0.279
KEA3_PANC1__0.3.txt.PTMsigDB.csv	128	PANC1_0.3.txt	128	0.7853	HCK_PTMsigDB_hs	HCK	0	9	1	1	0	PTMsigDB		18	KEA3	HCK	PANC1	PTMsigDB	1	0.568444		0.245312	0.014		TYRO3	KEA3	Patient-Derived	3.85137	0.617		TYRO3	KEA3	All	3.55836	0.602
KEA3_PANC1__0.4.txt.PTMsigDB.csv	128	PANC1_0.4.txt	128	0.7853	HCK_PTMsigDB_hs	HCK	0	9	1	1	0	PTMsigDB		19	KEA3	HCK	PANC1	PTMsigDB	1	0.568444		0.245312	0.014		ZAP70	KEA3	Patient-Derived	3.10086	0.573		ZAP70	KEA3	All	2.60826	0.47
KEA3_PANC1__0.2.txt.PTMsigDB.csv	161	PANC1_0.2.txt	161	0.9877	JAK1_PTMsigDB_hs	JAK1	0	4	1	1	0	PTMsigDB		20	KEA3	JAK1	PANC1	PTMsigDB	1	0.5		0.30103	0.063		YES1	KEA3	Patient-Derived	1.69779	0.367		YES1	KEA3	All	1.68008	0.352
KEA3_PANC1__0.3.txt.PTMsigDB.csv	161	PANC1_0.3.txt	161	0.9877	JAK1_PTMsigDB_hs	JAK1	0	4	1	1	0	PTMsigDB		21	KEA3	JAK1	PANC1	PTMsigDB	1	0.5		0.30103	0.063		FGR	KEA3	Patient-Derived	2.43543	0.455		FGR	KEA3	All	2.25873	0.426
KEA3_PANC1__0.4.txt.PTMsigDB.csv	161	PANC1_0.4.txt	161	0.9877	JAK1_PTMsigDB_hs	JAK1	0	4	1	1	0	PTMsigDB		22	KEA3	JAK1	PANC1	PTMsigDB	1	0.5		0.30103	0.063		PTK2B	KEA3	Patient-Derived	2.0381	0.411		PTK2B	KEA3	All	1.81752	0.411
KEA3_PANC1__0.2.txt.ChengKSIN.csv	167	PANC1_0.2.txt	167	0.7357	DDR1_cheng_ksin	DDR1	0	22	1	1	0	ChengKSIN		23	KEA3	DDR1	PANC1	ChengKSIN	1	0.5		0.30103	0.049		CSK	KEA3	Patient-Derived	2.74402	0.485		CSK	KEA3	All	2.94155	0.5
KEA3_PANC1__0.2.txt.ChengKSIN.csv	171	PANC1_0.2.txt	171	0.7533	TYK2_cheng_ksin	TYK2	0	18	1	1	0	ChengKSIN		24	KEA3	TYK2	PANC1	ChengKSIN	1	0.354144		0.45082	0.127		FGFR3	KEA3	Patient-Derived	2.42247	0.441		FGFR3	KEA3	All	2.27472	0.441
KEA3_PANC1__0.3.txt.ChengKSIN.csv	141	PANC1_0.3.txt	141	0.6211	FGFR2_cheng_ksin	FGFR2	0	28	1	1	0	ChengKSIN		25	KEA3	FGFR2	PANC1	ChengKSIN	0.737667	0.368833		0.43317	0.099		IGF1R	KEA3	Patient-Derived	0.960205	0.147		IGF1R	KEA3	All	1.15124	0.22
KEA3_PANC1__0.3.txt.ChengKSIN.csv	154	PANC1_0.3.txt	154	0.6784	DDR1_cheng_ksin	DDR1	0	22	1	1	0	ChengKSIN		26	KEA3	DDR1	PANC1	ChengKSIN	1	0.5		0.30103	0.049		BTK	KEA3	Patient-Derived	1.04602	0.191		BTK	KEA3	All	1.65618	0.338
KEA3_PANC1__0.3.txt.ChengKSIN.csv	158	PANC1_0.3.txt	158	0.696	TYK2_cheng_ksin	TYK2	0	18	1	1	0	ChengKSIN		27	KEA3	TYK2	PANC1	ChengKSIN	1	0.354144		0.45082	0.127		ERBB2	KEA3	Patient-Derived	3.15766	0.588		ERBB2	KEA3	All	3.17395	0.544
KEA3_PANC1__0.3.txt.ChengKSIN.csv	164	PANC1_0.3.txt	164	0.7225	FRK_cheng_ksin	FRK	0	14	1	1	0	ChengKSIN		28	KEA3	FRK	PANC1	ChengKSIN	0.715	0.3575		0.446724	0.113		JAK2	KEA3	Patient-Derived	4.1165	0.647		JAK2	KEA3	All	3.61943	0.632
KEA3_PANC1__0.3.txt.ChengKSIN.csv	177	PANC1_0.3.txt	177	0.7797	ABL2_cheng_ksin	ABL2	0	10	1	1	0	ChengKSIN		29	KEA3	ABL2	PANC1	ChengKSIN	0.705333	0.271		0.567031	0.177		SYK	KEA3	Patient-Derived	2.69569	0.47		SYK	KEA3	All	2.51969	0.455
KEA3_PANC1__0.3.txt.ChengKSIN.csv	178	PANC1_0.3.txt	178	0.7841	HCK_cheng_ksin	HCK	0	10	1	1	0	ChengKSIN		30	KEA3	HCK	PANC1	ChengKSIN	0.705333	0.568444		0.245312	0.014		LYN	KEA3	Patient-Derived	1.57889	0.323		LYN	KEA3	All	1.77309	0.382
KEA3_PANC1__0.4.txt.ChengKSIN.csv	141	PANC1_0.4.txt	141	0.6211	FGFR2_cheng_ksin	FGFR2	0	28	1	1	0	ChengKSIN		31	KEA3	FGFR2	PANC1	ChengKSIN	0.737667	0.368833		0.43317	0.099		JAK3	KEA3	Patient-Derived	1.04746	0.205		JAK3	KEA3	All	1.22925	0.264
KEA3_PANC1__0.4.txt.ChengKSIN.csv	154	PANC1_0.4.txt	154	0.6784	DDR1_cheng_ksin	DDR1	0	22	1	1	0	ChengKSIN		32	KEA3	DDR1	PANC1	ChengKSIN	1	0.5		0.30103	0.049		INSR	KEA3	Patient-Derived	3.2035	0.602		INSR	KEA3	All	3.61026	0.617
KEA3_PANC1__0.4.txt.ChengKSIN.csv	158	PANC1_0.4.txt	158	0.696	TYK2_cheng_ksin	TYK2	0	18	1	1	0	ChengKSIN		33	KEA3	TYK2	PANC1	ChengKSIN	1	0.354144		0.45082	0.127		ITK	KEA3	Patient-Derived	2.91563	0.5		ITK	KEA3	All	3.31951	0.558
KEA3_PANC1__0.4.txt.ChengKSIN.csv	164	PANC1_0.4.txt	164	0.7225	FRK_cheng_ksin	FRK	0	14	1	1	0	ChengKSIN		34	KEA3	FRK	PANC1	ChengKSIN	0.715	0.3575		0.446724	0.113		PTK6	KEA3	Patient-Derived	2.9307	0.529		PTK6	KEA3	All	3.1422	0.514
KEA3_PANC1__0.4.txt.ChengKSIN.csv	177	PANC1_0.4.txt	177	0.7797	ABL2_cheng_ksin	ABL2	0	10	1	1	0	ChengKSIN		35	KEA3	ABL2	PANC1	ChengKSIN	0.705333	0.271		0.567031	0.177		FER	KEA3	Patient-Derived	2.99988	0.558		FER	KEA3	All	3.53069	0.588
KEA3_PANC1__0.4.txt.ChengKSIN.csv	178	PANC1_0.4.txt	178	0.7841	HCK_cheng_ksin	HCK	0	10	1	1	0	ChengKSIN		36	KEA3	HCK	PANC1	ChengKSIN	0.705333	0.568444		0.245312	0.014		FGFR4	KEA3	Patient-Derived	4.31777	0.661		FGFR4	KEA3	All	4.26487	0.676
KEA3_PANC1__0.2.txt.ChengKSIN.csv	47	PANC1_0.2.txt	47	0.207	PDGFRB_cheng_ksin	PDGFRB	2	9	0.0007694	0.00364	61.83	ChengKSIN	PTPN11,PTK2	37	KEA3	PDGFRB	PANC1	ChengKSIN	0.0775467	0.0453122		1.34378	0.255		EGFR	KEA3	Patient-Derived	4.08109	0.632		EGFR	KEA3	All	4.47068	0.691
KEA3_PANC1__0.2.txt.ChengKSIN.csv	48	PANC1_0.2.txt	48	0.2115	MET_cheng_ksin	MET	2	9	0.0007694	0.00364	61.83	ChengKSIN	GAB1,PTK2	38	KEA3	MET	PANC1	ChengKSIN	0.0775467	0.0260804		1.58369	0.362		AXL	KEA3	Patient-Derived	1.47649	0.294		AXL	KEA3	All	1.4564	0.308
KEA3_PANC1__0.2.txt.ChengKSIN.csv	58	PANC1_0.2.txt	58	0.2555	FGFR1_cheng_ksin	FGFR1	2	24	0.005626	0.022	19.67	ChengKSIN	ANXA2,PLCG1	39	KEA3	FGFR1	PANC1	ChengKSIN	0.0217333	0.340578		0.467784	0.156		FYN	KEA3	Patient-Derived	5.78086	0.75		FYN	KEA3	All	5.6219	0.735
KEA3_PANC1__0.2.txt.ChengKSIN.csv	64	PANC1_0.2.txt	64	0.2819	PTK2_cheng_ksin	PTK2	2	30	0.008702	0.0309	15.46	ChengKSIN	PXN,MAPK12	40	KEA3	PTK2	PANC1	ChengKSIN	0.0310333	0.0119898		1.92119	0.469		SRC	KEA3	Patient-Derived	9.95894	0.808		SRC	KEA3	All	11.0593	0.823
KEA3_PANC1__0.2.txt.ChengKSIN.csv	65	PANC1_0.2.txt	65	0.2863	BMX_cheng_ksin	BMX	2	37	0.01303	0.0455	12.37	ChengKSIN	ANXA2,CBL	41	KEA3	BMX	PANC1	ChengKSIN	0.203167	0.0858078		1.06647	0.213		RET	KEA3	Patient-Derived	11.626	0.823		RET	KEA3	All	10.7615	0.808
KEA3_PANC1__0.3.txt.ChengKSIN.csv	35	PANC1_0.3.txt	35	0.1542	TYRO3_cheng_ksin	TYRO3	2	8	0.0005028	0.00326	79.03	ChengKSIN	ZAP70,PLCG1	42	KEA3	TYRO3	PANC1	ChengKSIN	0.0021316	0.0010658		2.97232	0.59		LCK	KEA3	Patient-Derived	7.68446	0.779		LCK	KEA3	All	7.93178	0.779
KEA3_PANC1__0.3.txt.ChengKSIN.csv	45	PANC1_0.3.txt	45	0.1982	ZAP70_cheng_ksin	ZAP70	2	20	0.003295	0.0166	26.34	ChengKSIN	MAPK14,LAT	43	KEA3	ZAP70	PANC1	ChengKSIN	0.0704477	0.0238194		1.62307	0.405		ABL1	KEA3	Patient-Derived	5.74388	0.735		ABL1	KEA3	All	6.25501	0.75
KEA3_PANC1__0.3.txt.ChengKSIN.csv	48	PANC1_0.3.txt	48	0.2115	FGFR1_cheng_ksin	FGFR1	2	24	0.004732	0.0224	21.55	ChengKSIN	ANXA2,PLCG1	44	KEA3	FGFR1	PANC1	ChengKSIN	0.0217333	0.340578		0.467784	0.156		NTRK1	KEA3	Patient-Derived	40.9017	1		NTRK1	KEA3	All	40.9305	1
KEA3_PANC1__0.3.txt.ChengKSIN.csv	52	PANC1_0.3.txt	52	0.2291	PTK2_cheng_ksin	PTK2	2	30	0.007331	0.032	16.94	ChengKSIN	PXN,MAPK12	45	KEA3	PTK2	PANC1	ChengKSIN	0.0310333	0.0119898		1.92119	0.469		FLT3	KEA3	Patient-Derived	39.1664	0.985		FLT3	KEA3	All	39.5985	0.985
KEA3_PANC1__0.3.txt.ChengKSIN.csv	53	PANC1_0.3.txt	53	0.2335	YES1_cheng_ksin	YES1	2	31	0.007814	0.0335	16.35	ChengKSIN	MAPK1,CDK4	46	KEA3	YES1	PANC1	ChengKSIN	0.0224433	0.0226644		1.64465	0.426		ALK	KEA3	Patient-Derived	1.39967	0.279		ALK	KEA3	All	1.39635	0.294
KEA3_PANC1__0.3.txt.ChengKSIN.csv	54	PANC1_0.3.txt	54	0.2379	FGR_cheng_ksin	FGR	2	33	0.008822	0.0371	15.3	ChengKSIN	ANXA1,MAPK1	47	KEA3	FGR	PANC1	ChengKSIN	0.02487	0.012435		1.90535	0.454		DDR2	KEA3	Patient-Derived	30.4621	0.97		DDR2	KEA3	All	30.825	0.97
KEA3_PANC1__0.3.txt.ChengKSIN.csv	66	PANC1_0.3.txt	66	0.2907	PTK2B_cheng_ksin	PTK2B	2	66	0.03262	0.112	7.409	ChengKSIN	ANXA2,MAPK12	48	KEA3	PTK2B	PANC1	ChengKSIN	0.0725633	0.0420369		1.37637	0.277		KIT	KEA3	Patient-Derived	28.5608	0.941		KIT	KEA3	All	28.578	0.941
KEA3_PANC1__0.4.txt.ChengKSIN.csv	33	PANC1_0.4.txt	33	0.1454	TYRO3_cheng_ksin	TYRO3	2	8	0.0004461	0.00307	84.05	ChengKSIN	ZAP70,PLCG1	49	KEA3	TYRO3	PANC1	ChengKSIN	0.0021316	0.0010658		2.97232	0.59		PDGFRA	KEA3	Patient-Derived	29.3135	0.955		PDGFRA	KEA3	All	28.7901	0.955
KEA3_PANC1__0.4.txt.ChengKSIN.csv	46	PANC1_0.4.txt	46	0.2026	FGFR1_cheng_ksin	FGFR1	2	24	0.00421	0.0208	22.92	ChengKSIN	ANXA2,PLCG1	50	KEA3	FGFR1	PANC1	ChengKSIN	0.0217333	0.340578		0.467784	0.156		EPHA3	KEA3	Patient-Derived	0.74644	0.117		EPHA3	KEA3	All	0.836118	0.132
KEA3_PANC1__0.4.txt.ChengKSIN.csv	49	PANC1_0.4.txt	49	0.2159	PTK2_cheng_ksin	PTK2	2	30	0.006529	0.0302	18.01	ChengKSIN	PXN,MAPK12	51	KEA3	PTK2	PANC1	ChengKSIN	0.0310333	0.0119898		1.92119	0.469		MATK	KEA3	Patient-Derived	22.9561	0.911		MATK	KEA3	All	23.7098	0.911
KEA3_PANC1__0.4.txt.ChengKSIN.csv	50	PANC1_0.4.txt	50	0.2203	YES1_cheng_ksin	YES1	2	31	0.00696	0.0316	17.39	ChengKSIN	MAPK1,CDK4	52	KEA3	YES1	PANC1	ChengKSIN	0.0224433	0.0226644		1.64465	0.426		EPHB3	KEA3	Patient-Derived	26.5846	0.926		EPHB3	KEA3	All	25.8312	0.926
KEA3_PANC1__0.4.txt.ChengKSIN.csv	51	PANC1_0.4.txt	51	0.2247	FGR_cheng_ksin	FGR	2	33	0.00786	0.035	16.27	ChengKSIN	ANXA1,MAPK1	53	KEA3	FGR	PANC1	ChengKSIN	0.02487	0.012435		1.90535	0.454		MST1R	KEA3	Patient-Derived	16.6084	0.867		MST1R	KEA3	All	17.9868	0.867
KEA3_PANC1__0.4.txt.ChengKSIN.csv	64	PANC1_0.4.txt	64	0.2819	PTK2B_cheng_ksin	PTK2B	2	66	0.02922	0.104	7.88	ChengKSIN	ANXA2,MAPK12	54	KEA3	PTK2B	PANC1	ChengKSIN	0.0725633	0.0420369		1.37637	0.277		FES	KEA3	Patient-Derived	19.4279	0.897		FES	KEA3	All	19.6022	0.897
KEA3_PANC1__0.2.txt.PTMsigDB.csv	36	PANC1_0.2.txt	36	0.2209	CSK_PTMsigDB_hs	CSK	2	5	0.0002164	0.000954	144.3	PTMsigDB	LCK,YES1	55	KEA3	CSK	PANC1	PTMsigDB	0.00100933	0.000460667		3.33661	0.625		FLT4	KEA3	Patient-Derived	17.936	0.882		FLT4	KEA3	All	18.2769	0.882
KEA3_PANC1__0.2.txt.PTMsigDB.csv	37	PANC1_0.2.txt	37	0.227	FGFR3_PTMsigDB_hs	FGFR3	2	5	0.0002164	0.000954	144.3	PTMsigDB	CTNNB1,FGFR3	56	KEA3	FGFR3	PANC1	PTMsigDB	0.0209793	0.0104897		1.97924	0.49		TEC	KEA3	Patient-Derived	0.966448	0.161		TEC	KEA3	All	1.13352	0.205
KEA3_PANC1__0.2.txt.PTMsigDB.csv	39	PANC1_0.2.txt	39	0.2393	YES1_PTMsigDB_hs	YES1	2	6	0.0003236	0.00135	108.2	PTMsigDB	PTK2,CDK4	57	KEA3	YES1	PANC1	PTMsigDB	0.04555	0.0226644		1.64465	0.426		TXK	KEA3	Patient-Derived	15.7016	0.852		TXK	KEA3	All	14.8733	0.852
KEA3_PANC1__0.2.txt.PTMsigDB.csv	41	PANC1_0.2.txt	41	0.2515	IGF1R_PTMsigDB_hs	IGF1R	2	7	0.0004517	0.0018	86.56	PTMsigDB	ANXA2,PDPK1	58	KEA3	IGF1R	PANC1	PTMsigDB	0.00183333	0.0292889		1.5333	0.341		NTRK3	KEA3	Patient-Derived	13.4703	0.838		NTRK3	KEA3	All	13.1666	0.838
KEA3_PANC1__0.2.txt.PTMsigDB.csv	43	PANC1_0.2.txt	43	0.2638	BMX_PTMsigDB_hs	BMX	2	8	0.0006003	0.00217	72.13	PTMsigDB	MET,PTK2	59	KEA3	BMX	PANC1	PTMsigDB	0.0542567	0.0858078		1.06647	0.213		KDR	KEA3	Patient-Derived	8.76744	0.794		KDR	KEA3	All	9.24843	0.794
KEA3_PANC1__0.2.txt.PTMsigDB.csv	47	PANC1_0.2.txt	47	0.2883	PDGFRB_PTMsigDB_hs	PDGFRB	2	9	0.0007694	0.00267	61.83	PTMsigDB	PDGFRB,PTK2	60	KEA3	PDGFRB	PANC1	PTMsigDB	0.05839	0.0453122		1.34378	0.255		STYK1	KEA3	Patient-Derived	0.790973	0.132		STYK1	KEA3	All	0.944586	0.147
KEA3_PANC1__0.2.txt.PTMsigDB.csv	49	PANC1_0.2.txt	49	0.3006	BTK_PTMsigDB_hs	BTK	2	10	0.0009587	0.00319	54.1	PTMsigDB	PLCG2,TEC	61	KEA3	BTK	PANC1	PTMsigDB	0.00341667	0.00132889		2.87651	0.568		EPHB2	KEA3	Patient-Derived	2.96242	0.544		EPHB2	KEA3	All	3.85208	0.647
KEA3_PANC1__0.3.txt.PTMsigDB.csv	27	PANC1_0.3.txt	27	0.1656	MET_PTMsigDB_hs	MET	2	5	0.0001811	0.000984	158.1	PTMsigDB	MET,MST1R	62	KEA3	MET	PANC1	PTMsigDB	0.000694443	0.0260804		1.58369	0.362		EPHA2	KEA3	Patient-Derived	5.60007	0.72		EPHA2	KEA3	All	5.61084	0.72
KEA3_PANC1__0.3.txt.PTMsigDB.csv	29	PANC1_0.3.txt	29	0.1779	CSK_PTMsigDB_hs	CSK	2	5	0.0001811	0.000984	158.1	PTMsigDB	LCK,YES1	63	KEA3	CSK	PANC1	PTMsigDB	0.00100933	0.000460667		3.33661	0.625		SRMS	KEA3	Patient-Derived	6.70998	0.764		SRMS	KEA3	All	6.35078	0.764
KEA3_PANC1__0.3.txt.PTMsigDB.csv	30	PANC1_0.3.txt	30	0.184	FGFR3_PTMsigDB_hs	FGFR3	2	5	0.0001811	0.000984	158.1	PTMsigDB	CTNNB1,FGFR3	64	KEA3	FGFR3	PANC1	PTMsigDB	0.0209793	0.0104897		1.97924	0.49		FLT1	KEA3	Patient-Derived	5.24417	0.705		FLT1	KEA3	All	5.1151	0.705
KEA3_PANC1__0.3.txt.PTMsigDB.csv	33	PANC1_0.3.txt	33	0.2025	ERBB2_PTMsigDB_hs	ERBB2	2	7	0.0003782	0.00181	94.84	PTMsigDB	CDK1,CTNNB1	65	KEA3	ERBB2	PANC1	PTMsigDB	0.00124307	0.000621533		3.20654	0.611		CSF1R	KEA3	Patient-Derived	2.92736	0.514		CSF1R	KEA3	All	3.15979	0.529
KEA3_PANC1__0.3.txt.PTMsigDB.csv	34	PANC1_0.3.txt	34	0.2086	IGF1R_PTMsigDB_hs	IGF1R	2	7	0.0003782	0.00181	94.84	PTMsigDB	ANXA2,PDPK1	66	KEA3	IGF1R	PANC1	PTMsigDB	0.00183333	0.0292889		1.5333	0.341		EPHB1	KEA3	Patient-Derived	4.46065	0.676		EPHB1	KEA3	All	4.25348	0.661
KEA3_PANC1__0.3.txt.PTMsigDB.csv	37	PANC1_0.3.txt	37	0.227	BTK_PTMsigDB_hs	BTK	2	10	0.0008034	0.00354	59.27	PTMsigDB	PLCG2,TEC	67	KEA3	BTK	PANC1	PTMsigDB	0.00341667	0.00132889		2.87651	0.568		NTRK2	KEA3	Patient-Derived	2.36952	0.426		NTRK2	KEA3	All	2.60923	0.485
KEA3_PANC1__0.3.txt.PTMsigDB.csv	40	PANC1_0.3.txt	40	0.2454	PTK2_PTMsigDB_hs	PTK2	2	15	0.001848	0.00753	36.48	PTMsigDB	RET,LAT	68	KEA3	PTK2	PANC1	PTMsigDB	0.004936	0.0119898		1.92119	0.469		ERBB4	KEA3	Patient-Derived	4.46065	0.676		ERBB4	KEA3	All	3.52411	0.573
KEA3_PANC1__0.3.txt.PTMsigDB.csv	41	PANC1_0.3.txt	41	0.2515	JAK2_PTMsigDB_hs	JAK2	2	18	0.002669	0.0106	29.64	PTMsigDB	JAK2,MAPK1	69	KEA3	JAK2	PANC1	PTMsigDB	0.00697633	0.00236984		2.62528	0.547		MERTK	KEA3	Patient-Derived	1.21052	0.25		MERTK	KEA3	All	1.20854	0.25
KEA3_PANC1__0.3.txt.PTMsigDB.csv	44	PANC1_0.3.txt	44	0.2699	SYK_PTMsigDB_hs	SYK	2	24	0.004732	0.0175	21.55	PTMsigDB	PLCG2,PLCG1	70	KEA3	SYK	PANC1	PTMsigDB	0.0112793	0.00679711		2.16768	0.526
KEA3_PANC1__0.3.txt.PTMsigDB.csv	47	PANC1_0.3.txt	47	0.2883	LYN_PTMsigDB_hs	LYN	2	33	0.008822	0.0306	15.3	PTMsigDB	CDK4,PTPN6	71	KEA3	LYN	PANC1	PTMsigDB	0.0203567	0.00689444		2.1615	0.504
KEA3_PANC1__0.4.txt.PTMsigDB.csv	23	PANC1_0.4.txt	23	0.1411	MET_PTMsigDB_hs	MET	2	5	0.0001606	0.00109	168.1	PTMsigDB	MET,MST1R	72	KEA3	MET	PANC1	PTMsigDB	0.000694443	0.0260804		1.58369	0.362
KEA3_PANC1__0.4.txt.PTMsigDB.csv	24	PANC1_0.4.txt	24	0.1472	CSK_PTMsigDB_hs	CSK	2	5	0.0001606	0.00109	168.1	PTMsigDB	LCK,YES1	73	KEA3	CSK	PANC1	PTMsigDB	0.00100933	0.000460667		3.33661	0.625
KEA3_PANC1__0.4.txt.PTMsigDB.csv	28	PANC1_0.4.txt	28	0.1718	ERBB2_PTMsigDB_hs	ERBB2	2	7	0.0003355	0.00189	100.9	PTMsigDB	CDK1,CTNNB1	74	KEA3	ERBB2	PANC1	PTMsigDB	0.00124307	0.000621533		3.20654	0.611
KEA3_PANC1__0.4.txt.PTMsigDB.csv	29	PANC1_0.4.txt	29	0.1779	IGF1R_PTMsigDB_hs	IGF1R	2	7	0.0003355	0.00189	100.9	PTMsigDB	ANXA2,PDPK1	75	KEA3	IGF1R	PANC1	PTMsigDB	0.00183333	0.0292889		1.5333	0.341
KEA3_PANC1__0.4.txt.PTMsigDB.csv	31	PANC1_0.4.txt	31	0.1902	ZAP70_PTMsigDB_hs	ZAP70	2	9	0.000572	0.00298	72.05	PTMsigDB	ZAP70,LAT	76	KEA3	ZAP70	PANC1	PTMsigDB	0.00101051	0.0238194		1.62307	0.405
KEA3_PANC1__0.4.txt.PTMsigDB.csv	33	PANC1_0.4.txt	33	0.2025	BTK_PTMsigDB_hs	BTK	2	10	0.0007131	0.00352	63.04	PTMsigDB	PLCG2,TEC	77	KEA3	BTK	PANC1	PTMsigDB	0.00341667	0.00132889		2.87651	0.568
KEA3_PANC1__0.4.txt.PTMsigDB.csv	36	PANC1_0.4.txt	36	0.2209	JAK3_PTMsigDB_hs	JAK3	2	11	0.0008692	0.00394	56.04	PTMsigDB	JAK1,CTNNB1	78	KEA3	JAK3	PANC1	PTMsigDB	0.00137953	0.0255376		1.59282	0.383
KEA3_PANC1__0.4.txt.PTMsigDB.csv	38	PANC1_0.4.txt	38	0.2331	PTK2_PTMsigDB_hs	PTK2	2	15	0.001641	0.00704	38.79	PTMsigDB	RET,LAT	79	KEA3	PTK2	PANC1	PTMsigDB	0.004936	0.0119898		1.92119	0.469
KEA3_PANC1__0.4.txt.PTMsigDB.csv	39	PANC1_0.4.txt	39	0.2393	JAK2_PTMsigDB_hs	JAK2	2	18	0.002372	0.00992	31.52	PTMsigDB	JAK2,MAPK1	80	KEA3	JAK2	PANC1	PTMsigDB	0.00697633	0.00236984		2.62528	0.547
KEA3_PANC1__0.4.txt.PTMsigDB.csv	42	PANC1_0.4.txt	42	0.2577	SYK_PTMsigDB_hs	SYK	2	24	0.00421	0.0163	22.92	PTMsigDB	PLCG2,PLCG1	81	KEA3	SYK	PANC1	PTMsigDB	0.0112793	0.00679711		2.16768	0.526
KEA3_PANC1__0.4.txt.PTMsigDB.csv	45	PANC1_0.4.txt	45	0.2761	LYN_PTMsigDB_hs	LYN	2	33	0.00786	0.0285	16.27	PTMsigDB	CDK4,PTPN6	82	KEA3	LYN	PANC1	PTMsigDB	0.0203567	0.00689444		2.1615	0.504
KEA3_PANC1__0.2.txt.ChengKSIN.csv	20	PANC1_0.2.txt	20	0.08811	TYRO3_cheng_ksin	TYRO3	3	8	5.708e-06	6.48e-05	129.8	ChengKSIN	ZAP70,CBL,PLCG1	83	KEA3	TYRO3	PANC1	ChengKSIN	0.0021316	0.0010658		2.97232	0.59
KEA3_PANC1__0.2.txt.ChengKSIN.csv	24	PANC1_0.2.txt	24	0.1057	INSR_cheng_ksin	INSR	3	10	1.214e-05	0.000115	92.74	ChengKSIN	GAB1,PIK3R1,PTPN6	84	KEA3	INSR	PANC1	ChengKSIN	0.000108333	3.76911e-05		4.42376	0.718
KEA3_PANC1__0.2.txt.ChengKSIN.csv	29	PANC1_0.2.txt	29	0.1278	ITK_cheng_ksin	ITK	3	12	2.21e-05	0.000173	72.13	ChengKSIN	HAVCR2,PLCG1,CD28	85	KEA3	ITK	PANC1	ChengKSIN	0.000172667	7.46e-05		4.12726	0.682
KEA3_PANC1__0.2.txt.ChengKSIN.csv	32	PANC1_0.2.txt	32	0.141	CSK_cheng_ksin	CSK	3	16	5.546e-05	0.000393	49.94	ChengKSIN	LCK,LYN,YES1	86	KEA3	CSK	PANC1	ChengKSIN	0.000372667	0.000460667		3.33661	0.625
KEA3_PANC1__0.2.txt.ChengKSIN.csv	34	PANC1_0.2.txt	34	0.1498	ZAP70_cheng_ksin	ZAP70	3	20	0.0001113	0.000743	38.19	ChengKSIN	GAB2,MAPK14,LAT	87	KEA3	ZAP70	PANC1	ChengKSIN	0.0704477	0.0238194		1.62307	0.405
KEA3_PANC1__0.2.txt.ChengKSIN.csv	35	PANC1_0.2.txt	35	0.1542	PTK6_cheng_ksin	PTK6	3	21	0.0001294	0.000839	36.07	ChengKSIN	AKT1,PXN,CTNNB1	88	KEA3	PTK6	PANC1	ChengKSIN	0.000765333	0.000272156		3.56518	0.646
KEA3_PANC1__0.2.txt.ChengKSIN.csv	43	PANC1_0.2.txt	43	0.1894	YES1_cheng_ksin	YES1	3	31	0.0004218	0.00223	23.18	ChengKSIN	CBL,MAPK1,CDK4	89	KEA3	YES1	PANC1	ChengKSIN	0.0224433	0.0226644		1.64465	0.426
KEA3_PANC1__0.2.txt.ChengKSIN.csv	46	PANC1_0.2.txt	46	0.2026	FGR_cheng_ksin	FGR	3	33	0.0005084	0.00251	21.64	ChengKSIN	ANXA1,CBL,MAPK1	90	KEA3	FGR	PANC1	ChengKSIN	0.02487	0.012435		1.90535	0.454
KEA3_PANC1__0.3.txt.ChengKSIN.csv	20	PANC1_0.3.txt	20	0.08811	INSR_cheng_ksin	INSR	3	10	9.318e-06	0.000106	101.6	ChengKSIN	GAB1,PIK3R1,PTPN6	91	KEA3	INSR	PANC1	ChengKSIN	0.000108333	3.76911e-05		4.42376	0.718
KEA3_PANC1__0.3.txt.ChengKSIN.csv	22	PANC1_0.3.txt	22	0.09692	ITK_cheng_ksin	ITK	3	12	1.697e-05	0.000175	79.03	ChengKSIN	HAVCR2,PLCG1,CD28	92	KEA3	ITK	PANC1	ChengKSIN	0.000172667	7.46e-05		4.12726	0.682
KEA3_PANC1__0.3.txt.ChengKSIN.csv	25	PANC1_0.3.txt	25	0.1101	CSK_cheng_ksin	CSK	3	16	4.263e-05	0.000387	54.71	ChengKSIN	LCK,LYN,YES1	93	KEA3	CSK	PANC1	ChengKSIN	0.000372667	0.000460667		3.33661	0.625
KEA3_PANC1__0.3.txt.ChengKSIN.csv	29	PANC1_0.3.txt	29	0.1278	PTK6_cheng_ksin	PTK6	3	21	9.96e-05	0.00078	39.52	ChengKSIN	AKT1,PXN,CTNNB1	94	KEA3	PTK6	PANC1	ChengKSIN	0.000765333	0.000272156		3.56518	0.646
KEA3_PANC1__0.3.txt.ChengKSIN.csv	44	PANC1_0.3.txt	44	0.1938	SYK_cheng_ksin	SYK	3	65	0.002833	0.0146	11.47	ChengKSIN	PLCG2,PLCG1,MAPK12	95	KEA3	SYK	PANC1	ChengKSIN	0.009112	0.00679711		2.16768	0.526
KEA3_PANC1__0.4.txt.ChengKSIN.csv	17	PANC1_0.4.txt	17	0.07489	INSR_cheng_ksin	INSR	3	10	7.796e-06	0.000104	108.1	ChengKSIN	GAB1,PIK3R1,PTPN6	96	KEA3	INSR	PANC1	ChengKSIN	0.000108333	3.76911e-05		4.42376	0.718
KEA3_PANC1__0.4.txt.ChengKSIN.csv	19	PANC1_0.4.txt	19	0.0837	ITK_cheng_ksin	ITK	3	12	1.42e-05	0.00017	84.05	ChengKSIN	HAVCR2,PLCG1,CD28	97	KEA3	ITK	PANC1	ChengKSIN	0.000172667	7.46e-05		4.12726	0.682
KEA3_PANC1__0.4.txt.ChengKSIN.csv	24	PANC1_0.4.txt	24	0.1057	CSK_cheng_ksin	CSK	3	16	3.571e-05	0.000338	58.19	ChengKSIN	LCK,LYN,YES1	98	KEA3	CSK	PANC1	ChengKSIN	0.000372667	0.000460667		3.33661	0.625
KEA3_PANC1__0.4.txt.ChengKSIN.csv	28	PANC1_0.4.txt	28	0.1233	PTK6_cheng_ksin	PTK6	3	21	8.35e-05	0.000677	42.03	ChengKSIN	AKT1,PXN,CTNNB1	99	KEA3	PTK6	PANC1	ChengKSIN	0.000765333	0.000272156		3.56518	0.646
KEA3_PANC1__0.4.txt.ChengKSIN.csv	43	PANC1_0.4.txt	43	0.1894	SYK_cheng_ksin	SYK	3	65	0.002394	0.0126	12.2	ChengKSIN	PLCG2,PLCG1,MAPK12	100	KEA3	SYK	PANC1	ChengKSIN	0.009112	0.00679711		2.16768	0.526
KEA3_PANC1__0.2.txt.PTMsigDB.csv	18	PANC1_0.2.txt	18	0.1104	MET_PTMsigDB_hs	MET	3	5	1.03e-06	9.33e-06	324.6	PTMsigDB	MET,MST1R,PTK2	101	KEA3	MET	PANC1	PTMsigDB	0.000694443	0.0260804		1.58369	0.362
KEA3_PANC1__0.2.txt.PTMsigDB.csv	20	PANC1_0.2.txt	20	0.1227	ERBB2_PTMsigDB_hs	ERBB2	3	7	3.58e-06	2.92e-05	162.3	PTMsigDB	ERBB2,CDK1,CTNNB1	102	KEA3	ERBB2	PANC1	PTMsigDB	0.00124307	0.000621533		3.20654	0.611
KEA3_PANC1__0.2.txt.PTMsigDB.csv	22	PANC1_0.2.txt	22	0.135	PTK2B_PTMsigDB_hs	PTK2B	3	8	5.708e-06	4.23e-05	129.8	PTMsigDB	PTK2B,PTK2,LAT	103	KEA3	PTK2B	PANC1	PTMsigDB	0.0535474	0.0420369		1.37637	0.277
KEA3_PANC1__0.2.txt.PTMsigDB.csv	23	PANC1_0.2.txt	23	0.1411	PTK6_PTMsigDB_hs	PTK6	3	9	8.531e-06	5.56e-05	108.2	PTMsigDB	AKT1,PXN,CTNNB1	104	KEA3	PTK6	PANC1	PTMsigDB	5.11333e-05	0.000272156		3.56518	0.646
KEA3_PANC1__0.2.txt.PTMsigDB.csv	24	PANC1_0.2.txt	24	0.1472	FER_PTMsigDB_hs	FER	3	9	8.531e-06	5.56e-05	108.2	PTMsigDB	GAB1,MET,FER	105	KEA3	FER	PANC1	PTMsigDB	5.11333e-05	2.55667e-05		4.59233	0.739
KEA3_PANC1__0.2.txt.PTMsigDB.csv	25	PANC1_0.2.txt	25	0.1534	ITK_PTMsigDB_hs	ITK	3	9	8.531e-06	5.56e-05	108.2	PTMsigDB	HAVCR2,PLCG1,TEC	106	KEA3	ITK	PANC1	PTMsigDB	5.11333e-05	7.46e-05		4.12726	0.682
KEA3_PANC1__0.2.txt.PTMsigDB.csv	26	PANC1_0.2.txt	26	0.1595	JAK3_PTMsigDB_hs	JAK3	3	11	1.664e-05	0.000104	81.15	PTMsigDB	JAK3,JAK1,CTNNB1	107	KEA3	JAK3	PANC1	PTMsigDB	0.00137953	0.0255376		1.59282	0.383
KEA3_PANC1__0.2.txt.PTMsigDB.csv	31	PANC1_0.2.txt	31	0.1902	PTK2_PTMsigDB_hs	PTK2	3	15	4.522e-05	0.000238	54.1	PTMsigDB	RET,PTK2,LAT	108	KEA3	PTK2	PANC1	PTMsigDB	0.004936	0.0119898		1.92119	0.469
KEA3_PANC1__0.2.txt.PTMsigDB.csv	32	PANC1_0.2.txt	32	0.1963	JAK2_PTMsigDB_hs	JAK2	3	18	8.023e-05	0.000409	43.28	PTMsigDB	JAK2,GAB2,MAPK1	109	KEA3	JAK2	PANC1	PTMsigDB	0.00697633	0.00236984		2.62528	0.547
KEA3_PANC1__0.2.txt.PTMsigDB.csv	42	PANC1_0.2.txt	42	0.2577	LYN_PTMsigDB_hs	LYN	3	33	0.0005084	0.00197	21.64	PTMsigDB	CBL,CDK4,PTPN6	110	KEA3	LYN	PANC1	PTMsigDB	0.0203567	0.00689444		2.1615	0.504
KEA3_PANC1__0.3.txt.PTMsigDB.csv	18	PANC1_0.3.txt	18	0.1104	ZAP70_PTMsigDB_hs	ZAP70	3	9	6.544e-06	5.08e-05	118.5	PTMsigDB	ZAP70,MAPK14,LAT	111	KEA3	ZAP70	PANC1	PTMsigDB	0.00101051	0.0238194		1.62307	0.405
KEA3_PANC1__0.3.txt.PTMsigDB.csv	19	PANC1_0.3.txt	19	0.1166	PTK6_PTMsigDB_hs	PTK6	3	9	6.544e-06	5.08e-05	118.5	PTMsigDB	AKT1,PXN,CTNNB1	112	KEA3	PTK6	PANC1	PTMsigDB	5.11333e-05	0.000272156		3.56518	0.646
KEA3_PANC1__0.3.txt.PTMsigDB.csv	20	PANC1_0.3.txt	20	0.1227	FER_PTMsigDB_hs	FER	3	9	6.544e-06	5.08e-05	118.5	PTMsigDB	GAB1,MET,FER	113	KEA3	FER	PANC1	PTMsigDB	5.11333e-05	2.55667e-05		4.59233	0.739
KEA3_PANC1__0.3.txt.PTMsigDB.csv	21	PANC1_0.3.txt	21	0.1288	ITK_PTMsigDB_hs	ITK	3	9	6.544e-06	5.08e-05	118.5	PTMsigDB	HAVCR2,PLCG1,TEC	114	KEA3	ITK	PANC1	PTMsigDB	5.11333e-05	7.46e-05		4.12726	0.682
KEA3_PANC1__0.3.txt.PTMsigDB.csv	22	PANC1_0.3.txt	22	0.135	JAK3_PTMsigDB_hs	JAK3	3	11	1.277e-05	9.46e-05	88.91	PTMsigDB	JAK3,JAK1,CTNNB1	115	KEA3	JAK3	PANC1	PTMsigDB	0.00137953	0.0255376		1.59282	0.383
KEA3_PANC1__0.4.txt.PTMsigDB.csv	17	PANC1_0.4.txt	17	0.1043	PTK6_PTMsigDB_hs	PTK6	3	9	5.474e-06	4.7e-05	126.1	PTMsigDB	AKT1,PXN,CTNNB1	116	KEA3	PTK6	PANC1	PTMsigDB	5.11333e-05	0.000272156		3.56518	0.646
KEA3_PANC1__0.4.txt.PTMsigDB.csv	18	PANC1_0.4.txt	18	0.1104	FER_PTMsigDB_hs	FER	3	9	5.474e-06	4.7e-05	126.1	PTMsigDB	GAB1,MET,FER	117	KEA3	FER	PANC1	PTMsigDB	5.11333e-05	2.55667e-05		4.59233	0.739
KEA3_PANC1__0.4.txt.PTMsigDB.csv	19	PANC1_0.4.txt	19	0.1166	ITK_PTMsigDB_hs	ITK	3	9	5.474e-06	4.7e-05	126.1	PTMsigDB	HAVCR2,PLCG1,TEC	118	KEA3	ITK	PANC1	PTMsigDB	5.11333e-05	7.46e-05		4.12726	0.682
KEA3_PANC1__0.2.txt.ChengKSIN.csv	28	PANC1_0.2.txt	28	0.1233	FGFR4_cheng_ksin	FGFR4	4	33	1.821e-05	0.000148	29.85	ChengKSIN	RET,MAPK8,MAPK1,MAPK12	119	KEA3	FGFR4	PANC1	ChengKSIN	0.000138667	6.93333e-05		4.15906	0.703
KEA3_PANC1__0.2.txt.ChengKSIN.csv	30	PANC1_0.2.txt	30	0.1322	LYN_cheng_ksin	LYN	4	42	4.812e-05	0.000364	22.78	ChengKSIN	CD79A,PLCG2,EPOR,CDK4	120	KEA3	LYN	PANC1	ChengKSIN	0.000326667	0.00689444		2.1615	0.504
KEA3_PANC1__0.2.txt.ChengKSIN.csv	33	PANC1_0.2.txt	33	0.1454	BTK_cheng_ksin	BTK	4	50	9.6e-05	0.00066	18.82	ChengKSIN	MAPK8,PLCG2,MAPK1,MAPK12	121	KEA3	BTK	PANC1	ChengKSIN	0.00057	0.00132889		2.87651	0.568
KEA3_PANC1__0.2.txt.ChengKSIN.csv	38	PANC1_0.2.txt	38	0.1674	PTK2B_cheng_ksin	PTK2B	4	66	0.0002825	0.00169	13.96	ChengKSIN	ANXA2,CBL,PTK2,MAPK12	122	KEA3	PTK2B	PANC1	ChengKSIN	0.0725633	0.0420369		1.37637	0.277
KEA3_PANC1__0.3.txt.ChengKSIN.csv	11	PANC1_0.3.txt	11	0.04846	EGFR_cheng_ksin	EGFR	4	19	1.284e-06	2.65e-05	63.23	ChengKSIN	ANXA1,GAB1,PLCG1,CTNNB1	123	KEA3	EGFR	PANC1	ChengKSIN	1.66823e-05	5.62531e-06		5.24985	0.76
KEA3_PANC1__0.3.txt.ChengKSIN.csv	21	PANC1_0.3.txt	21	0.09251	FGFR4_cheng_ksin	FGFR4	4	33	1.29e-05	0.000139	32.7	ChengKSIN	RET,MAPK8,MAPK1,MAPK12	124	KEA3	FGFR4	PANC1	ChengKSIN	0.000138667	6.93333e-05		4.15906	0.703
KEA3_PANC1__0.3.txt.ChengKSIN.csv	23	PANC1_0.3.txt	23	0.1013	JAK2_cheng_ksin	JAK2	4	37	2.053e-05	0.000203	28.74	ChengKSIN	MAPK7,MAPK1,EPOR,MAPK12	125	KEA3	JAK2	PANC1	ChengKSIN	0.0001332	0.00236984		2.62528	0.547
KEA3_PANC1__0.3.txt.ChengKSIN.csv	24	PANC1_0.3.txt	24	0.1057	LYN_cheng_ksin	LYN	4	42	3.419e-05	0.000323	24.96	ChengKSIN	CD79A,PLCG2,EPOR,CDK4	126	KEA3	LYN	PANC1	ChengKSIN	0.000326667	0.00689444		2.1615	0.504
KEA3_PANC1__0.3.txt.ChengKSIN.csv	27	PANC1_0.3.txt	27	0.1189	BTK_cheng_ksin	BTK	4	50	6.838e-05	0.000575	20.62	ChengKSIN	MAPK8,PLCG2,MAPK1,MAPK12	127	KEA3	BTK	PANC1	ChengKSIN	0.00057	0.00132889		2.87651	0.568
KEA3_PANC1__0.4.txt.ChengKSIN.csv	10	PANC1_0.4.txt	10	0.04405	EGFR_cheng_ksin	EGFR	4	19	1.015e-06	2.3e-05	67.24	ChengKSIN	ANXA1,GAB1,PLCG1,CTNNB1	128	KEA3	EGFR	PANC1	ChengKSIN	1.66823e-05	5.62531e-06		5.24985	0.76
KEA3_PANC1__0.4.txt.ChengKSIN.csv	18	PANC1_0.4.txt	18	0.0793	FGFR4_cheng_ksin	FGFR4	4	33	1.023e-05	0.000129	34.78	ChengKSIN	RET,MAPK8,MAPK1,MAPK12	129	KEA3	FGFR4	PANC1	ChengKSIN	0.000138667	6.93333e-05		4.15906	0.703
KEA3_PANC1__0.4.txt.ChengKSIN.csv	20	PANC1_0.4.txt	20	0.08811	JAK2_cheng_ksin	JAK2	4	37	1.629e-05	0.000185	30.57	ChengKSIN	MAPK7,MAPK1,EPOR,MAPK12	130	KEA3	JAK2	PANC1	ChengKSIN	0.0001332	0.00236984		2.62528	0.547
KEA3_PANC1__0.4.txt.ChengKSIN.csv	21	PANC1_0.4.txt	21	0.09251	LYN_cheng_ksin	LYN	4	42	2.715e-05	0.000293	26.54	ChengKSIN	CD79A,PLCG2,EPOR,CDK4	131	KEA3	LYN	PANC1	ChengKSIN	0.000326667	0.00689444		2.1615	0.504
KEA3_PANC1__0.4.txt.ChengKSIN.csv	26	PANC1_0.4.txt	26	0.1145	BTK_cheng_ksin	BTK	4	50	5.438e-05	0.000475	21.93	ChengKSIN	MAPK8,PLCG2,MAPK1,MAPK12	132	KEA3	BTK	PANC1	ChengKSIN	0.00057	0.00132889		2.87651	0.568
KEA3_PANC1__0.2.txt.PTMsigDB.csv	14	PANC1_0.2.txt	14	0.08589	ZAP70_PTMsigDB_hs	ZAP70	4	9	6.154e-08	7.16e-07	173.1	PTMsigDB	GAB2,ZAP70,MAPK14,LAT	133	KEA3	ZAP70	PANC1	PTMsigDB	0.00101051	0.0238194		1.62307	0.405
KEA3_PANC1__0.2.txt.PTMsigDB.csv	15	PANC1_0.2.txt	15	0.09202	AXL_PTMsigDB_hs	AXL	4	12	2.39e-07	2.6e-06	108.2	PTMsigDB	AKT1,LCK,LYN,YES1	134	KEA3	AXL	PANC1	PTMsigDB	2.68333e-06	0.0383513		1.41622	0.312
KEA3_PANC1__0.2.txt.PTMsigDB.csv	16	PANC1_0.2.txt	16	0.09816	INSR_PTMsigDB_hs	INSR	4	14	4.795e-07	4.87e-06	86.56	PTMsigDB	GAB1,PIK3R1,INSR,PTPN6	135	KEA3	INSR	PANC1	PTMsigDB	4.74e-06	3.76911e-05		4.42376	0.718
KEA3_PANC1__0.2.txt.PTMsigDB.csv	21	PANC1_0.2.txt	21	0.1288	SYK_PTMsigDB_hs	SYK	4	24	4.897e-06	3.8e-05	43.28	PTMsigDB	SYK,CBL,PLCG2,PLCG1	136	KEA3	SYK	PANC1	PTMsigDB	0.0112793	0.00679711		2.16768	0.526
KEA3_PANC1__0.3.txt.PTMsigDB.csv	9	PANC1_0.3.txt	9	0.05521	AXL_PTMsigDB_hs	AXL	4	12	1.682e-07	3.05e-06	118.5	PTMsigDB	AKT1,LCK,LYN,YES1	137	KEA3	AXL	PANC1	PTMsigDB	2.68333e-06	0.0383513		1.41622	0.312
KEA3_PANC1__0.3.txt.PTMsigDB.csv	11	PANC1_0.3.txt	11	0.06748	INSR_PTMsigDB_hs	INSR	4	14	3.377e-07	5e-06	94.84	PTMsigDB	GAB1,PIK3R1,INSR,PTPN6	138	KEA3	INSR	PANC1	PTMsigDB	4.74e-06	3.76911e-05		4.42376	0.718
KEA3_PANC1__0.4.txt.PTMsigDB.csv	9	PANC1_0.4.txt	9	0.05521	AXL_PTMsigDB_hs	AXL	4	12	1.327e-07	2.4e-06	126.1	PTMsigDB	AKT1,LCK,LYN,YES1	139	KEA3	AXL	PANC1	PTMsigDB	2.68333e-06	0.0383513		1.41622	0.312
KEA3_PANC1__0.4.txt.PTMsigDB.csv	10	PANC1_0.4.txt	10	0.06135	INSR_PTMsigDB_hs	INSR	4	14	2.666e-07	4.35e-06	100.9	PTMsigDB	GAB1,PIK3R1,INSR,PTPN6	140	KEA3	INSR	PANC1	PTMsigDB	4.74e-06	3.76911e-05		4.42376	0.718
KEA3_PANC1__0.2.txt.ChengKSIN.csv	11	PANC1_0.2.txt	11	0.04846	EGFR_cheng_ksin	EGFR	5	19	2.652e-08	5.47e-07	77.28	ChengKSIN	ANXA1,GAB1,PLCG1,PTK2,CTNNB1	141	KEA3	EGFR	PANC1	ChengKSIN	1.66823e-05	5.62531e-06		5.24985	0.76
KEA3_PANC1__0.2.txt.ChengKSIN.csv	18	PANC1_0.2.txt	18	0.0793	JAK2_cheng_ksin	JAK2	5	37	9.237e-07	1.16e-05	33.81	ChengKSIN	GAB2,MAPK7,MAPK1,EPOR,MAPK12	142	KEA3	JAK2	PANC1	ChengKSIN	0.0001332	0.00236984		2.62528	0.547
KEA3_PANC1__0.2.txt.ChengKSIN.csv	26	PANC1_0.2.txt	26	0.1145	SYK_cheng_ksin	SYK	5	65	1.562e-05	0.000136	18.03	ChengKSIN	CBL,PLCG2,PTK2B,PLCG1,MAPK12	143	KEA3	SYK	PANC1	ChengKSIN	0.009112	0.00679711		2.16768	0.526
KEA3_PANC1__0.4.txt.PTMsigDB.csv	16	PANC1_0.4.txt	16	0.09816	FYN_PTMsigDB_hs	FYN	5	57	4.03e-06	4.11e-05	24.25	PTMsigDB	CD3E,PECAM1,PXN,PLCG2,PTPN11	144	KEA3	FYN	PANC1	PTMsigDB	1.48977e-05	4.96605e-06		5.30399	0.781
KEA3_PANC1__0.2.txt.ChengKSIN.csv	1	PANC1_0.2.txt	1	0.004405	SRC_cheng_ksin	SRC	18	157	4.435e-19	1.01e-16	28.02	ChengKSIN	RET,FLT4,ARAF,KDR,ANXA1,PDPK1,GAB1,RAF1,CBL,EGFR,PLCG2,PTK2B,MPZL1,PTK2,CDK4,CDK1,CTNNB1,PTPN6	145	KEA3	SRC	PANC1	ChengKSIN	1.60034e-13	5.49332e-14		13.2602	0.909
KEA3_PANC1__0.2.txt.ChengKSIN.csv	3	PANC1_0.2.txt	3	0.01322	RET_cheng_ksin	RET	8	20	3.49e-14	2.64e-12	144.3	ChengKSIN	AKT1,PDPK1,PIK3R1,MAPK8,MAPK1,PLCG1,MAPK14,PTK2	146	KEA3	RET	PANC1	ChengKSIN	2.78188e-09	9.27936e-10		9.03248	0.867
KEA3_PANC1__0.2.txt.ChengKSIN.csv	4	PANC1_0.2.txt	4	0.01762	FYN_cheng_ksin	FYN	11	70	6.327e-14	3.59e-12	40.34	ChengKSIN	CD3E,PECAM1,PXN,CBL,CD79A,MAPK7,PLCG2,PTPN11,MAPK14,CTNNB1,CD247	147	KEA3	FYN	PANC1	ChengKSIN	4.69197e-10	4.96605e-06		5.30399	0.781
KEA3_PANC1__0.2.txt.ChengKSIN.csv	6	PANC1_0.2.txt	6	0.02643	LCK_cheng_ksin	LCK	10	66	1.222e-12	4.62e-11	38.64	ChengKSIN	ZAP70,PECAM1,CBL,PLCG2,STAT2,MAPK14,MAPK12,CD28,PTPN6,CD247	148	KEA3	LCK	PANC1	ChengKSIN	5.61473e-09	3.74616e-09		8.42641	0.845
KEA3_PANC1__0.2.txt.ChengKSIN.csv	7	PANC1_0.2.txt	7	0.03084	ABL1_cheng_ksin	ABL1	7	53	7.378e-09	2.39e-07	32.93	ChengKSIN	RB1,PDGFRB,ANXA1,ZAP70,MET,EGFR,CTNNB1	149	KEA3	ABL1	PANC1	ChengKSIN	1.532e-07	5.28122e-08		7.27727	0.824
KEA3_PANC1__0.2.txt.PTMsigDB.csv	1	PANC1_0.2.txt	1	0.006135	SRC_PTMsigDB_hs	SRC	21	224	4.74e-20	7.73e-18	22.39	PTMsigDB	RET,FLT4,ARAF,KDR,ANXA1,ANXA2,PDPK1,GAB1,RAF1,PXN,CBL,EGFR,PLCG2,PTK2B,MPZL1,PTK2,FER,CDK4,CDK1,CTNNB1,PTPN6	150	KEA3	SRC	PANC1	PTMsigDB	4.76591e-15	5.49332e-14		13.2602	0.909
KEA3_PANC1__0.2.txt.PTMsigDB.csv	2	PANC1_0.2.txt	2	0.01227	RET_PTMsigDB_hs	RET	9	14	2.887e-18	2.35e-16	389.5	PTMsigDB	RET,AKT1,PDPK1,PIK3R1,MAPK8,MAPK1,PLCG1,MAPK14,PTK2	151	KEA3	RET	PANC1	PTMsigDB	1.92838e-12	9.27936e-10		9.03248	0.867
KEA3_PANC1__0.2.txt.PTMsigDB.csv	5	PANC1_0.2.txt	5	0.03067	LCK_PTMsigDB_hs	LCK	9	43	7.122e-13	2.32e-11	57.28	PTMsigDB	ZAP70,LCK,PECAM1,CBL,PLCG2,STAT2,MAPK14,PTPN6,CD247	152	KEA3	LCK	PANC1	PTMsigDB	5.62373e-09	3.74616e-09		8.42641	0.845
KEA3_PANC1__0.2.txt.PTMsigDB.csv	7	PANC1_0.2.txt	7	0.04294	ABL1_PTMsigDB_hs	ABL1	9	83	3.457e-10	8.05e-09	26.32	PTMsigDB	RB1,PDGFRB,ANXA1,ZAP70,MET,PXN,EGFR,PLCG1,CTNNB1	153	KEA3	ABL1	PANC1	PTMsigDB	5.23667e-09	5.28122e-08		7.27727	0.824
KEA3_PANC1__0.2.txt.PTMsigDB.csv	8	PANC1_0.2.txt	8	0.04908	EGFR_PTMsigDB_hs	EGFR	7	37	5.284e-10	1.08e-08	50.49	PTMsigDB	ANXA1,GAB1,EGFR,PLCG1,LYN,PTK2,CTNNB1	154	KEA3	EGFR	PANC1	PTMsigDB	1.936e-07	5.62531e-06		5.24985	0.76
KEA3_PANC1__0.2.txt.PTMsigDB.csv	10	PANC1_0.2.txt	10	0.06135	FYN_PTMsigDB_hs	FYN	7	57	1.244e-08	2.03e-07	30.29	PTMsigDB	CD3E,PECAM1,PXN,CBL,PLCG2,PTPN11,MAPK14	155	KEA3	FYN	PANC1	PTMsigDB	1.48977e-05	4.96605e-06		5.30399	0.781
KEA3_PANC1__0.3.txt.ChengKSIN.csv	1	PANC1_0.3.txt	1	0.004405	SRC_cheng_ksin	SRC	15	157	1.463e-15	3.32e-13	25.05	ChengKSIN	RET,FLT4,ARAF,KDR,ANXA1,PDPK1,GAB1,RAF1,EGFR,PLCG2,MPZL1,CDK4,CDK1,CTNNB1,PTPN6	156	KEA3	SRC	PANC1	ChengKSIN	1.60034e-13	5.49332e-14		13.2602	0.909
KEA3_PANC1__0.3.txt.ChengKSIN.csv	3	PANC1_0.3.txt	3	0.01322	FYN_cheng_ksin	FYN	10	70	9.781e-13	7.4e-11	39.52	ChengKSIN	CD3E,PECAM1,PXN,CD79A,MAPK7,PLCG2,PTPN11,MAPK14,CTNNB1,CD247	157	KEA3	FYN	PANC1	ChengKSIN	4.69197e-10	4.96605e-06		5.30399	0.781
KEA3_PANC1__0.3.txt.ChengKSIN.csv	4	PANC1_0.3.txt	4	0.01762	RET_cheng_ksin	RET	7	20	2.34e-12	1.33e-10	127.7	ChengKSIN	AKT1,PDPK1,PIK3R1,MAPK8,MAPK1,PLCG1,MAPK14	158	KEA3	RET	PANC1	ChengKSIN	2.78188e-09	9.27936e-10		9.03248	0.867
KEA3_PANC1__0.3.txt.ChengKSIN.csv	5	PANC1_0.3.txt	5	0.02203	LCK_cheng_ksin	LCK	9	66	1.978e-11	8.98e-10	37.44	ChengKSIN	ZAP70,PECAM1,PLCG2,STAT2,MAPK14,MAPK12,CD28,PTPN6,CD247	159	KEA3	LCK	PANC1	ChengKSIN	5.61473e-09	3.74616e-09		8.42641	0.845
KEA3_PANC1__0.3.txt.ChengKSIN.csv	7	PANC1_0.3.txt	7	0.03084	ABL1_cheng_ksin	ABL1	7	53	4.076e-09	1.32e-07	36.08	ChengKSIN	RB1,PDGFRB,ANXA1,ZAP70,MET,EGFR,CTNNB1	160	KEA3	ABL1	PANC1	ChengKSIN	1.532e-07	5.28122e-08		7.27727	0.824
KEA3_PANC1__0.3.txt.PTMsigDB.csv	1	PANC1_0.3.txt	1	0.006135	SRC_PTMsigDB_hs	SRC	18	224	6.296e-17	1.03e-14	20.72	PTMsigDB	RET,FLT4,ARAF,KDR,ANXA1,ANXA2,PDPK1,GAB1,RAF1,PXN,EGFR,PLCG2,MPZL1,FER,CDK4,CDK1,CTNNB1,PTPN6	161	KEA3	SRC	PANC1	PTMsigDB	4.76591e-15	5.49332e-14		13.2602	0.909
KEA3_PANC1__0.3.txt.PTMsigDB.csv	2	PANC1_0.3.txt	2	0.01227	RET_PTMsigDB_hs	RET	8	14	4.284e-16	3.49e-14	316.1	PTMsigDB	RET,AKT1,PDPK1,PIK3R1,MAPK8,MAPK1,PLCG1,MAPK14	162	KEA3	RET	PANC1	PTMsigDB	1.92838e-12	9.27936e-10		9.03248	0.867
KEA3_PANC1__0.3.txt.PTMsigDB.csv	4	PANC1_0.3.txt	4	0.02454	LCK_PTMsigDB_hs	LCK	8	43	1.836e-11	7.48e-10	54.19	PTMsigDB	ZAP70,LCK,PECAM1,PLCG2,STAT2,MAPK14,PTPN6,CD247	163	KEA3	LCK	PANC1	PTMsigDB	5.62373e-09	3.74616e-09		8.42641	0.845
KEA3_PANC1__0.3.txt.PTMsigDB.csv	6	PANC1_0.3.txt	6	0.03681	ABL1_PTMsigDB_hs	ABL1	9	83	1.635e-10	4.44e-09	28.84	PTMsigDB	RB1,PDGFRB,ANXA1,ZAP70,MET,PXN,EGFR,PLCG1,CTNNB1	164	KEA3	ABL1	PANC1	PTMsigDB	5.23667e-09	5.28122e-08		7.27727	0.824
KEA3_PANC1__0.3.txt.PTMsigDB.csv	7	PANC1_0.3.txt	7	0.04294	EGFR_PTMsigDB_hs	EGFR	6	37	1.441e-08	3.36e-07	45.89	PTMsigDB	ANXA1,GAB1,EGFR,PLCG1,LYN,CTNNB1	165	KEA3	EGFR	PANC1	PTMsigDB	1.936e-07	5.62531e-06		5.24985	0.76
KEA3_PANC1__0.3.txt.PTMsigDB.csv	10	PANC1_0.3.txt	10	0.06135	FYN_PTMsigDB_hs	FYN	6	57	2.082e-07	3.39e-06	27.89	PTMsigDB	CD3E,PECAM1,PXN,PLCG2,PTPN11,MAPK14	166	KEA3	FYN	PANC1	PTMsigDB	1.48977e-05	4.96605e-06		5.30399	0.781
KEA3_PANC1__0.4.txt.ChengKSIN.csv	1	PANC1_0.4.txt	1	0.004405	SRC_cheng_ksin	SRC	15	157	6.529e-16	1.48e-13	26.64	ChengKSIN	RET,FLT4,ARAF,KDR,ANXA1,PDPK1,GAB1,RAF1,EGFR,PLCG2,MPZL1,CDK4,CDK1,CTNNB1,PTPN6	167	KEA3	SRC	PANC1	ChengKSIN	1.60034e-13	5.49332e-14		13.2602	0.909
KEA3_PANC1__0.4.txt.ChengKSIN.csv	3	PANC1_0.4.txt	3	0.01322	FYN_cheng_ksin	FYN	9	70	2.058e-11	1.33e-09	37.2	ChengKSIN	CD3E,PECAM1,PXN,CD79A,MAPK7,PLCG2,PTPN11,CTNNB1,CD247	168	KEA3	FYN	PANC1	ChengKSIN	4.69197e-10	4.96605e-06		5.30399	0.781
KEA3_PANC1__0.4.txt.ChengKSIN.csv	5	PANC1_0.4.txt	5	0.02203	RET_cheng_ksin	RET	6	20	1.809e-10	8.21e-09	108.1	ChengKSIN	AKT1,PDPK1,PIK3R1,MAPK8,MAPK1,PLCG1	169	KEA3	RET	PANC1	ChengKSIN	2.78188e-09	9.27936e-10		9.03248	0.867
KEA3_PANC1__0.4.txt.ChengKSIN.csv	6	PANC1_0.4.txt	6	0.02643	LCK_cheng_ksin	LCK	8	66	4.206e-10	1.59e-08	34.78	ChengKSIN	ZAP70,PECAM1,PLCG2,STAT2,MAPK12,CD28,PTPN6,CD247	170	KEA3	LCK	PANC1	ChengKSIN	5.61473e-09	3.74616e-09		8.42641	0.845
KEA3_PANC1__0.4.txt.ChengKSIN.csv	7	PANC1_0.4.txt	7	0.03084	ABL1_cheng_ksin	ABL1	7	53	2.733e-09	8.86e-08	38.37	ChengKSIN	RB1,PDGFRB,ANXA1,ZAP70,MET,EGFR,CTNNB1	171	KEA3	ABL1	PANC1	ChengKSIN	1.532e-07	5.28122e-08		7.27727	0.824
KEA3_PANC1__0.4.txt.PTMsigDB.csv	1	PANC1_0.4.txt	1	0.006135	SRC_PTMsigDB_hs	SRC	18	224	2.45e-17	3.99e-15	22.03	PTMsigDB	RET,FLT4,ARAF,KDR,ANXA1,ANXA2,PDPK1,GAB1,RAF1,PXN,EGFR,PLCG2,MPZL1,FER,CDK4,CDK1,CTNNB1,PTPN6	172	KEA3	SRC	PANC1	PTMsigDB	4.76591e-15	5.49332e-14		13.2602	0.909
KEA3_PANC1__0.4.txt.PTMsigDB.csv	2	PANC1_0.4.txt	2	0.01227	RET_PTMsigDB_hs	RET	7	14	7.057e-14	5.75e-12	252.2	PTMsigDB	RET,AKT1,PDPK1,PIK3R1,MAPK8,MAPK1,PLCG1	173	KEA3	RET	PANC1	PTMsigDB	1.92838e-12	9.27936e-10		9.03248	0.867
KEA3_PANC1__0.4.txt.PTMsigDB.csv	5	PANC1_0.4.txt	5	0.03067	ABL1_PTMsigDB_hs	ABL1	9	83	9.876e-11	3.22e-09	30.67	PTMsigDB	RB1,PDGFRB,ANXA1,ZAP70,MET,PXN,EGFR,PLCG1,CTNNB1	174	KEA3	ABL1	PANC1	PTMsigDB	5.23667e-09	5.28122e-08		7.27727	0.824
KEA3_PANC1__0.4.txt.PTMsigDB.csv	6	PANC1_0.4.txt	6	0.03681	LCK_PTMsigDB_hs	LCK	7	43	5.935e-10	1.61e-08	49.03	PTMsigDB	ZAP70,LCK,PECAM1,PLCG2,STAT2,PTPN6,CD247	175	KEA3	LCK	PANC1	PTMsigDB	5.62373e-09	3.74616e-09		8.42641	0.845
KEA3_PANC1__0.4.txt.PTMsigDB.csv	7	PANC1_0.4.txt	7	0.04294	EGFR_PTMsigDB_hs	EGFR	6	37	1.019e-08	2.34e-07	48.81	PTMsigDB	ANXA1,GAB1,EGFR,PLCG1,LYN,CTNNB1	176	KEA3	EGFR	PANC1	PTMsigDB	1.936e-07	5.62531e-06		5.24985	0.76
KEA3_PANC1__0.4.txt.PhosDAll.csv	1	PANC1_0.4.txt	1	0.00295	JAK3_PhosD_predict_All_train	JAK3	37	156	1.311e-50	4.44e-48	78.4	PhosDAll	RET,FLT1,FLT4,IRS2,CD3E,KDR,JAK2,JAK1,PDGFRB,GAB1,TYK2,ZAP70,LCK,RASA1,KIT,RAF1,MET,EPHA2,PIK3R1,MST1R,EGFR,MAPK8,PLCG2,MAPK1,PLCG1,LYN,NTRK1,NTRK2,INSR,STAT2,PTPN11,EPOR,FER,TEC,FES,CDK1,PTPN6	177	KEA3	JAK3	PANC1	PhosDAll	1.48328e-48	0.0255376		1.59282	0.383
KEA3_PANC1__0.4.txt.PhosDAll.csv	3	PANC1_0.4.txt	3	0.00885	NTRK1_PhosD_predict_All_train	NTRK1	34	178	2.41e-43	2.72e-41	59.54	PhosDAll	RET,FLT1,FLT4,IRS2,CD3E,KDR,AKT1,JAK2,PDGFRB,GAB1,ZAP70,LCK,RASA1,KIT,PECAM1,MET,EPHA2,PIK3R1,MST1R,EGFR,MAPK8,PLCG2,MAPK1,PLCG1,LYN,NTRK1,NTRK2,INSR,PTPN11,EPOR,FER,TEC,CDK2,PTPN6	178	KEA3	NTRK1	PANC1	PhosDAll	1.02767e-41	1.02767e-41		40.9881	0.995
KEA3_PANC1__0.4.txt.PhosDAll.csv	4	PANC1_0.4.txt	4	0.0118	FLT3_PhosD_predict_All_train	FLT3	30	119	1.16e-42	9.83e-41	85	PhosDAll	RET,FLT1,FLT4,IRS2,CD3E,KDR,JAK2,PDGFRB,GAB1,ZAP70,LCK,RASA1,KIT,MET,EPHA2,PIK3R1,MST1R,EGFR,MAPK8,PLCG2,MAPK1,PLCG1,LYN,NTRK1,NTRK2,INSR,PTPN11,EPOR,TEC,PTPN6	179	KEA3	FLT3	PANC1	PhosDAll	3.44433e-41	3.44433e-41		40.4629	0.988
KEA3_PANC1__0.4.txt.PhosDAll.csv	5	PANC1_0.4.txt	5	0.01475	FGFR1_PhosD_predict_All_train	FGFR1	39	308	8.69e-42	5.89e-40	36.56	PhosDAll	RET,FLT1,IRS2,KDR,AKT1,JAK2,JAK1,PDGFRB,PDPK1,DYRK1A,GAB1,ZAP70,LCK,RASA1,KIT,PECAM1,MET,PXN,PIK3R1,MST1R,EGFR,CD79A,MAPK8,PLCG2,MAPK1,PLCG1,LYN,NTRK1,NTRK2,YES1,INSR,PTPN11,EPOR,FER,TEC,CDK4,FES,CDK2,CD28	180	KEA3	FGFR1	PANC1	PhosDAll	2.229e-40	0.340578		0.467784	0.156
KEA3_PANC1__0.4.txt.PhosDAll.csv	6	PANC1_0.4.txt	6	0.0177	PDGFRB_PhosD_predict_All_train	PDGFRB	38	287	1.379e-41	7.79e-40	38.48	PhosDAll	RET,FLT1,FLT4,ARAF,KDR,AKT1,JAK2,JAK1,PDGFRB,PDPK1,TYK2,ZAP70,LCK,RASA1,KIT,PECAM1,TYRO3,RAF1,MET,EPHA2,PIK3R1,MST1R,EGFR,CD79A,BTLA,PLCG2,PLCG1,MPZL1,LYN,NTRK1,NTRK2,YES1,INSR,PTPN11,EPOR,CDK1,PTPN6,FRK	181	KEA3	PDGFRB	PANC1	PhosDAll	8.39667e-40	0.0453122		1.34378	0.255
KEA3_PANC1__0.4.txt.PhosDAll.csv	7	PANC1_0.4.txt	7	0.02065	LYN_PhosD_predict_All_train	LYN	53	772	5.326e-41	2.58e-39	18.59	PhosDAll	RET,FLT1,FLT4,ARAF,IRS2,CD3E,KDR,AKT1,JAK2,EPHB1,JAK1,PDGFRB,PDPK1,GAB1,TYK2,ZAP70,MAPKAPK3,LCK,RASA1,KIT,PECAM1,TYRO3,EPHA1,RAF1,MET,EPHA2,PXN,PIK3R1,MST1R,EGFR,CD79A,MAPK8,MAPK7,BTLA,PLCG2,MAPK1,PLCG1,LYN,NTRK1,NTRK2,YES1,INSR,PTPN11,EPOR,MAPK12,MAPK10,FER,TEC,CDK4,CDK2,CD28,CDK1,PTPN6	182	KEA3	LYN	PANC1	PhosDAll	8.652e-40	0.00689444		2.1615	0.504
KEA3_PANC1__0.4.txt.PhosDAll.csv	8	PANC1_0.4.txt	8	0.0236	RET_PhosD_predict_All_train	RET	42	407	7.23e-41	3.06e-39	29.02	PhosDAll	RET,FLT1,FLT4,IRS2,KDR,AKT1,JAK2,JAK1,PDGFRB,PDPK1,GAB1,ZAP70,MAPKAPK3,LCK,RASA1,KIT,RAF1,MET,EPHA2,PIK3R1,MST1R,EGFR,MAPK8,MAPK7,PLCG2,STAT4,MAPK1,PLCG1,LYN,NTRK1,NTRK2,YES1,INSR,STAT2,PTPN11,MAPK12,MAPK10,FER,TEC,FES,CDK2,PTPN6	183	KEA3	RET	PANC1	PhosDAll	1.02168e-39	9.27936e-10		9.03248	0.867
KEA3_PANC1__0.4.txt.PhosDAll.csv	9	PANC1_0.4.txt	9	0.02655	ALK_PhosD_predict_All_train	ALK	38	303	1.14e-40	4.29e-39	36.16	PhosDAll	RET,FLT1,FLT4,IRS2,KDR,JAK2,EPHB1,JAK1,PDGFRB,PDPK1,GAB1,ZAP70,LCK,RASA1,KIT,EPHA1,MET,EPHA2,PIK3R1,MST1R,EGFR,MAPK8,PLCG2,STAT4,MAPK1,PLCG1,LYN,NTRK1,NTRK2,INSR,STAT2,PTPN11,MAPK12,FER,TEC,FES,CDK2,PTPN6	184	KEA3	ALK	PANC1	PhosDAll	1.43135e-39	0.0407667		1.38969	0.298
KEA3_PANC1__0.4.txt.PhosDAll.csv	10	PANC1_0.4.txt	10	0.0295	MET_PhosD_predict_All_train	MET	37	281	1.621e-40	5.27e-39	38.24	PhosDAll	RET,FLT1,FLT4,IRS2,CD3E,KDR,AKT1,JAK2,PDGFRB,PDPK1,DYRK1A,GAB1,ZAP70,LCK,RASA1,KIT,RAF1,MET,EPHA2,PIK3R1,MST1R,EGFR,MAPK8,PLCG2,MAPK1,PLCG1,LYN,NTRK1,NTRK2,YES1,INSR,PTPN11,EPOR,FER,TEC,FES,PTPN6	185	KEA3	MET	PANC1	PhosDAll	2.065e-39	0.0260804		1.58369	0.362
KEA3_PANC1__0.4.txt.PhosDAll.csv	11	PANC1_0.4.txt	11	0.03245	CSK_PhosD_predict_All_train	CSK	39	332	1.709e-40	5.27e-39	33.56	PhosDAll	RET,FLT1,ARAF,KDR,AKT1,JAK2,PDGFRB,PDPK1,DYRK1A,TYK2,ZAP70,LCK,RASA1,KIT,TYRO3,RAF1,MET,PXN,PIK3R1,MST1R,EGFR,MAPK8,MAPK7,PLCG2,MAPK1,PLCG1,LYN,NTRK2,YES1,INSR,PTPN11,MAPK12,FER,TEC,CDK4,CDK2,CDK1,PTPN6,FRK	186	KEA3	CSK	PANC1	PhosDAll	2.13333e-39	0.000460667		3.33661	0.625
KEA3_PANC1__0.4.txt.PhosDAll.csv	12	PANC1_0.4.txt	12	0.0354	ZAP70_PhosD_predict_All_train	ZAP70	38	310	2.763e-40	7.8e-39	35.23	PhosDAll	RET,FLT1,FLT4,IRS2,CD3E,KDR,AKT1,JAK2,PDGFRB,PDPK1,DYRK1A,GAB1,ZAP70,MAPKAPK3,LCK,RASA1,KIT,RAF1,MET,EPHA2,PIK3R1,MST1R,EGFR,MAPK8,PLCG2,STAT4,MAPK1,PLCG1,LYN,NTRK1,NTRK2,INSR,PTPN11,EPOR,FER,TEC,CDK4,PTPN6	187	KEA3	ZAP70	PANC1	PhosDAll	3.12e-39	0.0238194		1.62307	0.405
KEA3_PANC1__0.4.txt.PhosDAll.csv	13	PANC1_0.4.txt	13	0.03835	INSR_PhosD_predict_All_train	INSR	42	424	3.999e-40	1.04e-38	27.72	PhosDAll	RET,FLT1,FLT4,ARAF,IRS2,KDR,AKT1,JAK2,EPHB1,JAK1,PDGFRB,GAB1,TYK2,ZAP70,LCK,RASA1,KIT,TYRO3,RAF1,MET,EPHA2,PIK3R1,MST1R,EGFR,MAPK8,PLCG2,STAT4,MAPK1,PLCG1,LYN,NTRK1,NTRK2,YES1,INSR,PTPN11,EPOR,FER,TEC,FES,CDK1,PTPN6,FRK	188	KEA3	INSR	PANC1	PhosDAll	3.549e-39	3.76911e-05		4.42376	0.718
KEA3_PANC1__0.4.txt.PhosDAll.csv	14	PANC1_0.4.txt	14	0.0413	HCK_PhosD_predict_All_train	HCK	37	290	5.364e-40	1.3e-38	36.88	PhosDAll	RET,FLT1,IRS2,KDR,AKT1,JAK2,EPHB1,JAK1,PDGFRB,GAB1,TYK2,ZAP70,LCK,RASA1,KIT,MET,EPHA2,PIK3R1,MST1R,EGFR,MAPK8,PLCG2,STAT4,MAPK1,PLCG1,LYN,NTRK1,NTRK2,YES1,INSR,STAT2,PTPN11,FER,TEC,FES,CTNNB1,PTPN6	189	KEA3	HCK	PANC1	PhosDAll	4.33653e-39	0.568444		0.245312	0.014
KEA3_PANC1__0.4.txt.PhosDAll.csv	15	PANC1_0.4.txt	15	0.04425	JAK2_PhosD_predict_All_train	JAK2	52	782	1.152e-39	2.6e-38	17.96	PhosDAll	RET,FLT1,FLT4,ARAF,IRS2,VSIR,KDR,AKT1,JAK2,EPHB1,JAK1,PDGFRB,PDPK1,DYRK1A,GAB1,TYK2,ZAP70,MAPKAPK3,LCK,RASA1,KIT,PECAM1,RAF1,MET,EPHA2,PIK3R1,MST1R,EGFR,MAPK8,MAPK7,PLCG2,STAT4,MAPK1,PLCG1,LYN,NTRK1,NTRK2,YES1,INSR,STAT2,PTPN11,EPOR,MAPK12,FER,TEC,CDK4,FES,CDK2,CD28,CDK1,PTPN6,FRK	190	KEA3	JAK2	PANC1	PhosDAll	8.749e-39	0.00236984		2.62528	0.547
KEA3_PANC1__0.4.txt.PhosDAll.csv	16	PANC1_0.4.txt	16	0.0472	ITK_PhosD_predict_All_train	ITK	31	165	1.296e-39	2.75e-38	58.34	PhosDAll	RET,FLT1,IRS2,KDR,AKT1,JAK2,HAVCR2,JAK1,PDGFRB,GAB1,ZAP70,LCK,RASA1,KIT,PECAM1,MET,PIK3R1,MST1R,EGFR,MAPK8,PLCG2,PLCG1,LYN,NTRK1,NTRK2,INSR,PTPN11,EPOR,TEC,CD28,PTPN6	191	KEA3	ITK	PANC1	PhosDAll	1.01133e-38	7.46e-05		4.12726	0.682
KEA3_PANC1__0.4.txt.PhosDAll.csv	18	PANC1_0.4.txt	18	0.0531	TYRO3_PhosD_predict_All_train	TYRO3	34	230	2.464e-39	4.64e-38	43.74	PhosDAll	RET,FLT1,IRS2,KDR,AKT1,JAK2,EPHB1,JAK1,PDGFRB,PDPK1,GAB1,TYK2,ZAP70,LCK,RASA1,KIT,RAF1,MET,EPHA2,PIK3R1,MST1R,EGFR,MAPK8,PLCG2,MAPK1,PLCG1,LYN,NTRK1,NTRK2,YES1,INSR,PTPN11,TEC,PTPN6	192	KEA3	TYRO3	PANC1	PhosDAll	1.809e-38	0.0010658		2.97232	0.59
KEA3_PANC1__0.4.txt.PhosDAll.csv	19	PANC1_0.4.txt	19	0.05605	JAK1_PhosD_predict_All_train	JAK1	30	161	2.466e-38	4.4e-37	57.75	PhosDAll	RET,FLT1,IRS2,KDR,AKT1,JAK2,JAK1,PDGFRB,PDPK1,TYK2,LCK,KIT,RAF1,MET,PIK3R1,EGFR,MAPK8,STAT4,MAPK1,PLCG1,LYN,NTRK1,INSR,STAT2,PTPN11,FER,TEC,FES,CDK1,PTPN6	193	KEA3	JAK1	PANC1	PhosDAll	1.46685e-37	0.5		0.30103	0.063
KEA3_PANC1__0.4.txt.PhosDAll.csv	21	PANC1_0.4.txt	21	0.06195	SYK_PhosD_predict_All_train	SYK	53	968	3.67e-36	5.92e-35	14.61	PhosDAll	RET,FLT1,FLT4,IRS2,CD3E,KDR,AKT1,JAK2,EPHB1,HAVCR2,JAK1,PDGFRB,PDPK1,DYRK1A,GAB1,TYK2,ZAP70,LCK,RASA1,KIT,PECAM1,PGR,RAF1,MET,EPHA2,PXN,PIK3R1,MST1R,EGFR,CD79A,MAPK8,MAPK7,PLCG2,STAT4,MAPK1,PLCG1,LYN,NTRK1,NTRK2,YES1,INSR,PTPN11,EPOR,MAPK12,MAPK10,FER,TEC,CDK4,FES,CDK2,CD28,CDK1,PTPN6	194	KEA3	SYK	PANC1	PhosDAll	2.00067e-35	0.00679711		2.16768	0.526
KEA3_PANC1__0.4.txt.PhosDAll.csv	22	PANC1_0.4.txt	22	0.0649	YES1_PhosD_predict_All_train	YES1	50	854	8.658e-36	1.33e-34	15.68	PhosDAll	RET,FLT1,FLT4,ARAF,IRS2,KDR,AKT1,JAK2,EPHB1,JAK1,PDGFRB,PDPK1,DYRK1A,GAB1,TYK2,ZAP70,MAPKAPK3,LCK,RASA1,KIT,PECAM1,TYRO3,EPHA1,RAF1,MET,EPHA2,PIK3R1,MST1R,EGFR,CD79A,MAPK8,MAPK7,PLCG2,MAPK1,PLCG1,LYN,NTRK1,NTRK2,YES1,INSR,PTPN11,EPOR,MAPK12,MAPK10,FER,CDK4,CDK2,CDK1,PTPN6,FRK	195	KEA3	YES1	PANC1	PhosDAll	4.47633e-35	0.0226644		1.64465	0.426
KEA3_PANC1__0.4.txt.PhosDAll.csv	23	PANC1_0.4.txt	23	0.06785	LCK_PhosD_predict_All_train	LCK	55	1101	2.633e-35	3.88e-34	13.26	PhosDAll	RET,FLT1,FLT4,ARAF,IRS2,CD3E,KDR,AKT1,JAK2,EPHB1,HAVCR2,JAK1,PDGFRB,PDPK1,GAB1,TYK2,ZAP70,LCK,RASA1,KIT,PECAM1,TYRO3,PGR,RAF1,MET,EPHA2,PXN,PIK3R1,MST1R,EGFR,CD79A,MAPK8,MAPK7,BTLA,PLCG2,MAPK1,PLCG1,LYN,NTRK1,NTRK2,YES1,INSR,STAT2,PTPN11,EPOR,MAPK12,MAPK10,FER,TEC,FES,CDK2,CD28,CDK1,PTPN6,FRK	196	KEA3	LCK	PANC1	PhosDAll	1.3168e-34	3.74616e-09		8.42641	0.845
KEA3_PANC1__0.4.txt.PhosDAll.csv	26	PANC1_0.4.txt	26	0.0767	FGFR4_PhosD_predict_All_train	FGFR4	40	511	1.972e-34	2.57e-33	21.42	PhosDAll	RET,FLT1,ARAF,KDR,AKT1,JAK2,JAK1,PDGFRB,PDPK1,GAB1,TYK2,MAPKAPK3,LCK,RASA1,KIT,PECAM1,RAF1,MET,PXN,PIK3R1,MST1R,EGFR,CD79A,MAPK8,STAT4,MAPK1,PLCG1,LYN,NTRK1,INSR,STAT2,PTPN11,EPOR,MAPK12,MAPK10,FER,TEC,CDK4,FES,CDK2	197	KEA3	FGFR4	PANC1	PhosDAll	8.58747e-34	6.93333e-05		4.15906	0.703
KEA3_PANC1__0.4.txt.PhosDAll.csv	27	PANC1_0.4.txt	27	0.07965	TYK2_PhosD_predict_All_train	TYK2	37	415	3.223e-34	4.05e-33	24.68	PhosDAll	RET,FLT1,ARAF,IRS2,KDR,AKT1,JAK2,JAK1,PDGFRB,DYRK1A,TYK2,ZAP70,LCK,RASA1,KIT,RAF1,PIK3R1,MST1R,EGFR,CD79A,MAPK8,MAPK7,MAPK1,PLCG1,LYN,YES1,INSR,STAT2,PTPN11,EPOR,MAPK10,TEC,FES,CDK2,CD28,CDK1,PTPN6	198	KEA3	TYK2	PANC1	PhosDAll	1.35195e-33	0.354144		0.45082	0.127
KEA3_PANC1__0.4.txt.PhosDAll.csv	32	PANC1_0.4.txt	32	0.0944	DDR2_PhosD_predict_All_train	DDR2	26	149	7.337e-33	7.77e-32	53.3	PhosDAll	RET,FLT1,KDR,EPHB1,PDGFRB,PDPK1,TYK2,ZAP70,LCK,KIT,RAF1,MET,EPHA2,PIK3R1,MST1R,EGFR,MAPK8,MAPK1,PLCG1,LYN,NTRK1,YES1,INSR,PTPN11,FER,PTPN6	199	KEA3	DDR2	PANC1	PhosDAll	2.81333e-32	2.81333e-32		31.5508	0.981
KEA3_PANC1__0.4.txt.PhosDAll.csv	34	PANC1_0.4.txt	34	0.1003	FGFR3_PhosD_predict_All_train	FGFR3	26	157	3.111e-32	3.1e-31	50.05	PhosDAll	RET,FLT1,KDR,AKT1,JAK2,JAK1,PDGFRB,PDPK1,TYK2,LCK,KIT,PECAM1,MET,EPHA2,PIK3R1,EGFR,MAPK8,STAT4,MAPK1,LYN,STAT2,PTPN11,FER,FES,CDK2,PTPN6	200	KEA3	FGFR3	PANC1	PhosDAll	1.03343e-31	0.0104897		1.97924	0.49
KEA3_PANC1__0.4.txt.PhosDAll.csv	36	PANC1_0.4.txt	36	0.1062	BMX_PhosD_predict_All_train	BMX	43	719	6.969e-32	6.56e-31	16.04	PhosDAll	RET,FLT1,ARAF,IRS2,KDR,AKT1,JAK2,EPHB1,JAK1,PDGFRB,PDPK1,GAB1,TYK2,ZAP70,LCK,RASA1,KIT,RAF1,MET,EPHA2,PXN,PIK3R1,MST1R,EGFR,CD79A,MAPK8,MAPK7,PLCG2,PLCG1,LYN,NTRK1,NTRK2,YES1,INSR,PTPN11,EPOR,MAPK10,FER,TEC,FES,CDK2,CDK1,PTPN6	201	KEA3	BMX	PANC1	PhosDAll	3.41e-31	0.0858078		1.06647	0.213
KEA3_PANC1__0.4.txt.PhosDAll.csv	37	PANC1_0.4.txt	37	0.1091	FGR_PhosD_predict_All_train	FGR	46	863	1.238e-31	1.13e-30	14.2	PhosDAll	RET,FLT1,ARAF,IRS2,CD3E,KDR,AKT1,JAK2,EPHB1,JAK1,PDGFRB,PDPK1,DYRK1A,GAB1,TYK2,ZAP70,LCK,RASA1,KIT,PECAM1,PGR,RAF1,MET,EPHA2,PXN,PIK3R1,MST1R,EGFR,CD79A,MAPK8,MAPK7,MAPK1,PLCG1,LYN,NTRK1,YES1,INSR,PTPN11,EPOR,MAPK12,MAPK10,FER,CDK4,CDK2,CDK1,PTPN6	202	KEA3	FGR	PANC1	PhosDAll	4.07467e-31	0.012435		1.90535	0.454
KEA3_PANC1__0.4.txt.PhosDAll.csv	38	PANC1_0.4.txt	38	0.1121	FYN_PhosD_predict_All_train	FYN	56	1372	1.714e-31	1.53e-30	10.73	PhosDAll	RET,FLT1,FLT4,IRS2,CD3E,KDR,AKT1,JAK2,EPHB1,HAVCR2,JAK1,PDGFRB,PDPK1,DYRK1A,GAB1,TYK2,ZAP70,MAPKAPK3,LCK,RASA1,KIT,PECAM1,TYRO3,RAF1,MET,EPHA2,PXN,PIK3R1,MST1R,EGFR,CD79A,MAPK8,MAPK7,BTLA,PLCG2,MAPK1,PLCG1,MPZL1,LYN,NTRK1,NTRK2,YES1,INSR,PRRX2,PTPN11,EPOR,MAPK12,MAPK10,FER,TEC,CDK4,CDK2,CDK1,CTNNB1,PTPN6,FRK	203	KEA3	FYN	PANC1	PhosDAll	6.15334e-31	4.96605e-06		5.30399	0.781
KEA3_PANC1__0.4.txt.PhosDAll.csv	40	PANC1_0.4.txt	40	0.118	FER_PhosD_predict_All_train	FER	26	171	3.228e-31	2.74e-30	45.22	PhosDAll	RET,FLT1,AKT1,JAK2,JAK1,PDGFRB,LCK,RASA1,PGR,RAF1,MET,PIK3R1,EGFR,MAPK8,PLCG2,STAT4,MAPK1,PLCG1,LYN,YES1,STAT2,PTPN11,MAPK10,FER,FES,CDK1	204	KEA3	FER	PANC1	PhosDAll	9.1646e-31	2.55667e-05		4.59233	0.739
KEA3_PANC1__0.4.txt.PhosDAll.csv	42	PANC1_0.4.txt	42	0.1239	ABL2_PhosD_predict_All_train	ABL2	30	282	9.46e-31	7.64e-30	30.02	PhosDAll	RET,FLT1,FLT4,ARAF,KDR,JAK2,EPHB1,JAK1,PDGFRB,TYK2,ZAP70,LCK,RASA1,KIT,RAF1,MET,EPHA2,PIK3R1,MST1R,EGFR,MAPK8,MAPK1,PLCG1,LYN,NTRK1,YES1,INSR,PTPN11,EPOR,PTPN6	205	KEA3	ABL2	PANC1	PhosDAll	3.04e-30	0.271		0.567031	0.177
KEA3_PANC1__0.4.txt.PhosDAll.csv	47	PANC1_0.4.txt	47	0.1386	ABL1_PhosD_predict_All_train	ABL1	55	1415	4.968e-30	3.58e-29	10.2	PhosDAll	RB1,RET,FLT1,ARAF,IRS2,CD3E,KDR,AKT1,JAK2,EPHB1,JAK1,PDGFRB,DYRK1A,GAB1,TYK2,ZAP70,LCK,RASA1,KIT,PECAM1,PGR,RAF1,MET,EPHA2,PXN,PIK3R1,MST1R,EGFR,CD79A,MAPK8,MAPK7,BTLA,PLCG2,STAT4,MAPK1,PLCG1,LYN,NTRK1,NTRK2,YES1,INSR,STAT2,PTPN11,EPOR,MAPK10,FER,TEC,CDK4,FES,CDK2,CD28,CDK1,CTNNB1,PTPN6,FRK	206	KEA3	ABL1	PANC1	PhosDAll	1.43967e-29	5.28122e-08		7.27727	0.824
KEA3_PANC1__0.4.txt.PhosDAll.csv	48	PANC1_0.4.txt	48	0.1416	KIT_PhosD_predict_All_train	KIT	23	128	1.037e-29	7.32e-29	55.24	PhosDAll	FLT1,KDR,AKT1,JAK2,JAK1,PDGFRB,TYK2,ZAP70,LCK,RASA1,KIT,PIK3R1,EGFR,PLCG2,PLCG1,LYN,YES1,STAT2,PTPN11,EPOR,TEC,FES,PTPN6	207	KEA3	KIT	PANC1	PhosDAll	2.44013e-29	2.44013e-29		28.6126	0.973
KEA3_PANC1__0.4.txt.PhosDAll.csv	50	PANC1_0.4.txt	50	0.1475	PDGFRA_PhosD_predict_All_train	PDGFRA	23	132	2.208e-29	1.5e-28	53.21	PhosDAll	RET,KDR,AKT1,JAK2,JAK1,PDGFRB,PDPK1,RASA1,KIT,PECAM1,TYRO3,RAF1,MET,PIK3R1,MST1R,EGFR,PLCG1,MPZL1,LYN,INSR,PTPN11,EPOR,PTPN6	208	KEA3	PDGFRA	PANC1	PhosDAll	1.80667e-28	1.80667e-28		27.7431	0.966
KEA3_PANC1__0.4.txt.PhosDAll.csv	52	PANC1_0.4.txt	52	0.1534	PTK2B_PhosD_predict_All_train	PTK2B	49	1140	3.096e-29	2.02e-28	11.33	PhosDAll	RET,FLT1,FLT4,ARAF,IRS2,KDR,AKT1,JAK2,EPHB1,JAK1,PDGFRB,PDPK1,DYRK1A,GAB1,TYK2,ZAP70,MAPKAPK3,LCK,RASA1,KIT,TYRO3,PGR,EPHA1,RAF1,MET,EPHA2,PXN,PIK3R1,MST1R,EGFR,MAPK8,MAPK7,MAPK1,PLCG1,LYN,NTRK1,NTRK2,YES1,INSR,PTPN11,MAPK12,MAPK10,FER,TEC,CDK4,FES,CDK2,CDK1,PTPN6	209	KEA3	PTK2B	PANC1	PhosDAll	6.881e-29	0.0420369		1.37637	0.277
KEA3_PANC1__0.4.txt.PhosDAll.csv	53	PANC1_0.4.txt	53	0.1563	PTK2_PhosD_predict_All_train	PTK2	35	493	3.177e-29	2.03e-28	19.27	PhosDAll	RET,FLT1,FLT4,KDR,AKT1,JAK2,EPHB1,PDGFRB,PDPK1,GAB1,MAPKAPK3,LCK,RASA1,KIT,MET,EPHA2,PXN,PIK3R1,EGFR,MAPK8,MAPK1,PLCG1,LYN,NTRK1,NTRK2,YES1,INSR,PTPN11,MAPK12,TEC,CDK4,FES,CDK2,CDK1,PTPN6	210	KEA3	PTK2	PANC1	PhosDAll	9.17667e-29	0.0119898		1.92119	0.469
KEA3_PANC1__0.4.txt.PhosDAll.csv	57	PANC1_0.4.txt	57	0.1681	EPHA3_PhosD_predict_All_train	EPHA3	28	269	1.182e-28	7.03e-28	29.3	PhosDAll	RET,FLT1,CD3E,AKT1,JAK2,JAK1,PDGFRB,EPHA7,DYRK1A,ZAP70,LCK,RASA1,KIT,MET,PXN,PIK3R1,EGFR,CD79A,MAPK8,STAT4,MAPK1,PLCG1,LYN,STAT2,PTPN11,FER,FES,PTPN6	211	KEA3	EPHA3	PANC1	PhosDAll	2.36547e-28	0.0965		1.01547	0.199
KEA3_PANC1__0.4.txt.PhosDAll.csv	58	PANC1_0.4.txt	58	0.1711	ERBB2_PhosD_predict_All_train	ERBB2	24	165	1.481e-28	8.65e-28	42.92	PhosDAll	RET,AKT1,JAK2,JAK1,PDGFRB,ZAP70,RASA1,RAF1,MET,EPHA2,PIK3R1,MST1R,EGFR,MAPK8,MAPK1,LYN,NTRK2,YES1,FER,TEC,FES,CDK2,CDK1,FRK	212	KEA3	ERBB2	PANC1	PhosDAll	2.89433e-28	0.000621533		3.20654	0.611
KEA3_PANC1__0.4.txt.PhosDAll.csv	60	PANC1_0.4.txt	60	0.177	EGFR_PhosD_predict_All_train	EGFR	44	924	1.626e-28	9.19e-28	12.61	PhosDAll	RET,FLT1,FLT4,IRS2,KDR,AKT1,JAK2,EPHB1,JAK1,PDGFRB,GAB1,TYK2,ZAP70,LCK,RASA1,KIT,RAF1,MET,EPHA2,PIK3R1,MST1R,EGFR,MAPK8,PLCG2,MAPK1,PLCG1,LYN,NTRK1,NTRK2,YES1,INSR,STAT2,PTPN11,MAPK12,MAPK10,FER,TEC,CDK4,FES,CDK2,CDK1,CTNNB1,PTPN6,FRK	213	KEA3	EGFR	PANC1	PhosDAll	3.10267e-28	5.62531e-06		5.24985	0.76
KEA3_PANC1__0.4.txt.PhosDAll.csv	62	PANC1_0.4.txt	62	0.1829	IGF1R_PhosD_predict_All_train	IGF1R	26	227	6.429e-28	3.51e-27	32.62	PhosDAll	RET,FLT1,IRS2,KDR,AKT1,JAK2,JAK1,PDGFRB,PDPK1,GAB1,TYK2,ZAP70,RASA1,KIT,MET,PIK3R1,EGFR,MAPK8,STAT4,MAPK1,NTRK1,INSR,PTPN11,FER,FES,PTPN6	214	KEA3	IGF1R	PANC1	PhosDAll	1.17783e-27	0.0292889		1.5333	0.341
KEA3_PANC1__0.4.txt.PhosDAll.csv	66	PANC1_0.4.txt	66	0.1947	PTK6_PhosD_predict_All_train	PTK6	35	566	3.154e-27	1.62e-26	16.62	PhosDAll	FLT1,KDR,AKT1,JAK2,JAK1,PDGFRB,PDPK1,DYRK1A,GAB1,LCK,RASA1,KIT,PECAM1,RAF1,MET,EPHA2,PXN,PIK3R1,MST1R,EGFR,MAPK8,MAPK1,PLCG1,LYN,YES1,INSR,PTPN11,EPOR,FER,CDK4,FES,CDK2,CDK1,CTNNB1,PTPN6	215	KEA3	PTK6	PANC1	PhosDAll	5.4194e-27	0.000272156		3.56518	0.646
KEA3_PANC1__0.4.txt.PhosDAll.csv	70	PANC1_0.4.txt	70	0.2065	MATK_PhosD_predict_All_train	MATK	19	87	1.009e-26	4.89e-26	70.46	PhosDAll	JAK2,TYK2,RASA1,KIT,PECAM1,MET,EGFR,CD79A,PLCG2,PLCG1,LYN,NTRK1,PTPN11,EPOR,TEC,CDK4,CDK2,CDK1,PTPN6	216	KEA3	MATK	PANC1	PhosDAll	6.06333e-26	6.06333e-26		25.2173	0.959
KEA3_PANC1__0.4.txt.PhosDAll.csv	72	PANC1_0.4.txt	72	0.2124	EPHB3_PhosD_predict_All_train	EPHB3	22	160	7.673e-26	3.61e-25	40.2	PhosDAll	RET,FLT1,KDR,PDGFRB,PDPK1,ZAP70,LCK,RASA1,KIT,RAF1,MET,PIK3R1,EGFR,MAPK8,MAPK1,LYN,NTRK1,INSR,PTPN11,MAPK10,CDK2,PTPN6	217	KEA3	EPHB3	PANC1	PhosDAll	4.73669e-25	4.73669e-25		24.3245	0.952
KEA3_PANC1__0.4.txt.PhosDAll.csv	82	PANC1_0.4.txt	82	0.2419	SRC_PhosD_predict_All_train	SRC	61	2299	2.441e-24	1.01e-23	6.873	PhosDAll	RET,FLT1,FLT4,ARAF,IRS2,CD3E,ENO2,KDR,AKT1,JAK2,EPHB1,JAK1,PDGFRB,PDPK1,DYRK1A,GAB1,TYK2,ZAP70,LCK,RASA1,KIT,PECAM1,TYRO3,PGR,EPHA1,RAF1,MET,EPHA2,PXN,PIK3R1,MST1R,EGFR,CD79A,MAPK8,MAPK7,BTLA,PLCG2,STAT4,MAPK1,PLCG1,MPZL1,LYN,NTRK1,NTRK2,YES1,INSR,STAT2,PTPN11,EPOR,MAPK12,MAPK10,FER,TEC,CDK4,FES,CDK2,CD28,CDK1,CTNNB1,PTPN6,FRK	218	KEA3	SRC	PANC1	PhosDAll	3.79345e-24	5.49332e-14		13.2602	0.909
KEA3_PANC1__0.4.txt.PhosDAll.csv	83	PANC1_0.4.txt	83	0.2448	BTK_PhosD_predict_All_train	BTK	37	796	2.56e-24	1.05e-23	12.29	PhosDAll	RET,VSIR,KDR,AKT1,JAK2,JAK1,PDGFRB,PDPK1,DYRK1A,GAB1,LCK,RASA1,KIT,PECAM1,RAF1,MET,PXN,PIK3R1,EGFR,CD79A,MAPK8,PLCG2,MAPK1,PLCG1,LYN,INSR,PTPN11,EPOR,MAPK12,MAPK10,TEC,CDK4,CDK2,CD28,CDK1,CTNNB1,PTPN6	219	KEA3	BTK	PANC1	PhosDAll	3.781e-24	0.00132889		2.87651	0.568
KEA3_PANC1__0.4.txt.PhosDAll.csv	99	PANC1_0.4.txt	99	0.292	TNK2_PhosD_predict_All_train	TNK2	23	263	2.545e-22	8.72e-22	24.17	PhosDAll	RET,ARAF,AKT1,PDGFRB,LCK,RASA1,RAF1,MET,PXN,PIK3R1,EGFR,MAPK8,PLCG2,MAPK1,PLCG1,LYN,NTRK1,NTRK2,YES1,FER,TEC,FES,CDK1	220	KEA3	TNK2	PANC1	PhosDAll	3.41669e-22	0.403111		0.394575	0.078
KEA3_PANC1__0.4.txt.PhosDAll.csv	101	PANC1_0.4.txt	101	0.2979	FGFR2_PhosD_predict_All_train	FGFR2	30	555	3.365e-22	1.13e-21	14.41	PhosDAll	FLT1,FLT4,KDR,JAK2,EPHB1,PDGFRB,TYK2,ZAP70,LCK,RASA1,KIT,PECAM1,TYRO3,EPHA1,MET,EPHA2,PXN,PIK3R1,MST1R,PLCG1,LYN,NTRK1,NTRK2,YES1,PTPN11,EPOR,FER,CTNNB1,PTPN6,FRK	221	KEA3	FGFR2	PANC1	PhosDAll	3.91874e-22	0.368833		0.43317	0.099
KEA3_PANC1__0.4.txt.PhosDAll.csv	104	PANC1_0.4.txt	104	0.3068	MST1R_PhosD_predict_All_train	MST1R	13	37	5.42e-22	1.77e-21	136.6	PhosDAll	KDR,AKT1,JAK2,ZAP70,LCK,MET,MST1R,EGFR,LYN,YES1,EPOR,TEC,FES	222	KEA3	MST1R	PANC1	PhosDAll	1.8046e-21	1.8046e-21		20.7436	0.945
KEA3_PANC1__0.4.txt.PhosDAll.csv	111	PANC1_0.4.txt	111	0.3274	FES_PhosD_predict_All_train	FES	13	45	1.073e-20	3.28e-20	102.4	PhosDAll	IRS2,JAK2,JAK1,GAB1,RASA1,KIT,MET,PIK3R1,EGFR,PLCG1,PTPN11,FES,PTPN6	223	KEA3	FES	PANC1	PhosDAll	1.12018e-20	1.12018e-20		19.9507	0.938
KEA3_PANC1__0.4.txt.PhosDAll.csv	117	PANC1_0.4.txt	117	0.3451	FLT4_PhosD_predict_All_train	FLT4	13	49	3.794e-20	1.1e-19	91.06	PhosDAll	IRS2,JAK2,GAB1,ZAP70,LCK,RASA1,PIK3R1,PLCG2,PLCG1,LYN,PTPN11,TEC,PTPN6	224	KEA3	FLT4	PANC1	PhosDAll	1.1e-19	1.1e-19		18.9586	0.931
KEA3_PANC1__0.4.txt.PhosDAll.csv	139	PANC1_0.4.txt	139	0.41	TEC_PhosD_predict_All_train	TEC	12	66	1.438e-16	3.51e-16	56.04	PhosDAll	KDR,JAK2,JAK1,GAB1,KIT,MET,PIK3R1,EGFR,PLCG2,PLCG1,LYN,TEC	225	KEA3	TEC	PANC1	PhosDAll	3.34667e-16	0.0340667		1.46767	0.327
KEA3_PANC1__0.4.txt.PhosDAll.csv	165	PANC1_0.4.txt	165	0.4867	TXK_PhosD_predict_All_train	TXK	9	36	3.412e-14	7.01e-14	84.05	PhosDAll	ZAP70,LCK,KIT,MET,PIK3R1,EGFR,PLCG1,LYN,PTPN6	226	KEA3	TXK	PANC1	PhosDAll	6.07002e-14	6.07002e-14		13.2168	0.902
KEA3_PANC1__0.4.txt.PhosDAll.csv	171	PANC1_0.4.txt	171	0.5044	NTRK3_PhosD_predict_All_train	NTRK3	10	62	1.561e-13	3.1e-13	48.49	PhosDAll	AKT1,PDPK1,LCK,RAF1,EGFR,MAPK7,MAPK1,PLCG1,LYN,INSR	227	KEA3	NTRK3	PANC1	PhosDAll	2.75887e-13	2.75887e-13		12.5593	0.895
KEA3_PANC1__0.4.txt.PhosDAll.csv	184	PANC1_0.4.txt	184	0.5428	FRK_PhosD_predict_All_train	FRK	11	117	4.51e-12	8.31e-12	26.17	PhosDAll	TYK2,ZAP70,LCK,PXN,PIK3R1,PLCG1,LYN,YES1,PTPN11,PTPN6,FRK	228	KEA3	FRK	PANC1	PhosDAll	7.6594e-12	0.3575		0.446724	0.113
KEA3_PANC1__0.4.txt.PhosDAll.csv	194	PANC1_0.4.txt	194	0.5723	KDR_PhosD_predict_All_train	KDR	6	15	2.379e-11	4.16e-11	168.1	PhosDAll	FLT1,FLT4,KDR,PDGFRB,MET,YES1	229	KEA3	KDR	PANC1	PhosDAll	6.16e-11	6.16e-11		10.2104	0.888
KEA3_PANC1__0.4.txt.PhosDAll.csv	209	PANC1_0.4.txt	209	0.6165	DDR1_PhosD_predict_All_train	DDR1	11	162	1.541e-10	2.5e-10	18.37	PhosDAll	AKT1,PDPK1,DYRK1A,LCK,RAF1,EGFR,MAPK1,PLCG1,PRRX2,CDK2,CTNNB1	230	KEA3	DDR1	PANC1	PhosDAll	2.29749e-10	0.5		0.30103	0.049
KEA3_PANC1__0.4.txt.PhosDAll.csv	235	PANC1_0.4.txt	235	0.6932	STYK1_PhosD_predict_All_train	STYK1	6	65	3.267e-07	4.71e-07	25.64	PhosDAll	ARAF,MET,PXN,EGFR,FER,TEC	231	KEA3	STYK1	PANC1	PhosDAll	3.74352e-07	0.0560002		1.25181	0.241
KEA3_PANC1__0.4.txt.PhosDAll.csv	241	PANC1_0.4.txt	241	0.7109	EPHB2_PhosD_predict_All_train	EPHB2	4	20	1.265e-06	1.78e-06	63.04	PhosDAll	ARAF,EPHB1,RAF1,YES1	232	KEA3	EPHB2	PANC1	PhosDAll	2.33667e-06	2.33667e-06		5.6314	0.803
KEA3_PANC1__0.4.txt.PhosDAll.csv	242	PANC1_0.4.txt	242	0.7139	EPHA2_PhosD_predict_All_train	EPHA2	3	7	2.295e-06	3.2e-06	189.1	PhosDAll	EPHA7,EPHA2,EGFR	233	KEA3	EPHA2	PANC1	PhosDAll	2.33143e-06	2.33143e-06		5.63238	0.81
KEA3_PANC1__0.4.txt.PhosDAll.csv	243	PANC1_0.4.txt	243	0.7168	SRMS_PhosD_predict_All_train	SRMS	3	7	2.295e-06	3.2e-06	189.1	PhosDAll	KIT,MET,EGFR	234	KEA3	SRMS	PANC1	PhosDAll	2.33143e-06	2.33143e-06		5.63238	0.81
KEA3_PANC1__0.4.txt.PhosDAll.csv	249	PANC1_0.4.txt	249	0.7345	BLK_PhosD_predict_All_train	BLK	3	10	7.796e-06	1.06e-05	108.1	PhosDAll	KIT,MET,CD79A	235	KEA3	BLK	PANC1	PhosDAll	1.29333e-05	0.500006		0.301024	0.035
KEA3_PANC1__0.4.txt.PhosDAll.csv	250	PANC1_0.4.txt	250	0.7375	FLT1_PhosD_predict_All_train	FLT1	3	12	1.42e-05	1.93e-05	84.05	PhosDAll	FLT1,KDR,YES1	236	KEA3	FLT1	PANC1	PhosDAll	1.39009e-05	1.39009e-05		4.85696	0.753
KEA3_PANC1__0.4.txt.PhosDAll.csv	262	PANC1_0.4.txt	262	0.7729	CSF1R_PhosD_predict_All_train	CSF1R	2	5	0.0001606	0.000208	168.1	PhosDAll	LYN,YES1	237	KEA3	CSF1R	PANC1	PhosDAll	0.000237333	0.000237333		3.62464	0.668
KEA3_PANC1__0.4.txt.PhosDAll.csv	267	PANC1_0.4.txt	267	0.7876	EPHB1_PhosD_predict_All_train	EPHB1	2	7	0.0003355	0.000426	100.9	PhosDAll	EPHB1,MAPK8	238	KEA3	EPHB1	PANC1	PhosDAll	0.00014483	0.00014483		3.83914	0.675
KEA3_PANC1__0.4.txt.PhosDAll.csv	273	PANC1_0.4.txt	273	0.8053	NTRK2_PhosD_predict_All_train	NTRK2	2	9	0.000572	0.00071	72.05	PhosDAll	EGFR,NTRK2	239	KEA3	NTRK2	PANC1	PhosDAll	0.000815333	0.000815333		3.08866	0.604
KEA3_PANC1__0.3.txt.PhosDAll.csv	1	PANC1_0.3.txt	1	0.00295	JAK3_PhosD_predict_All_train	JAK3	39	156	2.9e-53	9.83e-51	79.03	PhosDAll	RET,FLT1,FLT4,IRS2,CD3E,KDR,JAK2,JAK3,JAK1,PDGFRB,GAB1,TYK2,ZAP70,LCK,RASA1,KIT,RAF1,MET,EPHA2,PIK3R1,MST1R,EGFR,MAPK8,PLCG2,MAPK1,PLCG1,LYN,NTRK1,NTRK2,INSR,STAT2,PTPN11,MAPK14,EPOR,FER,TEC,FES,CDK1,PTPN6	240	KEA3	JAK3	PANC1	PhosDAll	1.48328e-48	0.0255376		1.59282	0.383
KEA3_PANC1__0.3.txt.PhosDAll.csv	3	PANC1_0.3.txt	3	0.00885	NTRK1_PhosD_predict_All_train	NTRK1	35	178	3.216e-44	3.63e-42	58.03	PhosDAll	RET,FLT1,FLT4,IRS2,CD3E,KDR,AKT1,JAK2,PDGFRB,GAB1,ZAP70,LCK,RASA1,KIT,PECAM1,MET,EPHA2,PIK3R1,MST1R,EGFR,MAPK8,PLCG2,MAPK1,PLCG1,LYN,NTRK1,NTRK2,INSR,PTPN11,MAPK14,EPOR,FER,TEC,CDK2,PTPN6	241	KEA3	NTRK1	PANC1	PhosDAll	1.02767e-41	1.02767e-41		40.9881	0.995
KEA3_PANC1__0.3.txt.PhosDAll.csv	4	PANC1_0.3.txt	4	0.0118	ALK_PhosD_predict_All_train	ALK	41	303	4.774e-44	4.05e-42	37.1	PhosDAll	RET,FLT1,FLT4,IRS2,KDR,JAK2,EPHB1,JAK3,JAK1,PDGFRB,PDPK1,GAB1,ZAP70,LCK,RASA1,KIT,EPHA1,MET,EPHA2,PIK3R1,MST1R,EGFR,MAPK8,PLCG2,STAT4,MAPK1,PLCG1,LYN,NTRK1,NTRK2,INSR,STAT2,PTPN11,MAPK14,MAPK12,FER,TEC,FES,CDK2,PTPN6,FGFR3	242	KEA3	ALK	PANC1	PhosDAll	1.43135e-39	0.0407667		1.38969	0.298
KEA3_PANC1__0.3.txt.PhosDAll.csv	5	PANC1_0.3.txt	5	0.01475	RET_PhosD_predict_All_train	RET	45	407	7.431e-44	5.03e-42	29.47	PhosDAll	RET,FLT1,FLT4,IRS2,KDR,AKT1,JAK2,JAK3,JAK1,PDGFRB,PDPK1,GAB1,ZAP70,MAPKAPK3,LCK,RASA1,KIT,RAF1,MET,EPHA2,PIK3R1,MST1R,EGFR,MAPK8,MAPK7,PLCG2,STAT4,MAPK1,PLCG1,LYN,NTRK1,NTRK2,YES1,INSR,STAT2,PTPN11,MAPK14,MAPK12,MAPK10,FER,TEC,FES,CDK2,PTPN6,FGFR3	243	KEA3	RET	PANC1	PhosDAll	1.02168e-39	9.27936e-10		9.03248	0.867
KEA3_PANC1__0.3.txt.PhosDAll.csv	6	PANC1_0.3.txt	6	0.0177	FLT3_PhosD_predict_All_train	FLT3	31	119	8.901e-44	5.03e-42	83.52	PhosDAll	RET,FLT1,FLT4,IRS2,CD3E,KDR,JAK2,PDGFRB,GAB1,ZAP70,LCK,RASA1,KIT,MET,EPHA2,PIK3R1,MST1R,EGFR,MAPK8,PLCG2,MAPK1,PLCG1,LYN,NTRK1,NTRK2,INSR,PTPN11,MAPK14,EPOR,TEC,PTPN6	244	KEA3	FLT3	PANC1	PhosDAll	3.44433e-41	3.44433e-41		40.4629	0.988
KEA3_PANC1__0.3.txt.PhosDAll.csv	7	PANC1_0.3.txt	7	0.02065	HCK_PhosD_predict_All_train	HCK	40	290	1.983e-43	9.6e-42	37.94	PhosDAll	RET,FLT1,IRS2,KDR,AKT1,JAK2,EPHB1,JAK3,JAK1,PDGFRB,GAB1,TYK2,ZAP70,LCK,RASA1,KIT,MET,EPHA2,PIK3R1,MST1R,EGFR,MAPK8,PLCG2,STAT4,MAPK1,PLCG1,LYN,NTRK1,NTRK2,YES1,INSR,STAT2,PTPN11,MAPK14,FER,TEC,FES,CTNNB1,PTPN6,FGFR3	245	KEA3	HCK	PANC1	PhosDAll	4.33653e-39	0.568444		0.245312	0.014
KEA3_PANC1__0.3.txt.PhosDAll.csv	8	PANC1_0.3.txt	8	0.0236	LYN_PhosD_predict_All_train	LYN	56	772	3.671e-43	1.56e-41	18.54	PhosDAll	RET,FLT1,FLT4,ARAF,IRS2,CD3E,KDR,AKT1,JAK2,EPHB1,JAK3,JAK1,PDGFRB,PDPK1,GAB1,TYK2,ZAP70,MAPKAPK3,LCK,RASA1,KIT,PECAM1,TYRO3,EPHA1,RAF1,MET,EPHA2,PXN,PIK3R1,MST1R,EGFR,CD79A,MAPK8,MAPK7,BTLA,PLCG2,MAPK1,PLCG1,LYN,NTRK1,NTRK2,YES1,INSR,PTPN11,MAPK14,EPOR,MAPK12,MAPK10,FER,TEC,CDK4,CDK2,CD28,CDK1,PTPN6,FGFR3	246	KEA3	LYN	PANC1	PhosDAll	8.652e-40	0.00689444		2.1615	0.504
KEA3_PANC1__0.3.txt.PhosDAll.csv	9	PANC1_0.3.txt	9	0.02655	JAK1_PhosD_predict_All_train	JAK1	33	161	1.473e-42	5.55e-41	61.13	PhosDAll	RET,FLT1,IRS2,KDR,AKT1,JAK2,JAK3,JAK1,PDGFRB,PDPK1,TYK2,LCK,KIT,RAF1,MET,PIK3R1,EGFR,MAPK8,STAT4,MAPK1,PLCG1,LYN,NTRK1,INSR,STAT2,PTPN11,MAPK14,FER,TEC,FES,CDK1,PTPN6,FGFR3	247	KEA3	JAK1	PANC1	PhosDAll	1.46685e-37	0.5		0.30103	0.063
KEA3_PANC1__0.3.txt.PhosDAll.csv	10	PANC1_0.3.txt	10	0.0295	FGFR1_PhosD_predict_All_train	FGFR1	40	308	2.352e-42	7.97e-41	35.39	PhosDAll	RET,FLT1,IRS2,KDR,AKT1,JAK2,JAK1,PDGFRB,PDPK1,DYRK1A,GAB1,ZAP70,LCK,RASA1,KIT,PECAM1,MET,PXN,PIK3R1,MST1R,EGFR,CD79A,MAPK8,PLCG2,MAPK1,PLCG1,LYN,NTRK1,NTRK2,YES1,INSR,PTPN11,MAPK14,EPOR,FER,TEC,CDK4,FES,CDK2,CD28	248	KEA3	FGFR1	PANC1	PhosDAll	2.229e-40	0.340578		0.467784	0.156
KEA3_PANC1__0.3.txt.PhosDAll.csv	11	PANC1_0.3.txt	11	0.03245	JAK2_PhosD_predict_All_train	JAK2	55	782	8.247e-42	2.47e-40	17.94	PhosDAll	RET,FLT1,FLT4,ARAF,IRS2,VSIR,KDR,AKT1,JAK2,EPHB1,JAK3,JAK1,PDGFRB,PDPK1,DYRK1A,GAB1,TYK2,ZAP70,MAPKAPK3,LCK,RASA1,KIT,PECAM1,RAF1,MET,EPHA2,PIK3R1,MST1R,EGFR,MAPK8,MAPK7,PLCG2,STAT4,MAPK1,PLCG1,LYN,NTRK1,NTRK2,YES1,INSR,STAT2,PTPN11,MAPK14,EPOR,MAPK12,FER,TEC,CDK4,FES,CDK2,CD28,CDK1,PTPN6,FGFR3,FRK	249	KEA3	JAK2	PANC1	PhosDAll	8.749e-39	0.00236984		2.62528	0.547
KEA3_PANC1__0.3.txt.PhosDAll.csv	12	PANC1_0.3.txt	12	0.0354	INSR_PhosD_predict_All_train	INSR	44	424	8.732e-42	2.47e-40	27.45	PhosDAll	RET,FLT1,FLT4,ARAF,IRS2,KDR,AKT1,JAK2,EPHB1,JAK3,JAK1,PDGFRB,GAB1,TYK2,ZAP70,LCK,RASA1,KIT,TYRO3,RAF1,MET,EPHA2,PIK3R1,MST1R,EGFR,MAPK8,PLCG2,STAT4,MAPK1,PLCG1,LYN,NTRK1,NTRK2,YES1,INSR,PTPN11,MAPK14,EPOR,FER,TEC,FES,CDK1,PTPN6,FRK	250	KEA3	INSR	PANC1	PhosDAll	3.549e-39	3.76911e-05		4.42376	0.718
KEA3_PANC1__0.3.txt.PhosDAll.csv	14	PANC1_0.3.txt	14	0.0413	MET_PhosD_predict_All_train	MET	38	281	3.82e-41	9.25e-40	37.08	PhosDAll	RET,FLT1,FLT4,IRS2,CD3E,KDR,AKT1,JAK2,PDGFRB,PDPK1,DYRK1A,GAB1,ZAP70,LCK,RASA1,KIT,RAF1,MET,EPHA2,PIK3R1,MST1R,EGFR,MAPK8,PLCG2,MAPK1,PLCG1,LYN,NTRK1,NTRK2,YES1,INSR,PTPN11,MAPK14,EPOR,FER,TEC,FES,PTPN6	251	KEA3	MET	PANC1	PhosDAll	2.065e-39	0.0260804		1.58369	0.362
KEA3_PANC1__0.3.txt.PhosDAll.csv	15	PANC1_0.3.txt	15	0.04425	CSK_PhosD_predict_All_train	CSK	40	332	5.001e-41	1.13e-39	32.48	PhosDAll	RET,FLT1,ARAF,KDR,AKT1,JAK2,JAK3,PDGFRB,PDPK1,DYRK1A,TYK2,ZAP70,LCK,RASA1,KIT,TYRO3,RAF1,MET,PXN,PIK3R1,MST1R,EGFR,MAPK8,MAPK7,PLCG2,MAPK1,PLCG1,LYN,NTRK2,YES1,INSR,PTPN11,MAPK12,FER,TEC,CDK4,CDK2,CDK1,PTPN6,FRK	252	KEA3	CSK	PANC1	PhosDAll	2.13333e-39	0.000460667		3.33661	0.625
KEA3_PANC1__0.3.txt.PhosDAll.csv	16	PANC1_0.3.txt	16	0.0472	ZAP70_PhosD_predict_All_train	ZAP70	39	310	7.372e-41	1.56e-39	34.12	PhosDAll	RET,FLT1,FLT4,IRS2,CD3E,KDR,AKT1,JAK2,PDGFRB,PDPK1,DYRK1A,GAB1,ZAP70,MAPKAPK3,LCK,RASA1,KIT,RAF1,MET,EPHA2,PIK3R1,MST1R,EGFR,MAPK8,PLCG2,STAT4,MAPK1,PLCG1,LYN,NTRK1,NTRK2,INSR,PTPN11,MAPK14,EPOR,FER,TEC,CDK4,PTPN6	253	KEA3	ZAP70	PANC1	PhosDAll	3.12e-39	0.0238194		1.62307	0.405
KEA3_PANC1__0.3.txt.PhosDAll.csv	17	PANC1_0.3.txt	17	0.05015	PDGFRB_PhosD_predict_All_train	PDGFRB	38	287	8.715e-41	1.74e-39	36.18	PhosDAll	RET,FLT1,FLT4,ARAF,KDR,AKT1,JAK2,JAK1,PDGFRB,PDPK1,TYK2,ZAP70,LCK,RASA1,KIT,PECAM1,TYRO3,RAF1,MET,EPHA2,PIK3R1,MST1R,EGFR,CD79A,BTLA,PLCG2,PLCG1,MPZL1,LYN,NTRK1,NTRK2,YES1,INSR,PTPN11,EPOR,CDK1,PTPN6,FRK	254	KEA3	PDGFRB	PANC1	PhosDAll	8.39667e-40	0.0453122		1.34378	0.255
KEA3_PANC1__0.3.txt.PhosDAll.csv	18	PANC1_0.3.txt	18	0.0531	ITK_PhosD_predict_All_train	ITK	32	165	1.51e-40	2.84e-39	57.05	PhosDAll	RET,FLT1,IRS2,KDR,AKT1,JAK2,HAVCR2,JAK1,PDGFRB,GAB1,ZAP70,LCK,RASA1,KIT,PECAM1,MET,PIK3R1,MST1R,EGFR,MAPK8,PLCG2,PLCG1,LYN,NTRK1,NTRK2,INSR,PTPN11,MAPK14,EPOR,TEC,CD28,PTPN6	255	KEA3	ITK	PANC1	PhosDAll	1.01133e-38	7.46e-05		4.12726	0.682
KEA3_PANC1__0.3.txt.PhosDAll.csv	19	PANC1_0.3.txt	19	0.05605	TYRO3_PhosD_predict_All_train	TYRO3	35	230	4.409e-40	7.87e-39	42.56	PhosDAll	RET,FLT1,IRS2,KDR,AKT1,JAK2,EPHB1,JAK1,PDGFRB,PDPK1,GAB1,TYK2,ZAP70,LCK,RASA1,KIT,RAF1,MET,EPHA2,PIK3R1,MST1R,EGFR,MAPK8,PLCG2,MAPK1,PLCG1,LYN,NTRK1,NTRK2,YES1,INSR,PTPN11,MAPK14,TEC,PTPN6	256	KEA3	TYRO3	PANC1	PhosDAll	1.809e-38	0.0010658		2.97232	0.59
KEA3_PANC1__0.3.txt.PhosDAll.csv	20	PANC1_0.3.txt	20	0.059	SYK_PhosD_predict_All_train	SYK	56	968	4.84e-38	8.2e-37	14.56	PhosDAll	RET,FLT1,FLT4,IRS2,CD3E,KDR,AKT1,JAK2,EPHB1,JAK3,HAVCR2,JAK1,PDGFRB,PDPK1,DYRK1A,GAB1,TYK2,ZAP70,LCK,RASA1,KIT,PECAM1,PGR,RAF1,MET,EPHA2,PXN,PIK3R1,MST1R,EGFR,CD79A,MAPK8,MAPK7,PLCG2,STAT4,MAPK1,PLCG1,LYN,NTRK1,NTRK2,YES1,INSR,PTPN11,MAPK14,EPOR,MAPK12,MAPK10,FER,TEC,CDK4,FES,CDK2,CD28,CDK1,PTPN6,FGFR3	257	KEA3	SYK	PANC1	PhosDAll	2.00067e-35	0.00679711		2.16768	0.526
KEA3_PANC1__0.3.txt.PhosDAll.csv	21	PANC1_0.3.txt	21	0.06195	YES1_PhosD_predict_All_train	YES1	53	854	8.001e-38	1.29e-36	15.69	PhosDAll	RET,FLT1,FLT4,ARAF,IRS2,KDR,AKT1,JAK2,EPHB1,JAK3,JAK1,PDGFRB,PDPK1,DYRK1A,GAB1,TYK2,ZAP70,MAPKAPK3,LCK,RASA1,KIT,PECAM1,TYRO3,EPHA1,RAF1,MET,EPHA2,PIK3R1,MST1R,EGFR,CD79A,MAPK8,MAPK7,PLCG2,MAPK1,PLCG1,LYN,NTRK1,NTRK2,YES1,INSR,PTPN11,MAPK14,EPOR,MAPK12,MAPK10,FER,CDK4,CDK2,CDK1,PTPN6,FGFR3,FRK	258	KEA3	YES1	PANC1	PhosDAll	4.47633e-35	0.0226644		1.64465	0.426
KEA3_PANC1__0.3.txt.PhosDAll.csv	22	PANC1_0.3.txt	22	0.0649	TYK2_PhosD_predict_All_train	TYK2	40	415	3.797e-37	5.85e-36	25.29	PhosDAll	RET,FLT1,ARAF,IRS2,KDR,AKT1,JAK2,JAK3,JAK1,PDGFRB,DYRK1A,TYK2,ZAP70,LCK,RASA1,KIT,RAF1,PIK3R1,MST1R,EGFR,CD79A,MAPK8,MAPK7,MAPK1,PLCG1,LYN,YES1,INSR,STAT2,PTPN11,MAPK14,EPOR,MAPK10,TEC,FES,CDK2,CD28,CDK1,PTPN6,FGFR3	259	KEA3	TYK2	PANC1	PhosDAll	1.35195e-33	0.354144		0.45082	0.127
KEA3_PANC1__0.3.txt.PhosDAll.csv	23	PANC1_0.3.txt	23	0.06785	FGFR4_PhosD_predict_All_train	FGFR4	43	511	4.231e-37	6.24e-36	21.78	PhosDAll	RET,FLT1,ARAF,KDR,AKT1,JAK2,JAK3,JAK1,PDGFRB,PDPK1,GAB1,TYK2,MAPKAPK3,LCK,RASA1,KIT,PECAM1,RAF1,MET,PXN,PIK3R1,MST1R,EGFR,CD79A,MAPK8,STAT4,MAPK1,PLCG1,LYN,NTRK1,INSR,STAT2,PTPN11,MAPK14,EPOR,MAPK12,MAPK10,FER,TEC,CDK4,FES,CDK2,FGFR3	260	KEA3	FGFR4	PANC1	PhosDAll	8.58747e-34	6.93333e-05		4.15906	0.703
KEA3_PANC1__0.3.txt.PhosDAll.csv	24	PANC1_0.3.txt	24	0.0708	LCK_PhosD_predict_All_train	LCK	58	1101	4.981e-37	7.04e-36	13.18	PhosDAll	RET,FLT1,FLT4,ARAF,IRS2,CD3E,KDR,AKT1,JAK2,EPHB1,JAK3,HAVCR2,JAK1,PDGFRB,PDPK1,GAB1,TYK2,ZAP70,LCK,RASA1,KIT,PECAM1,TYRO3,PGR,RAF1,MET,EPHA2,PXN,PIK3R1,MST1R,EGFR,CD79A,MAPK8,MAPK7,BTLA,PLCG2,MAPK1,PLCG1,LYN,NTRK1,NTRK2,YES1,INSR,STAT2,PTPN11,MAPK14,EPOR,MAPK12,MAPK10,FER,TEC,FES,CDK2,CD28,CDK1,PTPN6,FGFR3,FRK	261	KEA3	LCK	PANC1	PhosDAll	1.3168e-34	3.74616e-09		8.42641	0.845
KEA3_PANC1__0.3.txt.PhosDAll.csv	25	PANC1_0.3.txt	25	0.07375	FGFR3_PhosD_predict_All_train	FGFR3	29	157	2.082e-36	2.82e-35	53.72	PhosDAll	RET,FLT1,KDR,AKT1,JAK2,JAK3,JAK1,PDGFRB,PDPK1,TYK2,LCK,KIT,PECAM1,MET,EPHA2,PIK3R1,EGFR,MAPK8,STAT4,MAPK1,LYN,STAT2,PTPN11,MAPK14,FER,FES,CDK2,PTPN6,FGFR3	262	KEA3	FGFR3	PANC1	PhosDAll	1.03343e-31	0.0104897		1.97924	0.49
KEA3_PANC1__0.3.txt.PhosDAll.csv	34	PANC1_0.3.txt	34	0.1003	KIT_PhosD_predict_All_train	KIT	26	128	4.038e-34	4.03e-33	60.44	PhosDAll	FLT1,KDR,AKT1,JAK2,JAK3,JAK1,PDGFRB,TYK2,ZAP70,LCK,RASA1,KIT,PIK3R1,EGFR,PLCG2,PLCG1,LYN,YES1,STAT2,PTPN11,MAPK14,EPOR,TEC,FES,PTPN6,FGFR3	263	KEA3	KIT	PANC1	PhosDAll	2.44013e-29	2.44013e-29		28.6126	0.973
KEA3_PANC1__0.3.txt.PhosDAll.csv	36	PANC1_0.3.txt	36	0.1062	DDR2_PhosD_predict_All_train	DDR2	27	149	7.118e-34	6.7e-33	52.47	PhosDAll	RET,FLT1,KDR,EPHB1,PDGFRB,PDPK1,TYK2,ZAP70,LCK,KIT,RAF1,MET,EPHA2,PIK3R1,MST1R,EGFR,MAPK8,MAPK1,PLCG1,LYN,NTRK1,YES1,INSR,PTPN11,MAPK14,FER,PTPN6	264	KEA3	DDR2	PANC1	PhosDAll	2.81333e-32	2.81333e-32		31.5508	0.981
KEA3_PANC1__0.3.txt.PhosDAll.csv	38	PANC1_0.3.txt	38	0.1121	FER_PhosD_predict_All_train	FER	28	171	1.052e-33	9.38e-33	46.42	PhosDAll	RET,FLT1,AKT1,JAK2,JAK3,JAK1,PDGFRB,LCK,RASA1,PGR,RAF1,MET,PIK3R1,EGFR,MAPK8,PLCG2,STAT4,MAPK1,PLCG1,LYN,YES1,STAT2,PTPN11,MAPK10,FER,FES,CDK1,FGFR3	265	KEA3	FER	PANC1	PhosDAll	9.1646e-31	2.55667e-05		4.59233	0.739
KEA3_PANC1__0.3.txt.PhosDAll.csv	41	PANC1_0.3.txt	41	0.1209	FGR_PhosD_predict_All_train	FGR	48	863	1.117e-32	9.24e-32	13.96	PhosDAll	RET,FLT1,ARAF,IRS2,CD3E,KDR,AKT1,JAK2,EPHB1,JAK3,JAK1,PDGFRB,PDPK1,DYRK1A,GAB1,TYK2,ZAP70,LCK,RASA1,KIT,PECAM1,PGR,RAF1,MET,EPHA2,PXN,PIK3R1,MST1R,EGFR,CD79A,MAPK8,MAPK7,MAPK1,PLCG1,LYN,NTRK1,YES1,INSR,PTPN11,MAPK14,EPOR,MAPK12,MAPK10,FER,CDK4,CDK2,CDK1,PTPN6	266	KEA3	FGR	PANC1	PhosDAll	4.07467e-31	0.012435		1.90535	0.454
KEA3_PANC1__0.3.txt.PhosDAll.csv	42	PANC1_0.3.txt	42	0.1239	FYN_PhosD_predict_All_train	FYN	58	1372	3.918e-32	3.16e-31	10.47	PhosDAll	RET,FLT1,FLT4,IRS2,CD3E,KDR,AKT1,JAK2,EPHB1,JAK3,HAVCR2,JAK1,PDGFRB,PDPK1,DYRK1A,GAB1,TYK2,ZAP70,MAPKAPK3,LCK,RASA1,KIT,PECAM1,TYRO3,RAF1,MET,EPHA2,PXN,PIK3R1,MST1R,EGFR,CD79A,MAPK8,MAPK7,BTLA,PLCG2,MAPK1,PLCG1,MPZL1,LYN,NTRK1,NTRK2,YES1,INSR,PRRX2,PTPN11,MAPK14,EPOR,MAPK12,MAPK10,FER,TEC,CDK4,CDK2,CDK1,CTNNB1,PTPN6,FRK	267	KEA3	FYN	PANC1	PhosDAll	6.15334e-31	4.96605e-06		5.30399	0.781
KEA3_PANC1__0.3.txt.PhosDAll.csv	43	PANC1_0.3.txt	43	0.1268	BMX_PhosD_predict_All_train	BMX	44	719	4.65e-32	3.67e-31	15.46	PhosDAll	RET,FLT1,ARAF,IRS2,KDR,AKT1,JAK2,EPHB1,JAK1,PDGFRB,PDPK1,GAB1,TYK2,ZAP70,LCK,RASA1,KIT,RAF1,MET,EPHA2,PXN,PIK3R1,MST1R,EGFR,CD79A,MAPK8,MAPK7,PLCG2,PLCG1,LYN,NTRK1,NTRK2,YES1,INSR,PTPN11,MAPK14,EPOR,MAPK10,FER,TEC,FES,CDK2,CDK1,PTPN6	268	KEA3	BMX	PANC1	PhosDAll	3.41e-31	0.0858078		1.06647	0.213
KEA3_PANC1__0.3.txt.PhosDAll.csv	45	PANC1_0.3.txt	45	0.1327	ABL2_PhosD_predict_All_train	ABL2	31	282	1.96e-31	1.48e-30	29.28	PhosDAll	RET,FLT1,FLT4,ARAF,KDR,JAK2,EPHB1,JAK1,PDGFRB,TYK2,ZAP70,LCK,RASA1,KIT,RAF1,MET,EPHA2,PIK3R1,MST1R,EGFR,MAPK8,MAPK1,PLCG1,LYN,NTRK1,YES1,INSR,PTPN11,MAPK14,EPOR,PTPN6	269	KEA3	ABL2	PANC1	PhosDAll	3.04e-30	0.271		0.567031	0.177
KEA3_PANC1__0.3.txt.PhosDAll.csv	48	PANC1_0.3.txt	48	0.1416	ERBB2_PhosD_predict_All_train	ERBB2	26	165	4.667e-31	3.3e-30	44.35	PhosDAll	RET,AKT1,JAK2,JAK3,JAK1,PDGFRB,ZAP70,RASA1,RAF1,MET,EPHA2,PIK3R1,MST1R,EGFR,MAPK8,MAPK1,LYN,NTRK2,YES1,MAPK14,FER,TEC,FES,CDK2,CDK1,FRK	270	KEA3	ERBB2	PANC1	PhosDAll	2.89433e-28	0.000621533		3.20654	0.611
KEA3_PANC1__0.3.txt.PhosDAll.csv	49	PANC1_0.3.txt	49	0.1445	PTK2B_PhosD_predict_All_train	PTK2B	52	1140	6.399e-31	4.43e-30	11.33	PhosDAll	RET,FLT1,FLT4,ARAF,IRS2,KDR,AKT1,JAK2,EPHB1,JAK3,JAK1,PDGFRB,PDPK1,DYRK1A,GAB1,TYK2,ZAP70,MAPKAPK3,LCK,RASA1,KIT,TYRO3,PGR,EPHA1,RAF1,MET,EPHA2,PXN,PIK3R1,MST1R,EGFR,MAPK8,MAPK7,MAPK1,PLCG1,LYN,NTRK1,NTRK2,YES1,INSR,PTPN11,MAPK14,MAPK12,MAPK10,FER,TEC,CDK4,FES,CDK2,CDK1,PTPN6,FGFR3	271	KEA3	PTK2B	PANC1	PhosDAll	6.881e-29	0.0420369		1.37637	0.277
KEA3_PANC1__0.3.txt.PhosDAll.csv	52	PANC1_0.3.txt	52	0.1534	EPHA3_PhosD_predict_All_train	EPHA3	30	269	1.018e-30	6.64e-30	29.76	PhosDAll	RET,FLT1,CD3E,AKT1,JAK2,JAK3,JAK1,PDGFRB,EPHA7,DYRK1A,ZAP70,LCK,RASA1,KIT,MET,PXN,PIK3R1,EGFR,CD79A,MAPK8,STAT4,MAPK1,PLCG1,LYN,STAT2,PTPN11,FER,FES,PTPN6,FGFR3	272	KEA3	EPHA3	PANC1	PhosDAll	2.36547e-28	0.0965		1.01547	0.199
KEA3_PANC1__0.3.txt.PhosDAll.csv	54	PANC1_0.3.txt	54	0.1593	ABL1_PhosD_predict_All_train	ABL1	57	1415	1.177e-30	7.39e-30	9.952	PhosDAll	RB1,RET,FLT1,ARAF,IRS2,CD3E,KDR,AKT1,JAK2,EPHB1,JAK3,JAK1,PDGFRB,DYRK1A,GAB1,TYK2,ZAP70,LCK,RASA1,KIT,PECAM1,PGR,RAF1,MET,EPHA2,PXN,PIK3R1,MST1R,EGFR,CD79A,MAPK8,MAPK7,BTLA,PLCG2,STAT4,MAPK1,PLCG1,LYN,NTRK1,NTRK2,YES1,INSR,STAT2,PTPN11,MAPK14,EPOR,MAPK10,FER,TEC,CDK4,FES,CDK2,CD28,CDK1,CTNNB1,PTPN6,FRK	273	KEA3	ABL1	PANC1	PhosDAll	1.43967e-29	5.28122e-08		7.27727	0.824
KEA3_PANC1__0.3.txt.PhosDAll.csv	55	PANC1_0.3.txt	55	0.1622	EGFR_PhosD_predict_All_train	EGFR	47	924	1.913e-30	1.18e-29	12.71	PhosDAll	RET,FLT1,FLT4,IRS2,KDR,AKT1,JAK2,EPHB1,JAK3,JAK1,PDGFRB,GAB1,TYK2,ZAP70,LCK,RASA1,KIT,RAF1,MET,EPHA2,PIK3R1,MST1R,EGFR,MAPK8,PLCG2,MAPK1,PLCG1,LYN,NTRK1,NTRK2,YES1,INSR,STAT2,PTPN11,MAPK14,MAPK12,MAPK10,FER,TEC,CDK4,FES,CDK2,CDK1,CTNNB1,PTPN6,FGFR3,FRK	274	KEA3	EGFR	PANC1	PhosDAll	3.10267e-28	5.62531e-06		5.24985	0.76
KEA3_PANC1__0.3.txt.PhosDAll.csv	57	PANC1_0.3.txt	57	0.1681	IGF1R_PhosD_predict_All_train	IGF1R	28	227	3.956e-30	2.35e-29	33.36	PhosDAll	RET,FLT1,IRS2,KDR,AKT1,JAK2,JAK3,JAK1,PDGFRB,PDPK1,GAB1,TYK2,ZAP70,RASA1,KIT,MET,PIK3R1,EGFR,MAPK8,STAT4,MAPK1,NTRK1,INSR,PTPN11,MAPK14,FER,FES,PTPN6	275	KEA3	IGF1R	PANC1	PhosDAll	1.17783e-27	0.0292889		1.5333	0.341
KEA3_PANC1__0.3.txt.PhosDAll.csv	58	PANC1_0.3.txt	58	0.1711	PTK6_PhosD_predict_All_train	PTK6	38	566	9.956e-30	5.82e-29	17.06	PhosDAll	FLT1,KDR,AKT1,JAK2,JAK3,JAK1,PDGFRB,PDPK1,DYRK1A,GAB1,LCK,RASA1,KIT,PECAM1,RAF1,MET,EPHA2,PXN,PIK3R1,MST1R,EGFR,MAPK8,MAPK1,PLCG1,LYN,YES1,INSR,PTPN11,MAPK14,EPOR,FER,CDK4,FES,CDK2,CDK1,CTNNB1,PTPN6,FGFR3	276	KEA3	PTK6	PANC1	PhosDAll	5.4194e-27	0.000272156		3.56518	0.646
KEA3_PANC1__0.3.txt.PhosDAll.csv	59	PANC1_0.3.txt	59	0.174	PTK2_PhosD_predict_All_train	PTK2	36	493	1.259e-29	7.23e-29	18.68	PhosDAll	RET,FLT1,FLT4,KDR,AKT1,JAK2,EPHB1,PDGFRB,PDPK1,GAB1,MAPKAPK3,LCK,RASA1,KIT,MET,EPHA2,PXN,PIK3R1,EGFR,MAPK8,MAPK1,PLCG1,LYN,NTRK1,NTRK2,YES1,INSR,PTPN11,MAPK14,MAPK12,TEC,CDK4,FES,CDK2,CDK1,PTPN6	277	KEA3	PTK2	PANC1	PhosDAll	9.17667e-29	0.0119898		1.92119	0.469
KEA3_PANC1__0.3.txt.PhosDAll.csv	64	PANC1_0.3.txt	64	0.1888	PDGFRA_PhosD_predict_All_train	PDGFRA	23	132	7.408e-29	3.92e-28	50.03	PhosDAll	RET,KDR,AKT1,JAK2,JAK1,PDGFRB,PDPK1,RASA1,KIT,PECAM1,TYRO3,RAF1,MET,PIK3R1,MST1R,EGFR,PLCG1,MPZL1,LYN,INSR,PTPN11,EPOR,PTPN6	278	KEA3	PDGFRA	PANC1	PhosDAll	1.80667e-28	1.80667e-28		27.7431	0.966
KEA3_PANC1__0.3.txt.PhosDAll.csv	72	PANC1_0.3.txt	72	0.2124	MATK_PhosD_predict_All_train	MATK	19	87	2.815e-26	1.33e-25	66.25	PhosDAll	JAK2,TYK2,RASA1,KIT,PECAM1,MET,EGFR,CD79A,PLCG2,PLCG1,LYN,NTRK1,PTPN11,EPOR,TEC,CDK4,CDK2,CDK1,PTPN6	279	KEA3	MATK	PANC1	PhosDAll	6.06333e-26	6.06333e-26		25.2173	0.959
KEA3_PANC1__0.3.txt.PhosDAll.csv	75	PANC1_0.3.txt	75	0.2212	BTK_PhosD_predict_All_train	BTK	39	796	1.865e-25	8.43e-25	12.21	PhosDAll	RET,VSIR,KDR,AKT1,JAK2,JAK3,JAK1,PDGFRB,PDPK1,DYRK1A,GAB1,LCK,RASA1,KIT,PECAM1,RAF1,MET,PXN,PIK3R1,EGFR,CD79A,MAPK8,PLCG2,MAPK1,PLCG1,LYN,INSR,PTPN11,MAPK14,EPOR,MAPK12,MAPK10,TEC,CDK4,CDK2,CD28,CDK1,CTNNB1,PTPN6	280	KEA3	BTK	PANC1	PhosDAll	3.781e-24	0.00132889		2.87651	0.568
KEA3_PANC1__0.3.txt.PhosDAll.csv	78	PANC1_0.3.txt	78	0.2301	EPHB3_PhosD_predict_All_train	EPHB3	22	160	2.437e-25	1.06e-24	37.8	PhosDAll	RET,FLT1,KDR,PDGFRB,PDPK1,ZAP70,LCK,RASA1,KIT,RAF1,MET,PIK3R1,EGFR,MAPK8,MAPK1,LYN,NTRK1,INSR,PTPN11,MAPK10,CDK2,PTPN6	281	KEA3	EPHB3	PANC1	PhosDAll	4.73669e-25	4.73669e-25		24.3245	0.952
KEA3_PANC1__0.3.txt.PhosDAll.csv	80	PANC1_0.3.txt	80	0.236	SRC_PhosD_predict_All_train	SRC	64	2299	3.032e-25	1.28e-24	6.789	PhosDAll	RET,FLT1,FLT4,ARAF,IRS2,CD3E,ENO2,KDR,AKT1,JAK2,EPHB1,JAK3,JAK1,PDGFRB,PDPK1,DYRK1A,GAB1,TYK2,ZAP70,LCK,RASA1,KIT,PECAM1,TYRO3,PGR,EPHA1,RAF1,MET,EPHA2,PXN,PIK3R1,MST1R,EGFR,CD79A,MAPK8,MAPK7,BTLA,PLCG2,STAT4,MAPK1,PLCG1,MPZL1,LYN,NTRK1,NTRK2,YES1,INSR,STAT2,PTPN11,MAPK14,EPOR,MAPK12,MAPK10,FER,TEC,CDK4,FES,CDK2,CD28,CDK1,CTNNB1,PTPN6,FGFR3,FRK	282	KEA3	SRC	PANC1	PhosDAll	3.79345e-24	5.49332e-14		13.2602	0.909
KEA3_PANC1__0.3.txt.PhosDAll.csv	93	PANC1_0.3.txt	93	0.2743	FGFR2_PhosD_predict_All_train	FGFR2	32	555	1.243e-23	4.53e-23	14.51	PhosDAll	FLT1,FLT4,KDR,JAK2,EPHB1,JAK3,PDGFRB,TYK2,ZAP70,LCK,RASA1,KIT,PECAM1,TYRO3,EPHA1,MET,EPHA2,PXN,PIK3R1,MST1R,PLCG1,LYN,NTRK1,NTRK2,YES1,PTPN11,EPOR,FER,CTNNB1,PTPN6,FGFR3,FRK	283	KEA3	FGFR2	PANC1	PhosDAll	3.91874e-22	0.368833		0.43317	0.099
KEA3_PANC1__0.3.txt.PhosDAll.csv	98	PANC1_0.3.txt	98	0.2891	TNK2_PhosD_predict_All_train	TNK2	24	263	4.426e-23	1.53e-22	23.81	PhosDAll	RET,ARAF,AKT1,PDGFRB,LCK,RASA1,RAF1,MET,PXN,PIK3R1,EGFR,MAPK8,PLCG2,MAPK1,PLCG1,LYN,NTRK1,NTRK2,YES1,MAPK14,FER,TEC,FES,CDK1	284	KEA3	TNK2	PANC1	PhosDAll	3.41669e-22	0.403111		0.394575	0.078
KEA3_PANC1__0.3.txt.PhosDAll.csv	105	PANC1_0.3.txt	105	0.3097	FES_PhosD_predict_All_train	FES	14	45	2.494e-22	8.05e-22	107.1	PhosDAll	IRS2,JAK2,JAK3,JAK1,GAB1,RASA1,KIT,MET,PIK3R1,EGFR,PLCG1,PTPN11,FES,PTPN6	285	KEA3	FES	PANC1	PhosDAll	1.12018e-20	1.12018e-20		19.9507	0.938
KEA3_PANC1__0.3.txt.PhosDAll.csv	107	PANC1_0.3.txt	107	0.3156	MST1R_PhosD_predict_All_train	MST1R	13	37	1.125e-21	3.56e-21	128.4	PhosDAll	KDR,AKT1,JAK2,ZAP70,LCK,MET,MST1R,EGFR,LYN,YES1,EPOR,TEC,FES	286	KEA3	MST1R	PANC1	PhosDAll	1.8046e-21	1.8046e-21		20.7436	0.945
KEA3_PANC1__0.3.txt.PhosDAll.csv	121	PANC1_0.3.txt	121	0.3569	FLT4_PhosD_predict_All_train	FLT4	13	49	7.854e-20	2.2e-19	85.62	PhosDAll	IRS2,JAK2,GAB1,ZAP70,LCK,RASA1,PIK3R1,PLCG2,PLCG1,LYN,PTPN11,TEC,PTPN6	287	KEA3	FLT4	PANC1	PhosDAll	1.1e-19	1.1e-19		18.9586	0.931
KEA3_PANC1__0.3.txt.PhosDAll.csv	146	PANC1_0.3.txt	146	0.4307	TEC_PhosD_predict_All_train	TEC	12	66	2.811e-16	6.53e-16	52.69	PhosDAll	KDR,JAK2,JAK1,GAB1,KIT,MET,PIK3R1,EGFR,PLCG2,PLCG1,LYN,TEC	288	KEA3	TEC	PANC1	PhosDAll	3.34667e-16	0.0340667		1.46767	0.327
KEA3_PANC1__0.3.txt.PhosDAll.csv	173	PANC1_0.3.txt	173	0.5103	TXK_PhosD_predict_All_train	TXK	9	36	5.709e-14	1.12e-13	79.03	PhosDAll	ZAP70,LCK,KIT,MET,PIK3R1,EGFR,PLCG1,LYN,PTPN6	289	KEA3	TXK	PANC1	PhosDAll	6.07002e-14	6.07002e-14		13.2168	0.902
KEA3_PANC1__0.3.txt.PhosDAll.csv	180	PANC1_0.3.txt	180	0.531	NTRK3_PhosD_predict_All_train	NTRK3	10	62	2.744e-13	5.17e-13	45.6	PhosDAll	AKT1,PDPK1,LCK,RAF1,EGFR,MAPK7,MAPK1,PLCG1,LYN,INSR	290	KEA3	NTRK3	PANC1	PhosDAll	2.75887e-13	2.75887e-13		12.5593	0.895
KEA3_PANC1__0.3.txt.PhosDAll.csv	192	PANC1_0.3.txt	192	0.5664	FRK_PhosD_predict_All_train	FRK	11	117	8.262e-12	1.46e-11	24.6	PhosDAll	TYK2,ZAP70,LCK,PXN,PIK3R1,PLCG1,LYN,YES1,PTPN11,PTPN6,FRK	291	KEA3	FRK	PANC1	PhosDAll	7.6594e-12	0.3575		0.446724	0.113
KEA3_PANC1__0.3.txt.PhosDAll.csv	204	PANC1_0.3.txt	204	0.6018	KDR_PhosD_predict_All_train	KDR	6	15	3.38e-11	5.62e-11	158.1	PhosDAll	FLT1,FLT4,KDR,PDGFRB,MET,YES1	292	KEA3	KDR	PANC1	PhosDAll	6.16e-11	6.16e-11		10.2104	0.888
KEA3_PANC1__0.3.txt.PhosDAll.csv	216	PANC1_0.3.txt	216	0.6372	DDR1_PhosD_predict_All_train	DDR1	11	162	2.794e-10	4.39e-10	17.27	PhosDAll	AKT1,PDPK1,DYRK1A,LCK,RAF1,EGFR,MAPK1,PLCG1,PRRX2,CDK2,CTNNB1	293	KEA3	DDR1	PANC1	PhosDAll	2.29749e-10	0.5		0.30103	0.049
KEA3_PANC1__0.3.txt.PhosDAll.csv	239	PANC1_0.3.txt	239	0.705	STYK1_PhosD_predict_All_train	STYK1	6	65	4.593e-07	6.52e-07	24.11	PhosDAll	ARAF,MET,PXN,EGFR,FER,TEC	294	KEA3	STYK1	PANC1	PhosDAll	3.74352e-07	0.0560002		1.25181	0.241
KEA3_PANC1__0.3.txt.PhosDAll.csv	243	PANC1_0.3.txt	243	0.7168	EPHB2_PhosD_predict_All_train	EPHB2	4	20	1.6e-06	2.22e-06	59.27	PhosDAll	ARAF,EPHB1,RAF1,YES1	295	KEA3	EPHB2	PANC1	PhosDAll	2.33667e-06	2.33667e-06		5.6314	0.803
KEA3_PANC1__0.3.txt.PhosDAll.csv	245	PANC1_0.3.txt	245	0.7227	EPHA2_PhosD_predict_All_train	EPHA2	3	7	2.745e-06	3.77e-06	177.8	PhosDAll	EPHA7,EPHA2,EGFR	296	KEA3	EPHA2	PANC1	PhosDAll	2.33143e-06	2.33143e-06		5.63238	0.81
KEA3_PANC1__0.3.txt.PhosDAll.csv	246	PANC1_0.3.txt	246	0.7257	SRMS_PhosD_predict_All_train	SRMS	3	7	2.745e-06	3.77e-06	177.8	PhosDAll	KIT,MET,EGFR	297	KEA3	SRMS	PANC1	PhosDAll	2.33143e-06	2.33143e-06		5.63238	0.81
KEA3_PANC1__0.3.txt.PhosDAll.csv	247	PANC1_0.3.txt	247	0.7286	EPHB1_PhosD_predict_All_train	EPHB1	3	7	2.745e-06	3.77e-06	177.8	PhosDAll	EPHB1,MAPK8,MAPK14	298	KEA3	EPHB1	PANC1	PhosDAll	0.00014483	0.00014483		3.83914	0.675
KEA3_PANC1__0.3.txt.PhosDAll.csv	254	PANC1_0.3.txt	254	0.7493	BLK_PhosD_predict_All_train	BLK	3	10	9.318e-06	1.24e-05	101.6	PhosDAll	KIT,MET,CD79A	299	KEA3	BLK	PANC1	PhosDAll	1.29333e-05	0.500006		0.301024	0.035
KEA3_PANC1__0.3.txt.PhosDAll.csv	257	PANC1_0.3.txt	257	0.7581	FLT1_PhosD_predict_All_train	FLT1	3	12	1.697e-05	2.24e-05	79.03	PhosDAll	FLT1,KDR,YES1	300	KEA3	FLT1	PANC1	PhosDAll	1.39009e-05	1.39009e-05		4.85696	0.753
KEA3_PANC1__0.3.txt.PhosDAll.csv	264	PANC1_0.3.txt	264	0.7788	CSF1R_PhosD_predict_All_train	CSF1R	2	5	0.0001811	0.000233	158.1	PhosDAll	LYN,YES1	301	KEA3	CSF1R	PANC1	PhosDAll	0.000237333	0.000237333		3.62464	0.668
KEA3_PANC1__0.3.txt.PhosDAll.csv	273	PANC1_0.3.txt	273	0.8053	NTRK2_PhosD_predict_All_train	NTRK2	2	9	0.0006446	0.000798	67.74	PhosDAll	EGFR,NTRK2	302	KEA3	NTRK2	PANC1	PhosDAll	0.000815333	0.000815333		3.08866	0.604
KEA3_PANC1__0.2.txt.PhosDAll.csv	1	PANC1_0.2.txt	1	0.00295	JAK3_PhosD_predict_All_train	JAK3	46	156	3.002e-64	1.02e-61	90.49	PhosDAll	RET,FLT1,FLT4,IRS2,CD3E,KDR,JAK2,JAK3,JAK1,PDGFRB,SYK,GAB1,GAB2,TYK2,ZAP70,LCK,RASA1,KIT,RAF1,MET,EPHA2,PIK3R1,MST1R,CBL,EGFR,MAPK8,ERBB2,PLCG2,PTK2B,MAPK1,PLCG1,LYN,NTRK1,NTRK2,INSR,STAT2,PTPN11,MAPK14,EPOR,PTK2,FER,TEC,FES,CDK1,PTPN6,FGFR2	303	KEA3	JAK3	PANC1	PhosDAll	1.48328e-48	0.0255376		1.59282	0.383
KEA3_PANC1__0.2.txt.PhosDAll.csv	3	PANC1_0.2.txt	3	0.00885	NTRK1_PhosD_predict_All_train	NTRK1	42	178	1.714e-54	1.94e-52	66.83	PhosDAll	RET,GSK3B,FLT1,FLT4,IRS2,CD3E,KDR,AKT1,JAK2,PDGFRB,SYK,GAB1,GAB2,ZAP70,LCK,RASA1,KIT,PECAM1,MET,EPHA2,PIK3R1,MST1R,CBL,EGFR,MAPK8,ERBB2,PLCG2,PTK2B,MAPK1,PLCG1,LYN,NTRK1,NTRK2,INSR,PTPN11,MAPK14,EPOR,PTK2,FER,TEC,CDK2,PTPN6	304	KEA3	NTRK1	PANC1	PhosDAll	1.02767e-41	1.02767e-41		40.9881	0.995
KEA3_PANC1__0.2.txt.PhosDAll.csv	4	PANC1_0.2.txt	4	0.0118	ALK_PhosD_predict_All_train	ALK	49	303	4.605e-54	3.9e-52	41.74	PhosDAll	RET,GSK3B,FLT1,FLT4,IRS2,KDR,JAK2,EPHB1,JAK3,JAK1,PDGFRB,SYK,PDPK1,GAB1,GAB2,ZAP70,LCK,RASA1,KIT,EPHA1,MET,EPHA2,PIK3R1,MST1R,CBL,EGFR,MAPK8,ERBB2,PLCG2,STAT4,PTK2B,MAPK1,PLCG1,LYN,NTRK1,NTRK2,INSR,STAT2,PTPN11,MAPK14,PTK2,MAPK12,FER,TEC,FES,CDK2,PTPN6,FGFR3,FGFR2	305	KEA3	ALK	PANC1	PhosDAll	1.43135e-39	0.0407667		1.38969	0.298
KEA3_PANC1__0.2.txt.PhosDAll.csv	5	PANC1_0.2.txt	5	0.01475	FLT3_PhosD_predict_All_train	FLT3	37	119	1.415e-53	9.59e-52	97.64	PhosDAll	RET,FLT1,FLT4,IRS2,CD3E,KDR,JAK2,PDGFRB,SYK,GAB1,GAB2,ZAP70,LCK,RASA1,KIT,MET,EPHA2,PIK3R1,MST1R,CBL,EGFR,MAPK8,ERBB2,PLCG2,PTK2B,MAPK1,PLCG1,LYN,NTRK1,NTRK2,INSR,PTPN11,MAPK14,EPOR,PTK2,TEC,PTPN6	306	KEA3	FLT3	PANC1	PhosDAll	3.44433e-41	3.44433e-41		40.4629	0.988
KEA3_PANC1__0.2.txt.PhosDAll.csv	6	PANC1_0.2.txt	6	0.0177	RET_PhosD_predict_All_train	RET	53	407	7.4e-53	4.18e-51	32.4	PhosDAll	RET,GSK3B,FLT1,FLT4,IRS2,KDR,AKT1,JAK2,JAK3,JAK1,PDGFRB,SYK,PDPK1,GAB1,GAB2,ZAP70,MAPKAPK3,LCK,RASA1,KIT,RAF1,MET,EPHA2,PIK3R1,MST1R,CBL,EGFR,MAPK8,MAPK7,ERBB2,PLCG2,STAT4,PTK2B,MAPK1,PLCG1,LYN,NTRK1,NTRK2,YES1,INSR,STAT2,PTPN11,MAPK14,PTK2,MAPK12,MAPK10,FER,TEC,FES,CDK2,PTPN6,FGFR3,FGFR2	307	KEA3	RET	PANC1	PhosDAll	1.02168e-39	9.27936e-10		9.03248	0.867
KEA3_PANC1__0.2.txt.PhosDAll.csv	7	PANC1_0.2.txt	7	0.02065	FGFR1_PhosD_predict_All_train	FGFR1	48	308	2.873e-52	1.39e-50	39.95	PhosDAll	RET,GSK3B,FLT1,IRS2,KDR,AKT1,JAK2,JAK1,PDGFRB,SYK,PDPK1,DYRK1A,GAB1,GAB2,ZAP70,LCK,RASA1,KIT,PECAM1,MET,PXN,PIK3R1,MST1R,CBL,EGFR,CD79A,MAPK8,ERBB2,PLCG2,PTK2B,MAPK1,PLCG1,LYN,NTRK1,NTRK2,YES1,INSR,PTPN11,MAPK14,EPOR,PTK2,FER,TEC,CDK4,FES,CDK2,CD28,FGFR2	308	KEA3	FGFR1	PANC1	PhosDAll	2.229e-40	0.340578		0.467784	0.156
KEA3_PANC1__0.2.txt.PhosDAll.csv	8	PANC1_0.2.txt	8	0.0236	HCK_PhosD_predict_All_train	HCK	47	290	3.979e-52	1.69e-50	41.85	PhosDAll	RET,FLT1,IRS2,KDR,AKT1,JAK2,EPHB1,JAK3,JAK1,PDGFRB,SYK,GAB1,GAB2,TYK2,ZAP70,LCK,RASA1,KIT,MET,EPHA2,PIK3R1,MST1R,CBL,EGFR,MAPK8,ERBB2,PLCG2,STAT4,PTK2B,MAPK1,PLCG1,LYN,NTRK1,NTRK2,YES1,INSR,STAT2,PTPN11,MAPK14,PTK2,FER,TEC,FES,CTNNB1,PTPN6,FGFR3,FGFR2	309	KEA3	HCK	PANC1	PhosDAll	4.33653e-39	0.568444		0.245312	0.014
KEA3_PANC1__0.2.txt.PhosDAll.csv	9	PANC1_0.2.txt	9	0.02655	JAK1_PhosD_predict_All_train	JAK1	39	161	2.038e-51	7.68e-50	69.17	PhosDAll	RET,FLT1,IRS2,KDR,AKT1,JAK2,JAK3,JAK1,PDGFRB,SYK,PDPK1,TYK2,LCK,KIT,RAF1,MET,PIK3R1,CBL,EGFR,MAPK8,ERBB2,STAT4,PTK2B,MAPK1,PLCG1,LYN,NTRK1,INSR,STAT2,PTPN11,MAPK14,PTK2,FER,TEC,FES,CDK1,PTPN6,FGFR3,FGFR2	310	KEA3	JAK1	PANC1	PhosDAll	1.46685e-37	0.5		0.30103	0.063
KEA3_PANC1__0.2.txt.PhosDAll.csv	11	PANC1_0.2.txt	11	0.03245	TYRO3_PhosD_predict_All_train	TYRO3	43	230	6.052e-51	1.87e-49	49.76	PhosDAll	RET,GSK3B,FLT1,IRS2,KDR,AKT1,JAK2,EPHB1,JAK1,PDGFRB,SYK,PDPK1,GAB1,GAB2,TYK2,ZAP70,LCK,RASA1,KIT,RAF1,MET,EPHA2,PIK3R1,MST1R,CBL,EGFR,MAPK8,ERBB2,PLCG2,PTK2B,MAPK1,PLCG1,LYN,NTRK1,NTRK2,YES1,INSR,PTPN11,MAPK14,PTK2,TEC,PTPN6,FGFR2	311	KEA3	TYRO3	PANC1	PhosDAll	1.809e-38	0.0010658		2.97232	0.59
KEA3_PANC1__0.2.txt.PhosDAll.csv	12	PANC1_0.2.txt	12	0.0354	INSR_PhosD_predict_All_train	INSR	52	424	1.329e-50	3.76e-49	30.25	PhosDAll	RET,GSK3B,FLT1,FLT4,ARAF,IRS2,KDR,AKT1,JAK2,EPHB1,JAK3,JAK1,PDGFRB,SYK,GAB1,GAB2,TYK2,ZAP70,LCK,RASA1,KIT,TYRO3,RAF1,MET,EPHA2,PIK3R1,MST1R,CBL,EGFR,MAPK8,ERBB2,PLCG2,STAT4,PTK2B,MAPK1,PLCG1,LYN,NTRK1,NTRK2,YES1,INSR,PTPN11,MAPK14,EPOR,PTK2,FER,TEC,FES,CDK1,PTPN6,FGFR2,FRK	312	KEA3	INSR	PANC1	PhosDAll	3.549e-39	3.76911e-05		4.42376	0.718
KEA3_PANC1__0.2.txt.PhosDAll.csv	13	PANC1_0.2.txt	13	0.03835	LYN_PhosD_predict_All_train	LYN	64	772	4.638e-50	1.21e-48	19.56	PhosDAll	RET,GSK3B,FLT1,FLT4,ARAF,IRS2,CD3E,KDR,AKT1,JAK2,EPHB1,JAK3,JAK1,PDGFRB,SYK,PDPK1,GAB1,GAB2,TYK2,ZAP70,MAPKAPK3,LCK,RASA1,KIT,PECAM1,TYRO3,EPHA1,RAF1,MET,EPHA2,PXN,PIK3R1,MST1R,CBL,EGFR,CD79A,MAPK8,MAPK7,ERBB2,BTLA,PLCG2,PTK2B,MAPK1,PLCG1,LYN,NTRK1,NTRK2,YES1,INSR,PTPN11,MAPK14,EPOR,PTK2,MAPK12,MAPK10,FER,TEC,CDK4,CDK2,CD28,CDK1,PTPN6,FGFR3,FGFR2	313	KEA3	LYN	PANC1	PhosDAll	8.652e-40	0.00689444		2.1615	0.504
KEA3_PANC1__0.2.txt.PhosDAll.csv	14	PANC1_0.2.txt	14	0.0413	MET_PhosD_predict_All_train	MET	45	281	6.943e-50	1.68e-48	41.26	PhosDAll	RET,GSK3B,FLT1,FLT4,IRS2,CD3E,KDR,AKT1,JAK2,PDGFRB,SYK,PDPK1,DYRK1A,GAB1,GAB2,ZAP70,LCK,RASA1,KIT,RAF1,MET,EPHA2,PIK3R1,MST1R,CBL,EGFR,MAPK8,ERBB2,PLCG2,PTK2B,MAPK1,PLCG1,LYN,NTRK1,NTRK2,YES1,INSR,PTPN11,MAPK14,EPOR,PTK2,FER,TEC,FES,PTPN6	314	KEA3	MET	PANC1	PhosDAll	2.065e-39	0.0260804		1.58369	0.362
KEA3_PANC1__0.2.txt.PhosDAll.csv	15	PANC1_0.2.txt	15	0.04425	PDGFRB_PhosD_predict_All_train	PDGFRB	45	287	1.874e-49	4.24e-48	40.24	PhosDAll	RET,GSK3B,FLT1,FLT4,ARAF,KDR,AKT1,JAK2,JAK1,PDGFRB,SYK,PDPK1,TYK2,ZAP70,LCK,RASA1,KIT,PECAM1,TYRO3,RAF1,MET,EPHA2,PIK3R1,MST1R,CBL,EGFR,CD79A,ERBB2,BTLA,PLCG2,PTK2B,PLCG1,MPZL1,LYN,NTRK1,NTRK2,YES1,INSR,PTPN11,EPOR,PTK2,CDK1,PTPN6,FGFR2,FRK	315	KEA3	PDGFRB	PANC1	PhosDAll	8.39667e-40	0.0453122		1.34378	0.255
KEA3_PANC1__0.2.txt.PhosDAll.csv	16	PANC1_0.2.txt	16	0.0472	ZAP70_PhosD_predict_All_train	ZAP70	46	310	2.703e-49	5.5e-48	37.7	PhosDAll	RET,GSK3B,FLT1,FLT4,IRS2,CD3E,KDR,AKT1,JAK2,PDGFRB,SYK,PDPK1,DYRK1A,GAB1,GAB2,ZAP70,MAPKAPK3,LCK,RASA1,KIT,RAF1,MET,EPHA2,PIK3R1,MST1R,CBL,EGFR,MAPK8,ERBB2,PLCG2,STAT4,PTK2B,MAPK1,PLCG1,LYN,NTRK1,NTRK2,INSR,PTPN11,MAPK14,EPOR,PTK2,FER,TEC,CDK4,PTPN6	316	KEA3	ZAP70	PANC1	PhosDAll	3.12e-39	0.0238194		1.62307	0.405
KEA3_PANC1__0.2.txt.PhosDAll.csv	17	PANC1_0.2.txt	17	0.05015	ITK_PhosD_predict_All_train	ITK	38	165	2.778e-49	5.5e-48	64.75	PhosDAll	RET,FLT1,IRS2,KDR,AKT1,JAK2,HAVCR2,JAK1,PDGFRB,SYK,GAB1,GAB2,ZAP70,LCK,RASA1,KIT,PECAM1,MET,PIK3R1,MST1R,CBL,EGFR,MAPK8,ERBB2,PLCG2,PLCG1,LYN,NTRK1,NTRK2,INSR,PTPN11,MAPK14,EPOR,PTK2,TEC,CD28,PTPN6,FGFR2	317	KEA3	ITK	PANC1	PhosDAll	1.01133e-38	7.46e-05		4.12726	0.682
KEA3_PANC1__0.2.txt.PhosDAll.csv	18	PANC1_0.2.txt	18	0.0531	CSK_PhosD_predict_All_train	CSK	47	332	2.92e-49	5.5e-48	35.69	PhosDAll	RET,GSK3B,FLT1,ARAF,KDR,AKT1,JAK2,JAK3,PDGFRB,SYK,PDPK1,DYRK1A,TYK2,ZAP70,LCK,RASA1,KIT,TYRO3,RAF1,MET,PXN,PIK3R1,MST1R,CBL,EGFR,MAPK8,MAPK7,ERBB2,PLCG2,PTK2B,MAPK1,PLCG1,LYN,NTRK2,YES1,INSR,PTPN11,PTK2,MAPK12,FER,TEC,CDK4,CDK2,CDK1,PTPN6,FGFR2,FRK	318	KEA3	CSK	PANC1	PhosDAll	2.13333e-39	0.000460667		3.33661	0.625
KEA3_PANC1__0.2.txt.PhosDAll.csv	19	PANC1_0.2.txt	19	0.05605	JAK2_PhosD_predict_All_train	JAK2	63	782	1.198e-48	2.14e-47	18.96	PhosDAll	RET,GSK3B,FLT1,FLT4,ARAF,IRS2,VSIR,KDR,AKT1,JAK2,EPHB1,JAK3,JAK1,PDGFRB,SYK,PDPK1,DYRK1A,GAB1,GAB2,TYK2,ZAP70,MAPKAPK3,LCK,RASA1,KIT,PECAM1,RAF1,MET,EPHA2,PIK3R1,MST1R,CBL,EGFR,MAPK8,MAPK7,ERBB2,PLCG2,STAT4,PTK2B,MAPK1,PLCG1,LYN,NTRK1,NTRK2,YES1,INSR,STAT2,PTPN11,MAPK14,EPOR,PTK2,MAPK12,FER,TEC,CDK4,FES,CDK2,CD28,CDK1,PTPN6,FGFR3,FGFR2,FRK	319	KEA3	JAK2	PANC1	PhosDAll	8.749e-39	0.00236984		2.62528	0.547
KEA3_PANC1__0.2.txt.PhosDAll.csv	20	PANC1_0.2.txt	20	0.059	FGFR3_PhosD_predict_All_train	FGFR3	36	157	7.924e-47	1.34e-45	64.38	PhosDAll	RET,GSK3B,FLT1,KDR,AKT1,JAK2,JAK3,JAK1,PDGFRB,SYK,PDPK1,TYK2,LCK,KIT,PECAM1,MET,EPHA2,PIK3R1,CBL,EGFR,MAPK8,ERBB2,STAT4,PTK2B,MAPK1,LYN,STAT2,PTPN11,MAPK14,PTK2,FER,FES,CDK2,PTPN6,FGFR3,FGFR2	320	KEA3	FGFR3	PANC1	PhosDAll	1.03343e-31	0.0104897		1.97924	0.49
KEA3_PANC1__0.2.txt.PhosDAll.csv	22	PANC1_0.2.txt	22	0.0649	FGFR4_PhosD_predict_All_train	FGFR4	51	511	3.387e-45	5.22e-44	23.99	PhosDAll	RET,GSK3B,FLT1,ARAF,KDR,AKT1,JAK2,JAK3,JAK1,PDGFRB,SYK,PDPK1,GAB1,GAB2,TYK2,MAPKAPK3,LCK,RASA1,KIT,PECAM1,RAF1,MET,PXN,PIK3R1,MST1R,CBL,EGFR,CD79A,MAPK8,ERBB2,STAT4,PTK2B,MAPK1,PLCG1,LYN,NTRK1,INSR,STAT2,PTPN11,MAPK14,EPOR,PTK2,MAPK12,MAPK10,FER,TEC,CDK4,FES,CDK2,FGFR3,FGFR2	321	KEA3	FGFR4	PANC1	PhosDAll	8.58747e-34	6.93333e-05		4.15906	0.703
KEA3_PANC1__0.2.txt.PhosDAll.csv	23	PANC1_0.2.txt	23	0.06785	YES1_PhosD_predict_All_train	YES1	61	854	2.526e-44	3.72e-43	16.65	PhosDAll	RET,GSK3B,FLT1,FLT4,ARAF,IRS2,KDR,AKT1,JAK2,EPHB1,JAK3,JAK1,PDGFRB,SYK,PDPK1,DYRK1A,GAB1,GAB2,TYK2,ZAP70,MAPKAPK3,LCK,RASA1,KIT,PECAM1,TYRO3,EPHA1,RAF1,MET,EPHA2,PIK3R1,MST1R,CBL,EGFR,CD79A,MAPK8,MAPK7,ERBB2,PLCG2,PTK2B,MAPK1,PLCG1,LYN,NTRK1,NTRK2,YES1,INSR,PTPN11,MAPK14,EPOR,PTK2,MAPK12,MAPK10,FER,CDK4,CDK2,CDK1,PTPN6,FGFR3,FGFR2,FRK	322	KEA3	YES1	PANC1	PhosDAll	4.47633e-35	0.0226644		1.64465	0.426
KEA3_PANC1__0.2.txt.PhosDAll.csv	25	PANC1_0.2.txt	25	0.07375	SYK_PhosD_predict_All_train	SYK	64	968	3.672e-44	4.98e-43	15.32	PhosDAll	RET,GSK3B,FLT1,FLT4,IRS2,CD3E,KDR,AKT1,JAK2,EPHB1,JAK3,HAVCR2,JAK1,PDGFRB,SYK,PDPK1,DYRK1A,GAB1,GAB2,TYK2,ZAP70,LCK,RASA1,KIT,PECAM1,PGR,RAF1,MET,EPHA2,PXN,PIK3R1,MST1R,CBL,EGFR,CD79A,MAPK8,MAPK7,ERBB2,PLCG2,STAT4,PTK2B,MAPK1,PLCG1,LYN,NTRK1,NTRK2,YES1,INSR,PTPN11,MAPK14,EPOR,PTK2,MAPK12,MAPK10,FER,TEC,CDK4,FES,CDK2,CD28,CDK1,PTPN6,FGFR3,FGFR2	323	KEA3	SYK	PANC1	PhosDAll	2.00067e-35	0.00679711		2.16768	0.526
KEA3_PANC1__0.2.txt.PhosDAll.csv	27	PANC1_0.2.txt	27	0.07965	TYK2_PhosD_predict_All_train	TYK2	46	415	2.27e-43	2.85e-42	26.98	PhosDAll	RET,GSK3B,FLT1,ARAF,IRS2,KDR,AKT1,JAK2,JAK3,JAK1,PDGFRB,SYK,DYRK1A,GAB2,TYK2,ZAP70,LCK,RASA1,KIT,RAF1,PIK3R1,MST1R,CBL,EGFR,CD79A,MAPK8,MAPK7,ERBB2,MAPK1,PLCG1,LYN,YES1,INSR,STAT2,PTPN11,MAPK14,EPOR,PTK2,MAPK10,TEC,FES,CDK2,CD28,CDK1,PTPN6,FGFR3	324	KEA3	TYK2	PANC1	PhosDAll	1.35195e-33	0.354144		0.45082	0.127
KEA3_PANC1__0.2.txt.PhosDAll.csv	30	PANC1_0.2.txt	30	0.0885	LCK_PhosD_predict_All_train	LCK	66	1101	9.589e-43	1.08e-41	13.8	PhosDAll	RET,GSK3B,FLT1,FLT4,ARAF,IRS2,CD3E,KDR,AKT1,JAK2,EPHB1,JAK3,HAVCR2,JAK1,PDGFRB,SYK,PDPK1,GAB1,GAB2,TYK2,ZAP70,LCK,RASA1,KIT,PECAM1,TYRO3,PGR,RAF1,MET,EPHA2,PXN,PIK3R1,MST1R,CBL,EGFR,CD79A,MAPK8,MAPK7,ERBB2,BTLA,PLCG2,PTK2B,MAPK1,PLCG1,LYN,NTRK1,NTRK2,YES1,INSR,STAT2,PTPN11,MAPK14,EPOR,PTK2,MAPK12,MAPK10,FER,TEC,FES,CDK2,CD28,CDK1,PTPN6,FGFR3,FGFR2,FRK	325	KEA3	LCK	PANC1	PhosDAll	1.3168e-34	3.74616e-09		8.42641	0.845
KEA3_PANC1__0.2.txt.PhosDAll.csv	31	PANC1_0.2.txt	31	0.09145	DDR2_PhosD_predict_All_train	DDR2	33	149	1.086e-42	1.19e-41	61.56	PhosDAll	RET,FLT1,KDR,EPHB1,PDGFRB,SYK,PDPK1,TYK2,ZAP70,LCK,KIT,RAF1,MET,EPHA2,PIK3R1,MST1R,CBL,EGFR,MAPK8,ERBB2,PTK2B,MAPK1,PLCG1,LYN,NTRK1,YES1,INSR,PTPN11,MAPK14,PTK2,FER,PTPN6,FGFR2	326	KEA3	DDR2	PANC1	PhosDAll	2.81333e-32	2.81333e-32		31.5508	0.981
KEA3_PANC1__0.2.txt.PhosDAll.csv	32	PANC1_0.2.txt	32	0.0944	FER_PhosD_predict_All_train	FER	34	171	3.872e-42	4.1e-41	53.7	PhosDAll	RET,GSK3B,FLT1,AKT1,JAK2,JAK3,JAK1,PDGFRB,SYK,LCK,RASA1,PGR,RAF1,MET,PIK3R1,EGFR,MAPK8,ERBB2,PLCG2,STAT4,PTK2B,MAPK1,PLCG1,LYN,YES1,STAT2,PTPN11,PTK2,MAPK10,FER,FES,CDK1,FGFR3,FGFR2	327	KEA3	FER	PANC1	PhosDAll	9.1646e-31	2.55667e-05		4.59233	0.739
KEA3_PANC1__0.2.txt.PhosDAll.csv	38	PANC1_0.2.txt	38	0.1121	EPHA3_PhosD_predict_All_train	EPHA3	38	269	1.102e-40	9.83e-40	35.6	PhosDAll	RET,GSK3B,FLT1,CD3E,AKT1,JAK2,JAK3,JAK1,PDGFRB,EPHA7,SYK,DYRK1A,GAB2,ZAP70,LCK,RASA1,KIT,MET,PXN,PIK3R1,CBL,EGFR,CD79A,MAPK8,ERBB2,STAT4,PTK2B,MAPK1,PLCG1,LYN,STAT2,PTPN11,PTK2,FER,FES,PTPN6,FGFR3,FGFR2	328	KEA3	EPHA3	PANC1	PhosDAll	2.36547e-28	0.0965		1.01547	0.199
KEA3_PANC1__0.2.txt.PhosDAll.csv	39	PANC1_0.2.txt	39	0.115	KIT_PhosD_predict_All_train	KIT	30	128	6.198e-40	5.39e-39	66.24	PhosDAll	FLT1,KDR,AKT1,JAK2,JAK3,JAK1,PDGFRB,SYK,TYK2,ZAP70,LCK,RASA1,KIT,PIK3R1,CBL,EGFR,ERBB2,PLCG2,PLCG1,LYN,YES1,STAT2,PTPN11,MAPK14,EPOR,PTK2,TEC,FES,PTPN6,FGFR3	329	KEA3	KIT	PANC1	PhosDAll	2.44013e-29	2.44013e-29		28.6126	0.973
KEA3_PANC1__0.2.txt.PhosDAll.csv	40	PANC1_0.2.txt	40	0.118	ABL2_PhosD_predict_All_train	ABL2	38	282	6.967e-40	5.9e-39	33.7	PhosDAll	RET,GSK3B,FLT1,FLT4,ARAF,KDR,JAK2,EPHB1,JAK1,PDGFRB,SYK,TYK2,ZAP70,LCK,RASA1,KIT,RAF1,MET,EPHA2,PIK3R1,MST1R,CBL,EGFR,MAPK8,ERBB2,PTK2B,MAPK1,PLCG1,LYN,NTRK1,YES1,INSR,PTPN11,MAPK14,EPOR,PTK2,PTPN6,FGFR2	330	KEA3	ABL2	PANC1	PhosDAll	3.04e-30	0.271		0.567031	0.177
KEA3_PANC1__0.2.txt.PhosDAll.csv	43	PANC1_0.2.txt	43	0.1268	FGR_PhosD_predict_All_train	FGR	56	863	4.743e-39	3.74e-38	15.02	PhosDAll	RET,GSK3B,FLT1,ARAF,IRS2,CD3E,KDR,AKT1,JAK2,EPHB1,JAK3,JAK1,PDGFRB,SYK,PDPK1,DYRK1A,GAB1,GAB2,TYK2,ZAP70,LCK,RASA1,KIT,PECAM1,PGR,RAF1,MET,EPHA2,PXN,PIK3R1,MST1R,CBL,EGFR,CD79A,MAPK8,MAPK7,ERBB2,PTK2B,MAPK1,PLCG1,LYN,NTRK1,YES1,INSR,PTPN11,MAPK14,EPOR,PTK2,MAPK12,MAPK10,FER,CDK4,CDK2,CDK1,PTPN6,FGFR2	331	KEA3	FGR	PANC1	PhosDAll	4.07467e-31	0.012435		1.90535	0.454
KEA3_PANC1__0.2.txt.PhosDAll.csv	44	PANC1_0.2.txt	44	0.1298	BMX_PhosD_predict_All_train	BMX	52	719	5.745e-39	4.43e-38	16.87	PhosDAll	RET,GSK3B,FLT1,ARAF,IRS2,KDR,AKT1,JAK2,EPHB1,JAK1,PDGFRB,SYK,PDPK1,GAB1,GAB2,TYK2,ZAP70,LCK,RASA1,KIT,RAF1,MET,EPHA2,PXN,PIK3R1,MST1R,CBL,EGFR,CD79A,MAPK8,MAPK7,ERBB2,PLCG2,PTK2B,PLCG1,LYN,NTRK1,NTRK2,YES1,INSR,PTPN11,MAPK14,EPOR,PTK2,MAPK10,FER,TEC,FES,CDK2,CDK1,PTPN6,FGFR2	332	KEA3	BMX	PANC1	PhosDAll	3.41e-31	0.0858078		1.06647	0.213
KEA3_PANC1__0.2.txt.PhosDAll.csv	47	PANC1_0.2.txt	47	0.1386	IGF1R_PhosD_predict_All_train	IGF1R	34	227	1.048e-37	7.56e-37	38.12	PhosDAll	RET,FLT1,IRS2,KDR,AKT1,JAK2,JAK3,JAK1,PDGFRB,SYK,PDPK1,GAB1,GAB2,TYK2,ZAP70,RASA1,KIT,MET,PIK3R1,CBL,EGFR,MAPK8,ERBB2,STAT4,PTK2B,MAPK1,NTRK1,INSR,PTPN11,MAPK14,PTK2,FER,FES,PTPN6	333	KEA3	IGF1R	PANC1	PhosDAll	1.17783e-27	0.0292889		1.5333	0.341
KEA3_PANC1__0.2.txt.PhosDAll.csv	49	PANC1_0.2.txt	49	0.1445	PTK6_PhosD_predict_All_train	PTK6	46	566	2.681e-37	1.85e-36	19.14	PhosDAll	GSK3B,FLT1,KDR,AKT1,JAK2,JAK3,JAK1,PDGFRB,SYK,PDPK1,DYRK1A,GAB1,GAB2,LCK,RASA1,KIT,PECAM1,RAF1,MET,EPHA2,PXN,PIK3R1,MST1R,CBL,EGFR,MAPK8,ERBB2,PTK2B,MAPK1,PLCG1,LYN,YES1,INSR,PTPN11,MAPK14,EPOR,PTK2,FER,CDK4,FES,CDK2,CDK1,CTNNB1,PTPN6,FGFR3,FGFR2	334	KEA3	PTK6	PANC1	PhosDAll	5.4194e-27	0.000272156		3.56518	0.646
KEA3_PANC1__0.2.txt.PhosDAll.csv	50	PANC1_0.2.txt	50	0.1475	FYN_PhosD_predict_All_train	FYN	66	1372	3.916e-37	2.61e-36	10.94	PhosDAll	RET,GSK3B,FLT1,FLT4,IRS2,CD3E,KDR,AKT1,JAK2,EPHB1,JAK3,HAVCR2,JAK1,PDGFRB,SYK,PDPK1,DYRK1A,GAB1,GAB2,TYK2,ZAP70,MAPKAPK3,LCK,RASA1,KIT,PECAM1,TYRO3,RAF1,MET,EPHA2,PXN,PIK3R1,MST1R,CBL,EGFR,CD79A,MAPK8,MAPK7,ERBB2,BTLA,PLCG2,PTK2B,MAPK1,PLCG1,MPZL1,LYN,NTRK1,NTRK2,YES1,INSR,PRRX2,PTPN11,MAPK14,EPOR,PTK2,MAPK12,MAPK10,FER,TEC,CDK4,CDK2,CDK1,CTNNB1,PTPN6,FGFR2,FRK	335	KEA3	FYN	PANC1	PhosDAll	6.15334e-31	4.96605e-06		5.30399	0.781
KEA3_PANC1__0.2.txt.PhosDAll.csv	53	PANC1_0.2.txt	53	0.1563	EGFR_PhosD_predict_All_train	EGFR	55	924	1.451e-36	9.28e-36	13.7	PhosDAll	RET,GSK3B,FLT1,FLT4,IRS2,KDR,AKT1,JAK2,EPHB1,JAK3,JAK1,PDGFRB,SYK,GAB1,GAB2,TYK2,ZAP70,LCK,RASA1,KIT,RAF1,MET,EPHA2,PIK3R1,MST1R,CBL,EGFR,MAPK8,ERBB2,PLCG2,PTK2B,MAPK1,PLCG1,LYN,NTRK1,NTRK2,YES1,INSR,STAT2,PTPN11,MAPK14,PTK2,MAPK12,MAPK10,FER,TEC,CDK4,FES,CDK2,CDK1,CTNNB1,PTPN6,FGFR3,FGFR2,FRK	336	KEA3	EGFR	PANC1	PhosDAll	3.10267e-28	5.62531e-06		5.24985	0.76
KEA3_PANC1__0.2.txt.PhosDAll.csv	54	PANC1_0.2.txt	54	0.1593	PTK2B_PhosD_predict_All_train	PTK2B	60	1140	1.952e-36	1.23e-35	12.02	PhosDAll	RET,GSK3B,FLT1,FLT4,ARAF,IRS2,KDR,AKT1,JAK2,EPHB1,JAK3,JAK1,PDGFRB,SYK,PDPK1,DYRK1A,GAB1,GAB2,TYK2,ZAP70,MAPKAPK3,LCK,RASA1,KIT,TYRO3,PGR,EPHA1,RAF1,MET,EPHA2,PXN,PIK3R1,MST1R,CBL,EGFR,MAPK8,MAPK7,ERBB2,PTK2B,MAPK1,PLCG1,LYN,NTRK1,NTRK2,YES1,INSR,PTPN11,MAPK14,PTK2,MAPK12,MAPK10,FER,TEC,CDK4,FES,CDK2,CDK1,PTPN6,FGFR3,FGFR2	337	KEA3	PTK2B	PANC1	PhosDAll	6.881e-29	0.0420369		1.37637	0.277
KEA3_PANC1__0.2.txt.PhosDAll.csv	55	PANC1_0.2.txt	55	0.1622	ERBB2_PhosD_predict_All_train	ERBB2	30	165	2.455e-36	1.51e-35	48.09	PhosDAll	RET,AKT1,JAK2,JAK3,JAK1,PDGFRB,SYK,ZAP70,RASA1,RAF1,MET,EPHA2,PIK3R1,MST1R,EGFR,MAPK8,ERBB2,PTK2B,MAPK1,LYN,NTRK2,YES1,MAPK14,PTK2,FER,TEC,FES,CDK2,CDK1,FRK	338	KEA3	ERBB2	PANC1	PhosDAll	2.89433e-28	0.000621533		3.20654	0.611
KEA3_PANC1__0.2.txt.PhosDAll.csv	56	PANC1_0.2.txt	56	0.1652	MATK_PhosD_predict_All_train	MATK	25	87	2.834e-36	1.72e-35	87.25	PhosDAll	JAK2,SYK,TYK2,RASA1,KIT,PECAM1,MET,CBL,EGFR,CD79A,ERBB2,PLCG2,PTK2B,PLCG1,LYN,NTRK1,PTPN11,EPOR,PTK2,TEC,CDK4,CDK2,CDK1,PTPN6,FGFR2	339	KEA3	MATK	PANC1	PhosDAll	6.06333e-26	6.06333e-26		25.2173	0.959
KEA3_PANC1__0.2.txt.PhosDAll.csv	57	PANC1_0.2.txt	57	0.1681	PDGFRA_PhosD_predict_All_train	PDGFRA	28	132	3.799e-36	2.26e-35	58.26	PhosDAll	RET,KDR,AKT1,JAK2,JAK1,PDGFRB,SYK,PDPK1,RASA1,KIT,PECAM1,TYRO3,RAF1,MET,PIK3R1,MST1R,CBL,EGFR,ERBB2,PTK2B,PLCG1,MPZL1,LYN,INSR,PTPN11,EPOR,PTK2,PTPN6	340	KEA3	PDGFRA	PANC1	PhosDAll	1.80667e-28	1.80667e-28		27.7431	0.966
KEA3_PANC1__0.2.txt.PhosDAll.csv	61	PANC1_0.2.txt	61	0.1799	ABL1_PhosD_predict_All_train	ABL1	65	1415	1.516e-35	8.42e-35	10.42	PhosDAll	RB1,RET,GSK3B,FLT1,ARAF,IRS2,CD3E,KDR,AKT1,JAK2,EPHB1,JAK3,JAK1,PDGFRB,SYK,DYRK1A,GAB1,GAB2,TYK2,ZAP70,LCK,RASA1,KIT,PECAM1,PGR,RAF1,MET,EPHA2,PXN,PIK3R1,MST1R,CBL,EGFR,CD79A,MAPK8,MAPK7,ERBB2,BTLA,PLCG2,STAT4,PTK2B,MAPK1,PLCG1,LYN,NTRK1,NTRK2,YES1,INSR,STAT2,PTPN11,MAPK14,EPOR,PTK2,MAPK10,FER,TEC,CDK4,FES,CDK2,CD28,CDK1,CTNNB1,PTPN6,FGFR2,FRK	341	KEA3	ABL1	PANC1	PhosDAll	1.43967e-29	5.28122e-08		7.27727	0.824
KEA3_PANC1__0.2.txt.PhosDAll.csv	63	PANC1_0.2.txt	63	0.1858	PTK2_PhosD_predict_All_train	PTK2	42	493	2.716e-35	1.46e-34	20.15	PhosDAll	RET,GSK3B,FLT1,FLT4,KDR,AKT1,JAK2,EPHB1,PDGFRB,SYK,PDPK1,GAB1,MAPKAPK3,LCK,RASA1,KIT,MET,EPHA2,PXN,PIK3R1,CBL,EGFR,MAPK8,ERBB2,PTK2B,MAPK1,PLCG1,LYN,NTRK1,NTRK2,YES1,INSR,PTPN11,MAPK14,PTK2,MAPK12,TEC,CDK4,FES,CDK2,CDK1,PTPN6	342	KEA3	PTK2	PANC1	PhosDAll	9.17667e-29	0.0119898		1.92119	0.469
KEA3_PANC1__0.2.txt.PhosDAll.csv	75	PANC1_0.2.txt	75	0.2212	BTK_PhosD_predict_All_train	BTK	47	796	7.136e-32	3.23e-31	13.58	PhosDAll	RET,GSK3B,VSIR,KDR,AKT1,JAK2,JAK3,JAK1,PDGFRB,SYK,PDPK1,DYRK1A,GAB1,GAB2,LCK,RASA1,KIT,PECAM1,RAF1,MET,PXN,PIK3R1,CBL,EGFR,CD79A,MAPK8,ERBB2,PLCG2,PTK2B,MAPK1,PLCG1,LYN,INSR,PTPN11,MAPK14,EPOR,PTK2,MAPK12,MAPK10,TEC,CDK4,CDK2,CD28,CDK1,CTNNB1,PTPN6,FGFR2	343	KEA3	BTK	PANC1	PhosDAll	3.781e-24	0.00132889		2.87651	0.568
KEA3_PANC1__0.2.txt.PhosDAll.csv	80	PANC1_0.2.txt	80	0.236	EPHB3_PhosD_predict_All_train	EPHB3	26	160	1.5e-30	6.36e-30	41.99	PhosDAll	RET,FLT1,KDR,PDGFRB,PDPK1,ZAP70,LCK,RASA1,KIT,RAF1,MET,PIK3R1,CBL,EGFR,MAPK8,ERBB2,PTK2B,MAPK1,LYN,NTRK1,INSR,PTPN11,PTK2,MAPK10,CDK2,PTPN6	344	KEA3	EPHB3	PANC1	PhosDAll	4.73669e-25	4.73669e-25		24.3245	0.952
KEA3_PANC1__0.2.txt.PhosDAll.csv	93	PANC1_0.2.txt	93	0.2743	SRC_PhosD_predict_All_train	SRC	72	2299	9.742e-29	3.55e-28	6.996	PhosDAll	RET,GSK3B,FLT1,FLT4,ARAF,IRS2,CD3E,ENO2,KDR,AKT1,JAK2,EPHB1,JAK3,JAK1,PDGFRB,SYK,PDPK1,DYRK1A,GAB1,GAB2,TYK2,ZAP70,LCK,RASA1,KIT,PECAM1,TYRO3,PGR,EPHA1,RAF1,MET,EPHA2,PXN,PIK3R1,MST1R,CBL,EGFR,CD79A,MAPK8,MAPK7,ERBB2,BTLA,PLCG2,STAT4,PTK2B,MAPK1,PLCG1,MPZL1,LYN,NTRK1,NTRK2,YES1,INSR,STAT2,PTPN11,MAPK14,EPOR,PTK2,MAPK12,MAPK10,FER,TEC,CDK4,FES,CDK2,CD28,CDK1,CTNNB1,PTPN6,FGFR3,FGFR2,FRK	345	KEA3	SRC	PANC1	PhosDAll	3.79345e-24	5.49332e-14		13.2602	0.909
KEA3_PANC1__0.2.txt.PhosDAll.csv	101	PANC1_0.2.txt	101	0.2979	TNK2_PhosD_predict_All_train	TNK2	28	263	2.121e-27	7.12e-27	25.78	PhosDAll	RET,GSK3B,ARAF,AKT1,PDGFRB,SYK,LCK,RASA1,RAF1,MET,PXN,PIK3R1,CBL,EGFR,MAPK8,PLCG2,MAPK1,PLCG1,LYN,NTRK1,NTRK2,YES1,MAPK14,PTK2,FER,TEC,FES,CDK1	346	KEA3	TNK2	PANC1	PhosDAll	3.41669e-22	0.403111		0.394575	0.078
KEA3_PANC1__0.2.txt.PhosDAll.csv	106	PANC1_0.2.txt	106	0.3127	FES_PhosD_predict_All_train	FES	16	45	8.979e-26	2.87e-25	119.4	PhosDAll	IRS2,JAK2,JAK3,JAK1,GAB1,GAB2,RASA1,KIT,MET,PIK3R1,CBL,EGFR,PLCG1,PTPN11,FES,PTPN6	347	KEA3	FES	PANC1	PhosDAll	1.12018e-20	1.12018e-20		19.9507	0.938
KEA3_PANC1__0.2.txt.PhosDAll.csv	107	PANC1_0.2.txt	107	0.3156	FGFR2_PhosD_predict_All_train	FGFR2	35	555	1.015e-25	3.22e-25	14.56	PhosDAll	FLT1,FLT4,KDR,JAK2,EPHB1,JAK3,PDGFRB,SYK,TYK2,ZAP70,LCK,RASA1,KIT,PECAM1,TYRO3,EPHA1,MET,EPHA2,PXN,PIK3R1,MST1R,CBL,PLCG1,LYN,NTRK1,NTRK2,YES1,PTPN11,EPOR,FER,CTNNB1,PTPN6,FGFR3,FGFR2,FRK	348	KEA3	FGFR2	PANC1	PhosDAll	3.91874e-22	0.368833		0.43317	0.099
KEA3_PANC1__0.2.txt.PhosDAll.csv	110	PANC1_0.2.txt	110	0.3245	FLT4_PhosD_predict_All_train	FLT4	16	49	4.555e-25	1.4e-24	104.9	PhosDAll	IRS2,JAK2,SYK,GAB1,GAB2,ZAP70,LCK,RASA1,PIK3R1,CBL,PLCG2,PLCG1,LYN,PTPN11,TEC,PTPN6	349	KEA3	FLT4	PANC1	PhosDAll	1.1e-19	1.1e-19		18.9586	0.931
KEA3_PANC1__0.2.txt.PhosDAll.csv	123	PANC1_0.2.txt	123	0.3628	MST1R_PhosD_predict_All_train	MST1R	14	37	3.042e-23	8.38e-23	131.7	PhosDAll	KDR,AKT1,JAK2,SYK,ZAP70,LCK,MET,MST1R,EGFR,LYN,YES1,EPOR,TEC,FES	350	KEA3	MST1R	PANC1	PhosDAll	1.8046e-21	1.8046e-21		20.7436	0.945
KEA3_PANC1__0.2.txt.PhosDAll.csv	127	PANC1_0.2.txt	127	0.3746	TEC_PhosD_predict_All_train	TEC	16	66	1.067e-22	2.85e-22	69.25	PhosDAll	KDR,JAK2,JAK1,SYK,GAB1,KIT,MET,PIK3R1,CBL,EGFR,ERBB2,PLCG2,PLCG1,LYN,PTK2,TEC	351	KEA3	TEC	PANC1	PhosDAll	3.34667e-16	0.0340667		1.46767	0.327
KEA3_PANC1__0.2.txt.PhosDAll.csv	147	PANC1_0.2.txt	147	0.4336	TXK_PhosD_predict_All_train	TXK	12	36	2.241e-19	5.17e-19	108.2	PhosDAll	SYK,ZAP70,LCK,KIT,MET,PIK3R1,CBL,EGFR,ERBB2,PLCG1,LYN,PTPN6	352	KEA3	TXK	PANC1	PhosDAll	6.07002e-14	6.07002e-14		13.2168	0.902
KEA3_PANC1__0.2.txt.PhosDAll.csv	174	PANC1_0.2.txt	174	0.5133	NTRK3_PhosD_predict_All_train	NTRK3	12	62	3.412e-16	6.61e-16	51.93	PhosDAll	GSK3B,AKT1,PDPK1,LCK,RAF1,EGFR,MAPK7,PTK2B,MAPK1,PLCG1,LYN,INSR	353	KEA3	NTRK3	PANC1	PhosDAll	2.75887e-13	2.75887e-13		12.5593	0.895
KEA3_PANC1__0.2.txt.PhosDAll.csv	195	PANC1_0.2.txt	195	0.5752	FRK_PhosD_predict_All_train	FRK	13	117	3.922e-14	6.82e-14	27.05	PhosDAll	SYK,TYK2,ZAP70,LCK,PXN,PIK3R1,CBL,PLCG1,LYN,YES1,PTPN11,PTPN6,FRK	354	KEA3	FRK	PANC1	PhosDAll	7.6594e-12	0.3575		0.446724	0.113
KEA3_PANC1__0.2.txt.PhosDAll.csv	202	PANC1_0.2.txt	202	0.5959	DDR1_PhosD_predict_All_train	DDR1	14	162	1.478e-13	2.48e-13	20.47	PhosDAll	GSK3B,AKT1,SYK,PDPK1,DYRK1A,LCK,RAF1,EGFR,ERBB2,MAPK1,PLCG1,PRRX2,CDK2,CTNNB1	355	KEA3	DDR1	PANC1	PhosDAll	2.29749e-10	0.5		0.30103	0.049
KEA3_PANC1__0.2.txt.PhosDAll.csv	219	PANC1_0.2.txt	219	0.646	STYK1_PhosD_predict_All_train	STYK1	9	65	3.65e-11	5.65e-11	34.78	PhosDAll	GSK3B,ARAF,SYK,MET,PXN,EGFR,PTK2,FER,TEC	356	KEA3	STYK1	PANC1	PhosDAll	3.74352e-07	0.0560002		1.25181	0.241
KEA3_PANC1__0.2.txt.PhosDAll.csv	222	PANC1_0.2.txt	222	0.6549	KDR_PhosD_predict_All_train	KDR	6	15	5.697e-11	8.7e-11	144.3	PhosDAll	FLT1,FLT4,KDR,PDGFRB,MET,YES1	357	KEA3	KDR	PANC1	PhosDAll	6.16e-11	6.16e-11		10.2104	0.888
KEA3_PANC1__0.2.txt.PhosDAll.csv	235	PANC1_0.2.txt	235	0.6932	FLT1_PhosD_predict_All_train	FLT1	5	12	1.858e-09	2.68e-09	154.6	PhosDAll	FLT1,KDR,PTK2B,YES1,PTK2	358	KEA3	FLT1	PANC1	PhosDAll	1.39009e-05	1.39009e-05		4.85696	0.753
KEA3_PANC1__0.2.txt.PhosDAll.csv	239	PANC1_0.2.txt	239	0.705	EPHA2_PhosD_predict_All_train	EPHA2	4	7	1.723e-08	2.43e-08	288.5	PhosDAll	EPHA7,EPHA2,EGFR,PTK2	359	KEA3	EPHA2	PANC1	PhosDAll	2.33143e-06	2.33143e-06		5.63238	0.81
KEA3_PANC1__0.2.txt.PhosDAll.csv	240	PANC1_0.2.txt	240	0.708	SRMS_PhosD_predict_All_train	SRMS	4	7	1.723e-08	2.43e-08	288.5	PhosDAll	KIT,MET,EGFR,ERBB2	360	KEA3	SRMS	PANC1	PhosDAll	2.33143e-06	2.33143e-06		5.63238	0.81
KEA3_PANC1__0.2.txt.PhosDAll.csv	255	PANC1_0.2.txt	255	0.7522	EPHB2_PhosD_predict_All_train	EPHB2	4	20	2.268e-06	3.01e-06	54.1	PhosDAll	ARAF,EPHB1,RAF1,YES1	361	KEA3	EPHB2	PANC1	PhosDAll	2.33667e-06	2.33667e-06		5.6314	0.803
KEA3_PANC1__0.2.txt.PhosDAll.csv	256	PANC1_0.2.txt	256	0.7552	ERBB4_PhosD_predict_All_train	ERBB4	3	7	3.58e-06	4.72e-06	162.3	PhosDAll	SYK,EGFR,ERBB2	362	KEA3	ERBB4	PANC1	PhosDAll	0.0223349	0.0223349		1.65102	0.447
KEA3_PANC1__0.2.txt.PhosDAll.csv	257	PANC1_0.2.txt	257	0.7581	EPHB1_PhosD_predict_All_train	EPHB1	3	7	3.58e-06	4.72e-06	162.3	PhosDAll	EPHB1,MAPK8,MAPK14	363	KEA3	EPHB1	PANC1	PhosDAll	0.00014483	0.00014483		3.83914	0.675
KEA3_PANC1__0.2.txt.PhosDAll.csv	261	PANC1_0.2.txt	261	0.7699	BLK_PhosD_predict_All_train	BLK	3	10	1.214e-05	1.58e-05	92.74	PhosDAll	KIT,MET,CD79A	364	KEA3	BLK	PANC1	PhosDAll	1.29333e-05	0.500006		0.301024	0.035
KEA3_PANC1__0.2.txt.PhosDAll.csv	271	PANC1_0.2.txt	271	0.7994	CSF1R_PhosD_predict_All_train	CSF1R	2	5	0.0002164	0.000271	144.3	PhosDAll	LYN,YES1	365	KEA3	CSF1R	PANC1	PhosDAll	0.000237333	0.000237333		3.62464	0.668
KEA3_PANC1__0.2.txt.PhosDAll.csv	278	PANC1_0.2.txt	278	0.8201	NTRK2_PhosD_predict_All_train	NTRK2	2	9	0.0007694	0.000938	61.83	PhosDAll	EGFR,NTRK2	366	KEA3	NTRK2	PANC1	PhosDAll	0.000815333	0.000815333		3.08866	0.604
KEA3_PANC1__0.2.txt.ChengKSIN.csv	74	PANC1_0.2.txt	74	0.326	JAK3_cheng_ksin	JAK3	1	5	0.02303	0.0697	54.1	ChengKSIN	JAK1	367	KEA3	JAK3	PANC1	ChengKSIN	0.0752333	0.0255376		1.59282	0.383
KEA3_PANC1__0.2.txt.ChengKSIN.csv	78	PANC1_0.2.txt	78	0.3436	IGF1R_cheng_ksin	IGF1R	1	6	0.02757	0.0802	43.28	ChengKSIN	PDPK1	368	KEA3	IGF1R	PANC1	ChengKSIN	0.0860333	0.0292889		1.5333	0.341
KEA3_PANC1__0.2.txt.ChengKSIN.csv	85	PANC1_0.2.txt	85	0.3744	STYK1_cheng_ksin	STYK1	1	9	0.04107	0.107	27.05	ChengKSIN	FRK	369	KEA3	STYK1	PANC1	ChengKSIN	0.112	0.0560002		1.25181	0.241
KEA3_PANC1__0.2.txt.ChengKSIN.csv	111	PANC1_0.2.txt	111	0.489	EPHA3_cheng_ksin	EPHA3	1	20	0.08896	0.181	11.39	ChengKSIN	ZAP70	370	KEA3	EPHA3	PANC1	ChengKSIN	0.193	0.0965		1.01547	0.199
KEA3_PANC1__0.2.txt.ChengKSIN.csv	117	PANC1_0.2.txt	117	0.5154	TNK2_cheng_ksin	TNK2	1	23	0.1016	0.197	9.836	ChengKSIN	RET	371	KEA3	TNK2	PANC1	ChengKSIN	0.209333	0.403111		0.394575	0.078
KEA3_PANC1__0.2.txt.PhosDAll.csv	292	PANC1_0.2.txt	292	0.8614	EPHA4_PhosD_predict_All_train	EPHA4	1	6	0.02757	0.032	43.28	PhosDAll	FGFR3	372	KEA3	EPHA4	PANC1	PhosDAll	0.353867	0.353867		0.45116	0.149
KEA3_PANC1__0.2.txt.PhosDAll.csv	296	PANC1_0.2.txt	296	0.8732	AXL_PhosD_predict_All_train	AXL	1	16	0.07183	0.0823	14.43	PhosDAll	LCK	373	KEA3	AXL	PANC1	PhosDAll	0.0767	0.0383513		1.41622	0.312
KEA3_PANC1__0.2.txt.PTMsigDB.csv	59	PANC1_0.2.txt	59	0.362	TYK2_PTMsigDB_hs	TYK2	1	5	0.02303	0.0615	54.1	PTMsigDB	TYK2	374	KEA3	TYK2	PANC1	PTMsigDB	0.0624333	0.354144		0.45082	0.127
KEA3_PANC1__0.2.txt.PTMsigDB.csv	62	PANC1_0.2.txt	62	0.3804	TEC_PTMsigDB_hs	TEC	1	6	0.02757	0.0691	43.28	PTMsigDB	TEC	375	KEA3	TEC	PANC1	PTMsigDB	0.0681333	0.0340667		1.46767	0.327
KEA3_PANC1__0.2.txt.PTMsigDB.csv	71	PANC1_0.2.txt	71	0.4356	ALK_PTMsigDB_hs	ALK	1	8	0.03659	0.084	30.91	PTMsigDB	PTPN11	376	KEA3	ALK	PANC1	PTMsigDB	0.0815333	0.0407667		1.38969	0.298
KEA3_PANC1__0.2.txt.PTMsigDB.csv	76	PANC1_0.2.txt	76	0.4663	ABL2_PTMsigDB_hs	ABL2	1	12	0.05438	0.114	19.67	PTMsigDB	PDGFRB	377	KEA3	ABL2	PANC1	PTMsigDB	0.107667	0.271		0.567031	0.177
KEA3_PANC1__0.3.txt.ChengKSIN.csv	61	PANC1_0.3.txt	61	0.2687	JAK3_cheng_ksin	JAK3	1	5	0.02107	0.0784	59.27	ChengKSIN	JAK1	378	KEA3	JAK3	PANC1	ChengKSIN	0.0752333	0.0255376		1.59282	0.383
KEA3_PANC1__0.3.txt.ChengKSIN.csv	64	PANC1_0.3.txt	64	0.2819	IGF1R_cheng_ksin	IGF1R	1	6	0.02523	0.0895	47.42	ChengKSIN	PDPK1	379	KEA3	IGF1R	PANC1	ChengKSIN	0.0860333	0.0292889		1.5333	0.341
KEA3_PANC1__0.3.txt.ChengKSIN.csv	69	PANC1_0.3.txt	69	0.304	PDGFRB_cheng_ksin	PDGFRB	1	9	0.0376	0.117	29.64	ChengKSIN	PTPN11	380	KEA3	PDGFRB	PANC1	ChengKSIN	0.0775467	0.0453122		1.34378	0.255
KEA3_PANC1__0.3.txt.ChengKSIN.csv	70	PANC1_0.3.txt	70	0.3084	STYK1_cheng_ksin	STYK1	1	9	0.0376	0.117	29.64	ChengKSIN	FRK	381	KEA3	STYK1	PANC1	ChengKSIN	0.112	0.0560002		1.25181	0.241
KEA3_PANC1__0.3.txt.ChengKSIN.csv	72	PANC1_0.3.txt	72	0.3172	MET_cheng_ksin	MET	1	9	0.0376	0.117	29.64	ChengKSIN	GAB1	382	KEA3	MET	PANC1	ChengKSIN	0.0775467	0.0260804		1.58369	0.362
KEA3_PANC1__0.3.txt.ChengKSIN.csv	91	PANC1_0.3.txt	91	0.4009	EPHA3_cheng_ksin	EPHA3	1	20	0.08161	0.204	12.48	ChengKSIN	ZAP70	383	KEA3	EPHA3	PANC1	ChengKSIN	0.193	0.0965		1.01547	0.199
KEA3_PANC1__0.3.txt.ChengKSIN.csv	96	PANC1_0.3.txt	96	0.4229	TNK2_cheng_ksin	TNK2	1	23	0.09326	0.221	10.78	ChengKSIN	RET	384	KEA3	TNK2	PANC1	ChengKSIN	0.209333	0.403111		0.394575	0.078
KEA3_PANC1__0.3.txt.ChengKSIN.csv	114	PANC1_0.3.txt	114	0.5022	BMX_cheng_ksin	BMX	1	37	0.1457	0.29	6.586	ChengKSIN	ANXA2	385	KEA3	BMX	PANC1	ChengKSIN	0.203167	0.0858078		1.06647	0.213
KEA3_PANC1__0.3.txt.PhosDAll.csv	289	PANC1_0.3.txt	289	0.8525	EPHA4_PhosD_predict_All_train	EPHA4	1	6	0.02523	0.0296	47.42	PhosDAll	FGFR3	386	KEA3	EPHA4	PANC1	PhosDAll	0.353867	0.353867		0.45116	0.149
KEA3_PANC1__0.3.txt.PhosDAll.csv	295	PANC1_0.3.txt	295	0.8702	AXL_PhosD_predict_All_train	AXL	1	16	0.06585	0.0757	15.81	PhosDAll	LCK	387	KEA3	AXL	PANC1	PhosDAll	0.0767	0.0383513		1.41622	0.312
KEA3_PANC1__0.3.txt.PTMsigDB.csv	51	PANC1_0.3.txt	51	0.3129	TYK2_PTMsigDB_hs	TYK2	1	5	0.02107	0.0648	59.27	PTMsigDB	TYK2	388	KEA3	TYK2	PANC1	PTMsigDB	0.0624333	0.354144		0.45082	0.127
KEA3_PANC1__0.3.txt.PTMsigDB.csv	54	PANC1_0.3.txt	54	0.3313	TEC_PTMsigDB_hs	TEC	1	6	0.02523	0.0697	47.42	PTMsigDB	TEC	389	KEA3	TEC	PANC1	PTMsigDB	0.0681333	0.0340667		1.46767	0.327
KEA3_PANC1__0.3.txt.PTMsigDB.csv	59	PANC1_0.3.txt	59	0.362	YES1_PTMsigDB_hs	YES1	1	6	0.02523	0.0697	47.42	PTMsigDB	CDK4	390	KEA3	YES1	PANC1	PTMsigDB	0.04555	0.0226644		1.64465	0.426
KEA3_PANC1__0.3.txt.PTMsigDB.csv	62	PANC1_0.3.txt	62	0.3804	BMX_PTMsigDB_hs	BMX	1	8	0.03349	0.0827	33.87	PTMsigDB	MET	391	KEA3	BMX	PANC1	PTMsigDB	0.0542567	0.0858078		1.06647	0.213
KEA3_PANC1__0.3.txt.PTMsigDB.csv	64	PANC1_0.3.txt	64	0.3926	PTK2B_PTMsigDB_hs	PTK2B	1	8	0.03349	0.0827	33.87	PTMsigDB	LAT	392	KEA3	PTK2B	PANC1	PTMsigDB	0.0535474	0.0420369		1.37637	0.277
KEA3_PANC1__0.3.txt.PTMsigDB.csv	66	PANC1_0.3.txt	66	0.4049	ALK_PTMsigDB_hs	ALK	1	8	0.03349	0.0827	33.87	PTMsigDB	PTPN11	393	KEA3	ALK	PANC1	PTMsigDB	0.0815333	0.0407667		1.38969	0.298
KEA3_PANC1__0.3.txt.PTMsigDB.csv	69	PANC1_0.3.txt	69	0.4233	PDGFRB_PTMsigDB_hs	PDGFRB	1	9	0.0376	0.0888	29.64	PTMsigDB	PDGFRB	394	KEA3	PDGFRB	PANC1	PTMsigDB	0.05839	0.0453122		1.34378	0.255
KEA3_PANC1__0.3.txt.PTMsigDB.csv	73	PANC1_0.3.txt	73	0.4479	ABL2_PTMsigDB_hs	ABL2	1	12	0.04981	0.108	21.55	PTMsigDB	PDGFRB	395	KEA3	ABL2	PANC1	PTMsigDB	0.107667	0.271		0.567031	0.177
KEA3_PANC1__0.4.txt.ChengKSIN.csv	58	PANC1_0.4.txt	58	0.2555	JAK3_cheng_ksin	JAK3	1	5	0.01984	0.0776	63.04	ChengKSIN	JAK1	396	KEA3	JAK3	PANC1	ChengKSIN	0.0752333	0.0255376		1.59282	0.383
KEA3_PANC1__0.4.txt.ChengKSIN.csv	61	PANC1_0.4.txt	61	0.2687	IGF1R_cheng_ksin	IGF1R	1	6	0.02376	0.0884	50.43	ChengKSIN	PDPK1	397	KEA3	IGF1R	PANC1	ChengKSIN	0.0860333	0.0292889		1.5333	0.341
KEA3_PANC1__0.4.txt.ChengKSIN.csv	68	PANC1_0.4.txt	68	0.2996	PDGFRB_cheng_ksin	PDGFRB	1	9	0.03542	0.112	31.52	ChengKSIN	PTPN11	398	KEA3	PDGFRB	PANC1	ChengKSIN	0.0775467	0.0453122		1.34378	0.255
KEA3_PANC1__0.4.txt.ChengKSIN.csv	69	PANC1_0.4.txt	69	0.304	STYK1_cheng_ksin	STYK1	1	9	0.03542	0.112	31.52	ChengKSIN	FRK	399	KEA3	STYK1	PANC1	ChengKSIN	0.112	0.0560002		1.25181	0.241
KEA3_PANC1__0.4.txt.ChengKSIN.csv	71	PANC1_0.4.txt	71	0.3128	MET_cheng_ksin	MET	1	9	0.03542	0.112	31.52	ChengKSIN	GAB1	400	KEA3	MET	PANC1	ChengKSIN	0.0775467	0.0260804		1.58369	0.362
KEA3_PANC1__0.4.txt.ChengKSIN.csv	89	PANC1_0.4.txt	89	0.3921	ZAP70_cheng_ksin	ZAP70	1	20	0.07699	0.194	13.27	ChengKSIN	LAT	401	KEA3	ZAP70	PANC1	ChengKSIN	0.0704477	0.0238194		1.62307	0.405
KEA3_PANC1__0.4.txt.ChengKSIN.csv	90	PANC1_0.4.txt	90	0.3965	EPHA3_cheng_ksin	EPHA3	1	20	0.07699	0.194	13.27	ChengKSIN	ZAP70	402	KEA3	EPHA3	PANC1	ChengKSIN	0.193	0.0965		1.01547	0.199
KEA3_PANC1__0.4.txt.ChengKSIN.csv	95	PANC1_0.4.txt	95	0.4185	TNK2_cheng_ksin	TNK2	1	23	0.08801	0.21	11.46	ChengKSIN	RET	403	KEA3	TNK2	PANC1	ChengKSIN	0.209333	0.403111		0.394575	0.078
KEA3_PANC1__0.4.txt.ChengKSIN.csv	114	PANC1_0.4.txt	114	0.5022	BMX_cheng_ksin	BMX	1	37	0.1377	0.274	7.005	ChengKSIN	ANXA2	404	KEA3	BMX	PANC1	ChengKSIN	0.203167	0.0858078		1.06647	0.213
KEA3_PANC1__0.4.txt.PhosDAll.csv	292	PANC1_0.4.txt	292	0.8614	AXL_PhosD_predict_All_train	AXL	1	16	0.06209	0.0721	16.81	PhosDAll	LCK	405	KEA3	AXL	PANC1	PhosDAll	0.0767	0.0383513		1.41622	0.312
KEA3_PANC1__0.4.txt.PTMsigDB.csv	49	PANC1_0.4.txt	49	0.3006	TYK2_PTMsigDB_hs	TYK2	1	5	0.01984	0.061	63.04	PTMsigDB	TYK2	406	KEA3	TYK2	PANC1	PTMsigDB	0.0624333	0.354144		0.45082	0.127
KEA3_PANC1__0.4.txt.PTMsigDB.csv	54	PANC1_0.4.txt	54	0.3313	TEC_PTMsigDB_hs	TEC	1	6	0.02376	0.0656	50.43	PTMsigDB	TEC	407	KEA3	TEC	PANC1	PTMsigDB	0.0681333	0.0340667		1.46767	0.327
KEA3_PANC1__0.4.txt.PTMsigDB.csv	59	PANC1_0.4.txt	59	0.362	YES1_PTMsigDB_hs	YES1	1	6	0.02376	0.0656	50.43	PTMsigDB	CDK4	408	KEA3	YES1	PANC1	PTMsigDB	0.04555	0.0226644		1.64465	0.426
KEA3_PANC1__0.4.txt.PTMsigDB.csv	62	PANC1_0.4.txt	62	0.3804	BMX_PTMsigDB_hs	BMX	1	8	0.03155	0.0779	36.02	PTMsigDB	MET	409	KEA3	BMX	PANC1	PTMsigDB	0.0542567	0.0858078		1.06647	0.213
KEA3_PANC1__0.4.txt.PTMsigDB.csv	64	PANC1_0.4.txt	64	0.3926	PTK2B_PTMsigDB_hs	PTK2B	1	8	0.03155	0.0779	36.02	PTMsigDB	LAT	410	KEA3	PTK2B	PANC1	PTMsigDB	0.0535474	0.0420369		1.37637	0.277
KEA3_PANC1__0.4.txt.PTMsigDB.csv	66	PANC1_0.4.txt	66	0.4049	ALK_PTMsigDB_hs	ALK	1	8	0.03155	0.0779	36.02	PTMsigDB	PTPN11	411	KEA3	ALK	PANC1	PTMsigDB	0.0815333	0.0407667		1.38969	0.298
KEA3_PANC1__0.4.txt.PTMsigDB.csv	69	PANC1_0.4.txt	69	0.4233	PDGFRB_PTMsigDB_hs	PDGFRB	1	9	0.03542	0.0837	31.52	PTMsigDB	PDGFRB	412	KEA3	PDGFRB	PANC1	PTMsigDB	0.05839	0.0453122		1.34378	0.255
KEA3_PANC1__0.4.txt.PTMsigDB.csv	74	PANC1_0.4.txt	74	0.454	ABL2_PTMsigDB_hs	ABL2	1	12	0.04694	0.101	22.92	PTMsigDB	PDGFRB	413	KEA3	ABL2	PANC1	PTMsigDB	0.107667	0.271		0.567031	0.177
KEA3_PANC1__0.3.txt.PhosDAll.csv	290	PANC1_0.3.txt	290	0.8555	ERBB4_PhosD_predict_All_train	ERBB4	1	7	0.02937	0.0343	39.52	PhosDAll	EGFR	414	KEA3	ERBB4	PANC1	PhosDAll	0.0223349	0.0223349		1.65102	0.447
KEA3_PANC1__0.4.txt.PhosDAll.csv	287	PANC1_0.4.txt	287	0.8466	ERBB4_PhosD_predict_All_train	ERBB4	1	7	0.02766	0.0327	42.03	PhosDAll	EGFR	415	KEA3	ERBB4	PANC1	PhosDAll	0.0223349	0.0223349		1.65102	0.447
KEA3_PANC1__0.4.txt.PTMsigDB.csv	53	PANC1_0.4.txt	53	0.3252	FGFR3_PTMsigDB_hs	FGFR3	1	5	0.01984	0.061	63.04	PTMsigDB	CTNNB1	416	KEA3	FGFR3	PANC1	PTMsigDB	0.0209793	0.0104897		1.97924	0.49
KEA3_PANC1__0.2.txt.PTMsigDB.csv	60	PANC1_0.2.txt	60	0.3681	MERTK_PTMsigDB_hs	MERTK	1	5	0.02303	0.0615	54.1	PTMsigDB	AKT1	417	KEA3	MERTK	PANC1	PTMsigDB	0.0624333	0.0624333		1.20458	0.234
KEA3_PANC1__0.3.txt.PTMsigDB.csv	52	PANC1_0.3.txt	52	0.319	MERTK_PTMsigDB_hs	MERTK	1	5	0.02107	0.0648	59.27	PTMsigDB	AKT1	418	KEA3	MERTK	PANC1	PTMsigDB	0.0624333	0.0624333		1.20458	0.234
KEA3_PANC1__0.4.txt.PTMsigDB.csv	50	PANC1_0.4.txt	50	0.3067	MERTK_PTMsigDB_hs	MERTK	1	5	0.01984	0.061	63.04	PTMsigDB	AKT1	419	KEA3	MERTK	PANC1	PTMsigDB	0.0624333	0.0624333		1.20458	0.234
KEA3_PANC1__0.2.txt.ChengKSIN.csv	88	PANC1_0.2.txt	88	0.3877	ABL2_cheng_ksin	ABL2	1	10	0.04553	0.116	24.04	ChengKSIN	CBL	420	KEA3	ABL2	PANC1	ChengKSIN	0.705333	0.271		0.567031	0.177
KEA3_PANC1__0.2.txt.ChengKSIN.csv	89	PANC1_0.2.txt	89	0.3921	HCK_cheng_ksin	HCK	1	10	0.04553	0.116	24.04	ChengKSIN	CBL	421	KEA3	HCK	PANC1	ChengKSIN	0.705333	0.568444		0.245312	0.014
KEA3_PANC1__0.2.txt.ChengKSIN.csv	96	PANC1_0.2.txt	96	0.4229	FRK_cheng_ksin	FRK	1	14	0.06315	0.145	16.65	ChengKSIN	CBL	422	KEA3	FRK	PANC1	ChengKSIN	0.715	0.3575		0.446724	0.113
KEA3_PANC1__0.2.txt.ChengKSIN.csv	130	PANC1_0.2.txt	130	0.5727	FGFR2_cheng_ksin	FGFR2	1	28	0.1223	0.213	8.014	ChengKSIN	CBL	423	KEA3	FGFR2	PANC1	ChengKSIN	0.737667	0.368833		0.43317	0.099
KEA3_PDCL15__0.2.txt.ChengKSIN.csv	215	PDCL15_0.2.txt	215	0.9471	BLK_cheng_ksin	BLK	0	5	1	1	0	ChengKSIN		424	KEA3	BLK	PDCL15	ChengKSIN	1	0.500592		0.300516	0.007
KEA3_PDCL15__0.2.txt.PhosDAll.csv	336	PDCL15_0.2.txt	336	0.9912	EPHA8_PhosD_predict_All_train	EPHA8	0	5	1	1	0	PhosDAll		425	KEA3	EPHA8	PDCL15	PhosDAll	1	1		0	0
KEA3_PDCL15__0.2.txt.PTMsigDB.csv	150	PDCL15_0.2.txt	150	0.9202	TNK2_PTMsigDB_hs	TNK2	0	5	1	1	0	PTMsigDB		426	KEA3	TNK2	PDCL15	PTMsigDB	1	0.398222		0.399875	0.049
KEA3_PDCL15__0.3.txt.ChengKSIN.csv	215	PDCL15_0.3.txt	215	0.9471	BLK_cheng_ksin	BLK	0	5	1	1	0	ChengKSIN		427	KEA3	BLK	PDCL15	ChengKSIN	1	0.500592		0.300516	0.007
KEA3_PDCL15__0.3.txt.PhosDAll.csv	336	PDCL15_0.3.txt	336	0.9912	EPHA8_PhosD_predict_All_train	EPHA8	0	5	1	1	0	PhosDAll		428	KEA3	EPHA8	PDCL15	PhosDAll	1	1		0	0
KEA3_PDCL15__0.3.txt.PTMsigDB.csv	150	PDCL15_0.3.txt	150	0.9202	TNK2_PTMsigDB_hs	TNK2	0	5	1	1	0	PTMsigDB		429	KEA3	TNK2	PDCL15	PTMsigDB	1	0.398222		0.399875	0.049
KEA3_PDCL15__0.4.txt.ChengKSIN.csv	215	PDCL15_0.4.txt	215	0.9471	BLK_cheng_ksin	BLK	0	5	1	1	0	ChengKSIN		430	KEA3	BLK	PDCL15	ChengKSIN	1	0.500592		0.300516	0.007
KEA3_PDCL15__0.4.txt.PhosDAll.csv	336	PDCL15_0.4.txt	336	0.9912	EPHA8_PhosD_predict_All_train	EPHA8	0	5	1	1	0	PhosDAll		431	KEA3	EPHA8	PDCL15	PhosDAll	1	1		0	0
KEA3_PDCL15__0.4.txt.PTMsigDB.csv	150	PDCL15_0.4.txt	150	0.9202	TNK2_PTMsigDB_hs	TNK2	0	5	1	1	0	PTMsigDB		432	KEA3	TNK2	PDCL15	PTMsigDB	1	0.398222		0.399875	0.049
KEA3_PDCL15__0.2.txt.PTMsigDB.csv	130	PDCL15_0.2.txt	130	0.7975	HCK_PTMsigDB_hs	HCK	0	9	1	1	0	PTMsigDB		433	KEA3	HCK	PDCL15	PTMsigDB	1	0.371222		0.430366	0.071
KEA3_PDCL15__0.3.txt.PTMsigDB.csv	130	PDCL15_0.3.txt	130	0.7975	HCK_PTMsigDB_hs	HCK	0	9	1	1	0	PTMsigDB		434	KEA3	HCK	PDCL15	PTMsigDB	1	0.371222		0.430366	0.071
KEA3_PDCL15__0.4.txt.PTMsigDB.csv	130	PDCL15_0.4.txt	130	0.7975	HCK_PTMsigDB_hs	HCK	0	9	1	1	0	PTMsigDB		435	KEA3	HCK	PDCL15	PTMsigDB	1	0.371222		0.430366	0.071
KEA3_PDCL15__0.2.txt.PTMsigDB.csv	161	PDCL15_0.2.txt	161	0.9877	JAK1_PTMsigDB_hs	JAK1	0	4	1	1	0	PTMsigDB		436	KEA3	JAK1	PDCL15	PTMsigDB	1	0.5		0.30103	0.035
KEA3_PDCL15__0.3.txt.PTMsigDB.csv	161	PDCL15_0.3.txt	161	0.9877	JAK1_PTMsigDB_hs	JAK1	0	4	1	1	0	PTMsigDB		437	KEA3	JAK1	PDCL15	PTMsigDB	1	0.5		0.30103	0.035
KEA3_PDCL15__0.4.txt.PTMsigDB.csv	161	PDCL15_0.4.txt	161	0.9877	JAK1_PTMsigDB_hs	JAK1	0	4	1	1	0	PTMsigDB		438	KEA3	JAK1	PDCL15	PTMsigDB	1	0.5		0.30103	0.035
KEA3_PDCL15__0.2.txt.ChengKSIN.csv	168	PDCL15_0.2.txt	168	0.7401	DDR1_cheng_ksin	DDR1	0	22	1	1	0	ChengKSIN		439	KEA3	DDR1	PDCL15	ChengKSIN	1	0.5		0.30103	0.021
KEA3_PDCL15__0.2.txt.ChengKSIN.csv	172	PDCL15_0.2.txt	172	0.7577	TYK2_cheng_ksin	TYK2	0	18	1	1	0	ChengKSIN		440	KEA3	TYK2	PDCL15	ChengKSIN	1	0.353422		0.451706	0.092
KEA3_PDCL15__0.3.txt.ChengKSIN.csv	168	PDCL15_0.3.txt	168	0.7401	DDR1_cheng_ksin	DDR1	0	22	1	1	0	ChengKSIN		441	KEA3	DDR1	PDCL15	ChengKSIN	1	0.5		0.30103	0.021
KEA3_PDCL15__0.3.txt.ChengKSIN.csv	172	PDCL15_0.3.txt	172	0.7577	TYK2_cheng_ksin	TYK2	0	18	1	1	0	ChengKSIN		442	KEA3	TYK2	PDCL15	ChengKSIN	1	0.353422		0.451706	0.092
KEA3_PDCL15__0.4.txt.ChengKSIN.csv	167	PDCL15_0.4.txt	167	0.7357	DDR1_cheng_ksin	DDR1	0	22	1	1	0	ChengKSIN		443	KEA3	DDR1	PDCL15	ChengKSIN	1	0.5		0.30103	0.021
KEA3_PDCL15__0.4.txt.ChengKSIN.csv	171	PDCL15_0.4.txt	171	0.7533	TYK2_cheng_ksin	TYK2	0	18	1	1	0	ChengKSIN		444	KEA3	TYK2	PDCL15	ChengKSIN	1	0.353422		0.451706	0.092
KEA3_PDCL15__0.2.txt.ChengKSIN.csv	47	PDCL15_0.2.txt	47	0.207	PDGFRB_cheng_ksin	PDGFRB	2	9	0.0008023	0.00379	60.5	ChengKSIN	PTPN11,PTK2	445	KEA3	PDGFRB	PDCL15	ChengKSIN	0.00374	0.00214111		2.66936	0.405
KEA3_PDCL15__0.2.txt.ChengKSIN.csv	48	PDCL15_0.2.txt	48	0.2115	MET_cheng_ksin	MET	2	9	0.0008023	0.00379	60.5	ChengKSIN	GAB1,PTK2	446	KEA3	MET	PDCL15	ChengKSIN	0.00374	0.00124988		2.90313	0.44
KEA3_PDCL15__0.2.txt.ChengKSIN.csv	59	PDCL15_0.2.txt	59	0.2599	FGFR1_cheng_ksin	FGFR1	2	24	0.005861	0.0226	19.25	ChengKSIN	ANXA2,PLCG1	447	KEA3	FGFR1	PDCL15	ChengKSIN	0.0222667	0.0345667		1.46134	0.255
KEA3_PDCL15__0.2.txt.ChengKSIN.csv	66	PDCL15_0.2.txt	66	0.2907	PTK2_cheng_ksin	PTK2	2	30	0.009062	0.0312	15.13	ChengKSIN	PXN,MAPK12	448	KEA3	PTK2	PDCL15	ChengKSIN	0.0305667	0.0102636		1.9887	0.383
KEA3_PDCL15__0.2.txt.ChengKSIN.csv	67	PDCL15_0.2.txt	67	0.2952	BMX_cheng_ksin	BMX	2	37	0.01357	0.046	12.1	ChengKSIN	ANXA2,CBL	449	KEA3	BMX	PDCL15	ChengKSIN	0.0451	0.0150457		1.82259	0.362
KEA3_PDCL15__0.2.txt.ChengKSIN.csv	68	PDCL15_0.2.txt	68	0.2996	LYN_cheng_ksin	LYN	2	42	0.01726	0.0576	10.59	ChengKSIN	EPOR,CDK4	450	KEA3	LYN	PDCL15	ChengKSIN	0.0565	0.0194722		1.71058	0.341
KEA3_PDCL15__0.3.txt.ChengKSIN.csv	47	PDCL15_0.3.txt	47	0.207	PDGFRB_cheng_ksin	PDGFRB	2	9	0.0008023	0.00379	60.5	ChengKSIN	PTPN11,PTK2	451	KEA3	PDGFRB	PDCL15	ChengKSIN	0.00374	0.00214111		2.66936	0.405
KEA3_PDCL15__0.3.txt.ChengKSIN.csv	48	PDCL15_0.3.txt	48	0.2115	MET_cheng_ksin	MET	2	9	0.0008023	0.00379	60.5	ChengKSIN	GAB1,PTK2	452	KEA3	MET	PDCL15	ChengKSIN	0.00374	0.00124988		2.90313	0.44
KEA3_PDCL15__0.3.txt.ChengKSIN.csv	59	PDCL15_0.3.txt	59	0.2599	FGFR1_cheng_ksin	FGFR1	2	24	0.005861	0.0226	19.25	ChengKSIN	ANXA2,PLCG1	453	KEA3	FGFR1	PDCL15	ChengKSIN	0.0222667	0.0345667		1.46134	0.255
KEA3_PDCL15__0.3.txt.ChengKSIN.csv	66	PDCL15_0.3.txt	66	0.2907	PTK2_cheng_ksin	PTK2	2	30	0.009062	0.0312	15.13	ChengKSIN	PXN,MAPK12	454	KEA3	PTK2	PDCL15	ChengKSIN	0.0305667	0.0102636		1.9887	0.383
KEA3_PDCL15__0.3.txt.ChengKSIN.csv	67	PDCL15_0.3.txt	67	0.2952	BMX_cheng_ksin	BMX	2	37	0.01357	0.046	12.1	ChengKSIN	ANXA2,CBL	455	KEA3	BMX	PDCL15	ChengKSIN	0.0451	0.0150457		1.82259	0.362
KEA3_PDCL15__0.3.txt.ChengKSIN.csv	68	PDCL15_0.3.txt	68	0.2996	LYN_cheng_ksin	LYN	2	42	0.01726	0.0576	10.59	ChengKSIN	EPOR,CDK4	456	KEA3	LYN	PDCL15	ChengKSIN	0.0565	0.0194722		1.71058	0.341
KEA3_PDCL15__0.4.txt.ChengKSIN.csv	46	PDCL15_0.4.txt	46	0.2026	PDGFRB_cheng_ksin	PDGFRB	2	9	0.0007532	0.00364	62.51	ChengKSIN	PTPN11,PTK2	457	KEA3	PDGFRB	PDCL15	ChengKSIN	0.00374	0.00214111		2.66936	0.405
KEA3_PDCL15__0.4.txt.ChengKSIN.csv	47	PDCL15_0.4.txt	47	0.207	MET_cheng_ksin	MET	2	9	0.0007532	0.00364	62.51	ChengKSIN	GAB1,PTK2	458	KEA3	MET	PDCL15	ChengKSIN	0.00374	0.00124988		2.90313	0.44
KEA3_PDCL15__0.4.txt.ChengKSIN.csv	58	PDCL15_0.4.txt	58	0.2555	FGFR1_cheng_ksin	FGFR1	2	24	0.005511	0.0216	19.89	ChengKSIN	ANXA2,PLCG1	459	KEA3	FGFR1	PDCL15	ChengKSIN	0.0222667	0.0345667		1.46134	0.255
KEA3_PDCL15__0.4.txt.ChengKSIN.csv	66	PDCL15_0.4.txt	66	0.2907	PTK2_cheng_ksin	PTK2	2	30	0.008525	0.0293	15.63	ChengKSIN	PXN,MAPK12	460	KEA3	PTK2	PDCL15	ChengKSIN	0.0305667	0.0102636		1.9887	0.383
KEA3_PDCL15__0.4.txt.ChengKSIN.csv	67	PDCL15_0.4.txt	67	0.2952	BMX_cheng_ksin	BMX	2	37	0.01277	0.0433	12.5	ChengKSIN	ANXA2,CBL	461	KEA3	BMX	PDCL15	ChengKSIN	0.0451	0.0150457		1.82259	0.362
KEA3_PDCL15__0.4.txt.ChengKSIN.csv	68	PDCL15_0.4.txt	68	0.2996	LYN_cheng_ksin	LYN	2	42	0.01626	0.0543	10.94	ChengKSIN	EPOR,CDK4	462	KEA3	LYN	PDCL15	ChengKSIN	0.0565	0.0194722		1.71058	0.341
KEA3_PDCL15__0.2.txt.PTMsigDB.csv	39	PDCL15_0.2.txt	39	0.2393	CSK_PTMsigDB_hs	CSK	2	5	0.0002258	0.00092	141.2	PTMsigDB	LCK,YES1	463	KEA3	CSK	PDCL15	PTMsigDB	0.000908333	0.000444		3.35262	0.547
KEA3_PDCL15__0.2.txt.PTMsigDB.csv	40	PDCL15_0.2.txt	40	0.2454	FGFR3_PTMsigDB_hs	FGFR3	2	5	0.0002258	0.00092	141.2	PTMsigDB	CTNNB1,FGFR3	464	KEA3	FGFR3	PDCL15	PTMsigDB	0.000908333	0.000454167		3.34278	0.533
KEA3_PDCL15__0.2.txt.PTMsigDB.csv	42	PDCL15_0.2.txt	42	0.2577	YES1_PTMsigDB_hs	YES1	2	6	0.0003375	0.00131	105.9	PTMsigDB	PTK2,CDK4	465	KEA3	YES1	PDCL15	PTMsigDB	0.00129333	0.00118444		2.92649	0.462
KEA3_PDCL15__0.2.txt.PTMsigDB.csv	48	PDCL15_0.2.txt	48	0.2945	PDGFRB_PTMsigDB_hs	PDGFRB	2	9	0.0008023	0.00272	60.5	PTMsigDB	PDGFRB,PTK2	466	KEA3	PDGFRB	PDCL15	PTMsigDB	0.00268333	0.00214111		2.66936	0.405
KEA3_PDCL15__0.3.txt.PTMsigDB.csv	39	PDCL15_0.3.txt	39	0.2393	CSK_PTMsigDB_hs	CSK	2	5	0.0002258	0.00092	141.2	PTMsigDB	LCK,YES1	467	KEA3	CSK	PDCL15	PTMsigDB	0.000908333	0.000444		3.35262	0.547
KEA3_PDCL15__0.3.txt.PTMsigDB.csv	40	PDCL15_0.3.txt	40	0.2454	FGFR3_PTMsigDB_hs	FGFR3	2	5	0.0002258	0.00092	141.2	PTMsigDB	CTNNB1,FGFR3	468	KEA3	FGFR3	PDCL15	PTMsigDB	0.000908333	0.000454167		3.34278	0.533
KEA3_PDCL15__0.3.txt.PTMsigDB.csv	42	PDCL15_0.3.txt	42	0.2577	YES1_PTMsigDB_hs	YES1	2	6	0.0003375	0.00131	105.9	PTMsigDB	PTK2,CDK4	469	KEA3	YES1	PDCL15	PTMsigDB	0.00129333	0.00118444		2.92649	0.462
KEA3_PDCL15__0.3.txt.PTMsigDB.csv	48	PDCL15_0.3.txt	48	0.2945	PDGFRB_PTMsigDB_hs	PDGFRB	2	9	0.0008023	0.00272	60.5	PTMsigDB	PDGFRB,PTK2	470	KEA3	PDGFRB	PDCL15	PTMsigDB	0.00268333	0.00214111		2.66936	0.405
KEA3_PDCL15__0.4.txt.PTMsigDB.csv	38	PDCL15_0.4.txt	38	0.2331	CSK_PTMsigDB_hs	CSK	2	5	0.0002119	0.000885	145.9	PTMsigDB	LCK,YES1	471	KEA3	CSK	PDCL15	PTMsigDB	0.000908333	0.000444		3.35262	0.547
KEA3_PDCL15__0.4.txt.PTMsigDB.csv	39	PDCL15_0.4.txt	39	0.2393	FGFR3_PTMsigDB_hs	FGFR3	2	5	0.0002119	0.000885	145.9	PTMsigDB	CTNNB1,FGFR3	472	KEA3	FGFR3	PDCL15	PTMsigDB	0.000908333	0.000454167		3.34278	0.533
KEA3_PDCL15__0.4.txt.PTMsigDB.csv	41	PDCL15_0.4.txt	41	0.2515	YES1_PTMsigDB_hs	YES1	2	6	0.0003168	0.00126	109.4	PTMsigDB	PTK2,CDK4	473	KEA3	YES1	PDCL15	PTMsigDB	0.00129333	0.00118444		2.92649	0.462
KEA3_PDCL15__0.4.txt.PTMsigDB.csv	47	PDCL15_0.4.txt	47	0.2883	PDGFRB_PTMsigDB_hs	PDGFRB	2	9	0.0007532	0.00261	62.51	PTMsigDB	PDGFRB,PTK2	474	KEA3	PDGFRB	PDCL15	PTMsigDB	0.00268333	0.00214111		2.66936	0.405
KEA3_PDCL15__0.2.txt.ChengKSIN.csv	21	PDCL15_0.2.txt	21	0.09251	TYRO3_cheng_ksin	TYRO3	3	8	6.077e-06	6.57e-05	127.1	ChengKSIN	ZAP70,CBL,PLCG1	475	KEA3	TYRO3	PDCL15	ChengKSIN	6.37333e-05	3.18667e-05		4.49666	0.675
KEA3_PDCL15__0.2.txt.ChengKSIN.csv	24	PDCL15_0.2.txt	24	0.1057	INSR_cheng_ksin	INSR	3	10	1.293e-05	0.000122	90.76	ChengKSIN	GAB1,PIK3R1,PTPN6	476	KEA3	INSR	PDCL15	ChengKSIN	0.000118333	3.995e-05		4.39848	0.654
KEA3_PDCL15__0.2.txt.ChengKSIN.csv	28	PDCL15_0.2.txt	28	0.1233	ITK_cheng_ksin	ITK	3	12	2.353e-05	0.000191	70.59	ChengKSIN	HAVCR2,PLCG1,CD28	477	KEA3	ITK	PDCL15	ChengKSIN	0.000187333	7.89556e-05		4.10262	0.632
KEA3_PDCL15__0.2.txt.ChengKSIN.csv	31	PDCL15_0.2.txt	31	0.1366	CSK_cheng_ksin	CSK	3	16	5.902e-05	0.000432	48.87	ChengKSIN	LCK,LYN,YES1	478	KEA3	CSK	PDCL15	ChengKSIN	0.000423667	0.000444		3.35262	0.547
KEA3_PDCL15__0.2.txt.ChengKSIN.csv	32	PDCL15_0.2.txt	32	0.141	ZAP70_cheng_ksin	ZAP70	3	20	0.0001184	0.00084	37.37	ChengKSIN	GAB2,MAPK14,LAT	479	KEA3	ZAP70	PDCL15	ChengKSIN	0.000819333	0.000273349		3.56328	0.597
KEA3_PDCL15__0.2.txt.ChengKSIN.csv	33	PDCL15_0.2.txt	33	0.1454	PTK6_cheng_ksin	PTK6	3	21	0.0001376	0.000947	35.29	ChengKSIN	AKT1,PXN,CTNNB1	480	KEA3	PTK6	PDCL15	ChengKSIN	0.000918667	0.000322733		3.49116	0.568
KEA3_PDCL15__0.2.txt.ChengKSIN.csv	44	PDCL15_0.2.txt	44	0.1938	YES1_cheng_ksin	YES1	3	31	0.0004484	0.00231	22.69	ChengKSIN	CBL,MAPK1,CDK4	481	KEA3	YES1	PDCL15	ChengKSIN	0.00226	0.00118444		2.92649	0.462
KEA3_PDCL15__0.2.txt.ChengKSIN.csv	46	PDCL15_0.2.txt	46	0.2026	FGR_cheng_ksin	FGR	3	33	0.0005403	0.00267	21.18	ChengKSIN	ANXA1,CBL,MAPK1	482	KEA3	FGR	PDCL15	ChengKSIN	0.00261	0.001305		2.88439	0.426
KEA3_PDCL15__0.2.txt.ChengKSIN.csv	53	PDCL15_0.2.txt	53	0.2335	BTK_cheng_ksin	BTK	3	50	0.001825	0.00781	13.52	ChengKSIN	MAPK8,MAPK1,MAPK12	483	KEA3	BTK	PDCL15	ChengKSIN	0.00763333	0.0345778		1.4612	0.234
KEA3_PDCL15__0.3.txt.ChengKSIN.csv	21	PDCL15_0.3.txt	21	0.09251	TYRO3_cheng_ksin	TYRO3	3	8	6.077e-06	6.57e-05	127.1	ChengKSIN	ZAP70,CBL,PLCG1	484	KEA3	TYRO3	PDCL15	ChengKSIN	6.37333e-05	3.18667e-05		4.49666	0.675
KEA3_PDCL15__0.3.txt.ChengKSIN.csv	24	PDCL15_0.3.txt	24	0.1057	INSR_cheng_ksin	INSR	3	10	1.293e-05	0.000122	90.76	ChengKSIN	GAB1,PIK3R1,PTPN6	485	KEA3	INSR	PDCL15	ChengKSIN	0.000118333	3.995e-05		4.39848	0.654
KEA3_PDCL15__0.3.txt.ChengKSIN.csv	28	PDCL15_0.3.txt	28	0.1233	ITK_cheng_ksin	ITK	3	12	2.353e-05	0.000191	70.59	ChengKSIN	HAVCR2,PLCG1,CD28	486	KEA3	ITK	PDCL15	ChengKSIN	0.000187333	7.89556e-05		4.10262	0.632
KEA3_PDCL15__0.3.txt.ChengKSIN.csv	31	PDCL15_0.3.txt	31	0.1366	CSK_cheng_ksin	CSK	3	16	5.902e-05	0.000432	48.87	ChengKSIN	LCK,LYN,YES1	487	KEA3	CSK	PDCL15	ChengKSIN	0.000423667	0.000444		3.35262	0.547
KEA3_PDCL15__0.3.txt.ChengKSIN.csv	32	PDCL15_0.3.txt	32	0.141	ZAP70_cheng_ksin	ZAP70	3	20	0.0001184	0.00084	37.37	ChengKSIN	GAB2,MAPK14,LAT	488	KEA3	ZAP70	PDCL15	ChengKSIN	0.000819333	0.000273349		3.56328	0.597
KEA3_PDCL15__0.3.txt.ChengKSIN.csv	33	PDCL15_0.3.txt	33	0.1454	PTK6_cheng_ksin	PTK6	3	21	0.0001376	0.000947	35.29	ChengKSIN	AKT1,PXN,CTNNB1	489	KEA3	PTK6	PDCL15	ChengKSIN	0.000918667	0.000322733		3.49116	0.568
KEA3_PDCL15__0.3.txt.ChengKSIN.csv	44	PDCL15_0.3.txt	44	0.1938	YES1_cheng_ksin	YES1	3	31	0.0004484	0.00231	22.69	ChengKSIN	CBL,MAPK1,CDK4	490	KEA3	YES1	PDCL15	ChengKSIN	0.00226	0.00118444		2.92649	0.462
KEA3_PDCL15__0.3.txt.ChengKSIN.csv	46	PDCL15_0.3.txt	46	0.2026	FGR_cheng_ksin	FGR	3	33	0.0005403	0.00267	21.18	ChengKSIN	ANXA1,CBL,MAPK1	491	KEA3	FGR	PDCL15	ChengKSIN	0.00261	0.001305		2.88439	0.426
KEA3_PDCL15__0.3.txt.ChengKSIN.csv	53	PDCL15_0.3.txt	53	0.2335	BTK_cheng_ksin	BTK	3	50	0.001825	0.00781	13.52	ChengKSIN	MAPK8,MAPK1,MAPK12	492	KEA3	BTK	PDCL15	ChengKSIN	0.00763333	0.0345778		1.4612	0.234
KEA3_PDCL15__0.4.txt.ChengKSIN.csv	21	PDCL15_0.4.txt	21	0.09251	TYRO3_cheng_ksin	TYRO3	3	8	5.528e-06	5.98e-05	131.3	ChengKSIN	ZAP70,CBL,PLCG1	493	KEA3	TYRO3	PDCL15	ChengKSIN	6.37333e-05	3.18667e-05		4.49666	0.675
KEA3_PDCL15__0.4.txt.ChengKSIN.csv	24	PDCL15_0.4.txt	24	0.1057	INSR_cheng_ksin	INSR	3	10	1.176e-05	0.000111	93.76	ChengKSIN	GAB1,PIK3R1,PTPN6	494	KEA3	INSR	PDCL15	ChengKSIN	0.000118333	3.995e-05		4.39848	0.654
KEA3_PDCL15__0.4.txt.ChengKSIN.csv	27	PDCL15_0.4.txt	27	0.1189	ITK_cheng_ksin	ITK	3	12	2.141e-05	0.00018	72.93	ChengKSIN	HAVCR2,PLCG1,CD28	495	KEA3	ITK	PDCL15	ChengKSIN	0.000187333	7.89556e-05		4.10262	0.632
KEA3_PDCL15__0.4.txt.ChengKSIN.csv	30	PDCL15_0.4.txt	30	0.1322	CSK_cheng_ksin	CSK	3	16	5.373e-05	0.000407	50.49	ChengKSIN	LCK,LYN,YES1	496	KEA3	CSK	PDCL15	ChengKSIN	0.000423667	0.000444		3.35262	0.547
KEA3_PDCL15__0.4.txt.ChengKSIN.csv	31	PDCL15_0.4.txt	31	0.1366	ZAP70_cheng_ksin	ZAP70	3	20	0.0001078	0.000778	38.61	ChengKSIN	GAB2,MAPK14,LAT	497	KEA3	ZAP70	PDCL15	ChengKSIN	0.000819333	0.000273349		3.56328	0.597
KEA3_PDCL15__0.4.txt.ChengKSIN.csv	33	PDCL15_0.4.txt	33	0.1454	PTK6_cheng_ksin	PTK6	3	21	0.0001254	0.000862	36.46	ChengKSIN	AKT1,PXN,CTNNB1	498	KEA3	PTK6	PDCL15	ChengKSIN	0.000918667	0.000322733		3.49116	0.568
KEA3_PDCL15__0.4.txt.ChengKSIN.csv	43	PDCL15_0.4.txt	43	0.1894	YES1_cheng_ksin	YES1	3	31	0.0004089	0.00216	23.44	ChengKSIN	CBL,MAPK1,CDK4	499	KEA3	YES1	PDCL15	ChengKSIN	0.00226	0.00118444		2.92649	0.462
KEA3_PDCL15__0.4.txt.ChengKSIN.csv	45	PDCL15_0.4.txt	45	0.1982	FGR_cheng_ksin	FGR	3	33	0.0004929	0.00249	21.88	ChengKSIN	ANXA1,CBL,MAPK1	500	KEA3	FGR	PDCL15	ChengKSIN	0.00261	0.001305		2.88439	0.426
KEA3_PDCL15__0.4.txt.ChengKSIN.csv	52	PDCL15_0.4.txt	52	0.2291	BTK_cheng_ksin	BTK	3	50	0.001667	0.00728	13.96	ChengKSIN	MAPK8,MAPK1,MAPK12	501	KEA3	BTK	PDCL15	ChengKSIN	0.00763333	0.0345778		1.4612	0.234
KEA3_PDCL15__0.2.txt.PTMsigDB.csv	18	PDCL15_0.2.txt	18	0.1104	MET_PTMsigDB_hs	MET	3	5	1.097e-06	9.94e-06	317.6	PTMsigDB	MET,MST1R,PTK2	502	KEA3	MET	PDCL15	PTMsigDB	9.64e-06	0.00124988		2.90313	0.44
KEA3_PDCL15__0.2.txt.PTMsigDB.csv	23	PDCL15_0.2.txt	23	0.1411	ERBB2_PTMsigDB_hs	ERBB2	3	7	3.812e-06	2.59e-05	158.8	PTMsigDB	ERBB2,CDK1,CTNNB1	503	KEA3	ERBB2	PDCL15	PTMsigDB	2.51333e-05	1.25667e-05		4.90078	0.703
KEA3_PDCL15__0.2.txt.PTMsigDB.csv	24	PDCL15_0.2.txt	24	0.1472	IGF1R_PTMsigDB_hs	IGF1R	3	7	3.812e-06	2.59e-05	158.8	PTMsigDB	IRS1,ANXA2,PDPK1	504	KEA3	IGF1R	PDCL15	PTMsigDB	2.51333e-05	0.0260417		1.58433	0.298
KEA3_PDCL15__0.2.txt.PTMsigDB.csv	25	PDCL15_0.2.txt	25	0.1534	BMX_PTMsigDB_hs	BMX	3	8	6.077e-06	3.81e-05	127.1	PTMsigDB	MET,PTK2,FGFR1	505	KEA3	BMX	PDCL15	PTMsigDB	3.69667e-05	0.0150457		1.82259	0.362
KEA3_PDCL15__0.2.txt.PTMsigDB.csv	26	PDCL15_0.2.txt	26	0.1595	PTK2B_PTMsigDB_hs	PTK2B	3	8	6.077e-06	3.81e-05	127.1	PTMsigDB	PTK2B,PTK2,LAT	506	KEA3	PTK2B	PDCL15	PTMsigDB	3.69667e-05	0.000598989		3.22258	0.511
KEA3_PDCL15__0.2.txt.PTMsigDB.csv	27	PDCL15_0.2.txt	27	0.1656	PTK6_PTMsigDB_hs	PTK6	3	9	9.083e-06	5.11e-05	105.9	PTMsigDB	AKT1,PXN,CTNNB1	507	KEA3	PTK6	PDCL15	PTMsigDB	4.95333e-05	0.000322733		3.49116	0.568
KEA3_PDCL15__0.2.txt.PTMsigDB.csv	28	PDCL15_0.2.txt	28	0.1718	FER_PTMsigDB_hs	FER	3	9	9.083e-06	5.11e-05	105.9	PTMsigDB	GAB1,MET,FER	508	KEA3	FER	PDCL15	PTMsigDB	4.95333e-05	2.47667e-05		4.60613	0.689
KEA3_PDCL15__0.2.txt.PTMsigDB.csv	29	PDCL15_0.2.txt	29	0.1779	ITK_PTMsigDB_hs	ITK	3	9	9.083e-06	5.11e-05	105.9	PTMsigDB	HAVCR2,PLCG1,TEC	509	KEA3	ITK	PDCL15	PTMsigDB	4.95333e-05	7.89556e-05		4.10262	0.632
KEA3_PDCL15__0.2.txt.PTMsigDB.csv	30	PDCL15_0.2.txt	30	0.184	JAK3_PTMsigDB_hs	JAK3	3	11	1.771e-05	9.62e-05	79.41	PTMsigDB	JAK3,JAK1,CTNNB1	510	KEA3	JAK3	PDCL15	PTMsigDB	9.33333e-05	0.0228978		1.64021	0.319
KEA3_PDCL15__0.2.txt.PTMsigDB.csv	34	PDCL15_0.2.txt	34	0.2086	PTK2_PTMsigDB_hs	PTK2	3	15	4.813e-05	0.000231	52.94	PTMsigDB	RET,PTK2,LAT	511	KEA3	PTK2	PDCL15	PTMsigDB	0.000224	0.0102636		1.9887	0.383
KEA3_PDCL15__0.2.txt.PTMsigDB.csv	37	PDCL15_0.2.txt	37	0.227	SYK_PTMsigDB_hs	SYK	3	24	0.0002071	0.000913	30.25	PTMsigDB	SYK,CBL,PLCG1	512	KEA3	SYK	PDCL15	PTMsigDB	0.000893667	0.000865667		3.06265	0.49
KEA3_PDCL15__0.2.txt.PTMsigDB.csv	45	PDCL15_0.2.txt	45	0.2761	LYN_PTMsigDB_hs	LYN	3	33	0.0005403	0.00196	21.18	PTMsigDB	CBL,CDK4,PTPN6	513	KEA3	LYN	PDCL15	PTMsigDB	0.00191667	0.0194722		1.71058	0.341
KEA3_PDCL15__0.3.txt.PTMsigDB.csv	18	PDCL15_0.3.txt	18	0.1104	MET_PTMsigDB_hs	MET	3	5	1.097e-06	9.94e-06	317.6	PTMsigDB	MET,MST1R,PTK2	514	KEA3	MET	PDCL15	PTMsigDB	9.64e-06	0.00124988		2.90313	0.44
KEA3_PDCL15__0.3.txt.PTMsigDB.csv	23	PDCL15_0.3.txt	23	0.1411	ERBB2_PTMsigDB_hs	ERBB2	3	7	3.812e-06	2.59e-05	158.8	PTMsigDB	ERBB2,CDK1,CTNNB1	515	KEA3	ERBB2	PDCL15	PTMsigDB	2.51333e-05	1.25667e-05		4.90078	0.703
KEA3_PDCL15__0.3.txt.PTMsigDB.csv	24	PDCL15_0.3.txt	24	0.1472	IGF1R_PTMsigDB_hs	IGF1R	3	7	3.812e-06	2.59e-05	158.8	PTMsigDB	IRS1,ANXA2,PDPK1	516	KEA3	IGF1R	PDCL15	PTMsigDB	2.51333e-05	0.0260417		1.58433	0.298
KEA3_PDCL15__0.3.txt.PTMsigDB.csv	25	PDCL15_0.3.txt	25	0.1534	BMX_PTMsigDB_hs	BMX	3	8	6.077e-06	3.81e-05	127.1	PTMsigDB	MET,PTK2,FGFR1	517	KEA3	BMX	PDCL15	PTMsigDB	3.69667e-05	0.0150457		1.82259	0.362
KEA3_PDCL15__0.3.txt.PTMsigDB.csv	26	PDCL15_0.3.txt	26	0.1595	PTK2B_PTMsigDB_hs	PTK2B	3	8	6.077e-06	3.81e-05	127.1	PTMsigDB	PTK2B,PTK2,LAT	518	KEA3	PTK2B	PDCL15	PTMsigDB	3.69667e-05	0.000598989		3.22258	0.511
KEA3_PDCL15__0.3.txt.PTMsigDB.csv	27	PDCL15_0.3.txt	27	0.1656	PTK6_PTMsigDB_hs	PTK6	3	9	9.083e-06	5.11e-05	105.9	PTMsigDB	AKT1,PXN,CTNNB1	519	KEA3	PTK6	PDCL15	PTMsigDB	4.95333e-05	0.000322733		3.49116	0.568
KEA3_PDCL15__0.3.txt.PTMsigDB.csv	28	PDCL15_0.3.txt	28	0.1718	FER_PTMsigDB_hs	FER	3	9	9.083e-06	5.11e-05	105.9	PTMsigDB	GAB1,MET,FER	520	KEA3	FER	PDCL15	PTMsigDB	4.95333e-05	2.47667e-05		4.60613	0.689
KEA3_PDCL15__0.3.txt.PTMsigDB.csv	29	PDCL15_0.3.txt	29	0.1779	ITK_PTMsigDB_hs	ITK	3	9	9.083e-06	5.11e-05	105.9	PTMsigDB	HAVCR2,PLCG1,TEC	521	KEA3	ITK	PDCL15	PTMsigDB	4.95333e-05	7.89556e-05		4.10262	0.632
KEA3_PDCL15__0.3.txt.PTMsigDB.csv	30	PDCL15_0.3.txt	30	0.184	JAK3_PTMsigDB_hs	JAK3	3	11	1.771e-05	9.62e-05	79.41	PTMsigDB	JAK3,JAK1,CTNNB1	522	KEA3	JAK3	PDCL15	PTMsigDB	9.33333e-05	0.0228978		1.64021	0.319
KEA3_PDCL15__0.3.txt.PTMsigDB.csv	34	PDCL15_0.3.txt	34	0.2086	PTK2_PTMsigDB_hs	PTK2	3	15	4.813e-05	0.000231	52.94	PTMsigDB	RET,PTK2,LAT	523	KEA3	PTK2	PDCL15	PTMsigDB	0.000224	0.0102636		1.9887	0.383
KEA3_PDCL15__0.3.txt.PTMsigDB.csv	37	PDCL15_0.3.txt	37	0.227	SYK_PTMsigDB_hs	SYK	3	24	0.0002071	0.000913	30.25	PTMsigDB	SYK,CBL,PLCG1	524	KEA3	SYK	PDCL15	PTMsigDB	0.000893667	0.000865667		3.06265	0.49
KEA3_PDCL15__0.3.txt.PTMsigDB.csv	45	PDCL15_0.3.txt	45	0.2761	LYN_PTMsigDB_hs	LYN	3	33	0.0005403	0.00196	21.18	PTMsigDB	CBL,CDK4,PTPN6	525	KEA3	LYN	PDCL15	PTMsigDB	0.00191667	0.0194722		1.71058	0.341
KEA3_PDCL15__0.4.txt.PTMsigDB.csv	18	PDCL15_0.4.txt	18	0.1104	MET_PTMsigDB_hs	MET	3	5	9.978e-07	9.04e-06	328.2	PTMsigDB	MET,MST1R,PTK2	526	KEA3	MET	PDCL15	PTMsigDB	9.64e-06	0.00124988		2.90313	0.44
KEA3_PDCL15__0.4.txt.PTMsigDB.csv	23	PDCL15_0.4.txt	23	0.1411	ERBB2_PTMsigDB_hs	ERBB2	3	7	3.468e-06	2.36e-05	164.1	PTMsigDB	ERBB2,CDK1,CTNNB1	527	KEA3	ERBB2	PDCL15	PTMsigDB	2.51333e-05	1.25667e-05		4.90078	0.703
KEA3_PDCL15__0.4.txt.PTMsigDB.csv	24	PDCL15_0.4.txt	24	0.1472	IGF1R_PTMsigDB_hs	IGF1R	3	7	3.468e-06	2.36e-05	164.1	PTMsigDB	IRS1,ANXA2,PDPK1	528	KEA3	IGF1R	PDCL15	PTMsigDB	2.51333e-05	0.0260417		1.58433	0.298
KEA3_PDCL15__0.4.txt.PTMsigDB.csv	25	PDCL15_0.4.txt	25	0.1534	BMX_PTMsigDB_hs	BMX	3	8	5.528e-06	3.47e-05	131.3	PTMsigDB	MET,PTK2,FGFR1	529	KEA3	BMX	PDCL15	PTMsigDB	3.69667e-05	0.0150457		1.82259	0.362
KEA3_PDCL15__0.4.txt.PTMsigDB.csv	26	PDCL15_0.4.txt	26	0.1595	PTK2B_PTMsigDB_hs	PTK2B	3	8	5.528e-06	3.47e-05	131.3	PTMsigDB	PTK2B,PTK2,LAT	530	KEA3	PTK2B	PDCL15	PTMsigDB	3.69667e-05	0.000598989		3.22258	0.511
KEA3_PDCL15__0.4.txt.PTMsigDB.csv	27	PDCL15_0.4.txt	27	0.1656	PTK6_PTMsigDB_hs	PTK6	3	9	8.263e-06	4.64e-05	109.4	PTMsigDB	AKT1,PXN,CTNNB1	531	KEA3	PTK6	PDCL15	PTMsigDB	4.95333e-05	0.000322733		3.49116	0.568
KEA3_PDCL15__0.4.txt.PTMsigDB.csv	28	PDCL15_0.4.txt	28	0.1718	FER_PTMsigDB_hs	FER	3	9	8.263e-06	4.64e-05	109.4	PTMsigDB	GAB1,MET,FER	532	KEA3	FER	PDCL15	PTMsigDB	4.95333e-05	2.47667e-05		4.60613	0.689
KEA3_PDCL15__0.4.txt.PTMsigDB.csv	29	PDCL15_0.4.txt	29	0.1779	ITK_PTMsigDB_hs	ITK	3	9	8.263e-06	4.64e-05	109.4	PTMsigDB	HAVCR2,PLCG1,TEC	533	KEA3	ITK	PDCL15	PTMsigDB	4.95333e-05	7.89556e-05		4.10262	0.632
KEA3_PDCL15__0.4.txt.PTMsigDB.csv	30	PDCL15_0.4.txt	30	0.184	JAK3_PTMsigDB_hs	JAK3	3	11	1.612e-05	8.76e-05	82.04	PTMsigDB	JAK3,JAK1,CTNNB1	534	KEA3	JAK3	PDCL15	PTMsigDB	9.33333e-05	0.0228978		1.64021	0.319
KEA3_PDCL15__0.4.txt.PTMsigDB.csv	34	PDCL15_0.4.txt	34	0.2086	PTK2_PTMsigDB_hs	PTK2	3	15	4.381e-05	0.00021	54.7	PTMsigDB	RET,PTK2,LAT	535	KEA3	PTK2	PDCL15	PTMsigDB	0.000224	0.0102636		1.9887	0.383
KEA3_PDCL15__0.4.txt.PTMsigDB.csv	36	PDCL15_0.4.txt	36	0.2209	SYK_PTMsigDB_hs	SYK	3	24	0.0001888	0.000855	31.25	PTMsigDB	SYK,CBL,PLCG1	536	KEA3	SYK	PDCL15	PTMsigDB	0.000893667	0.000865667		3.06265	0.49
KEA3_PDCL15__0.4.txt.PTMsigDB.csv	44	PDCL15_0.4.txt	44	0.2699	LYN_PTMsigDB_hs	LYN	3	33	0.0004929	0.00183	21.88	PTMsigDB	CBL,CDK4,PTPN6	537	KEA3	LYN	PDCL15	PTMsigDB	0.00191667	0.0194722		1.71058	0.341
KEA3_PDCL15__0.2.txt.ChengKSIN.csv	27	PDCL15_0.2.txt	27	0.1189	FGFR4_cheng_ksin	FGFR4	4	33	1.976e-05	0.000166	29.21	ChengKSIN	RET,MAPK8,MAPK1,MAPK12	538	KEA3	FGFR4	PDCL15	ChengKSIN	0.000161667	8.08333e-05		4.09241	0.618
KEA3_PDCL15__0.2.txt.ChengKSIN.csv	37	PDCL15_0.2.txt	37	0.163	SYK_cheng_ksin	SYK	4	65	0.0002883	0.00177	13.89	ChengKSIN	CBL,PTK2B,PLCG1,MAPK12	539	KEA3	SYK	PDCL15	ChengKSIN	0.00170333	0.000865667		3.06265	0.49
KEA3_PDCL15__0.2.txt.ChengKSIN.csv	38	PDCL15_0.2.txt	38	0.1674	PTK2B_cheng_ksin	PTK2B	4	66	0.0003057	0.00183	13.66	ChengKSIN	ANXA2,CBL,PTK2,MAPK12	540	KEA3	PTK2B	PDCL15	ChengKSIN	0.00176	0.000598989		3.22258	0.511
KEA3_PDCL15__0.3.txt.ChengKSIN.csv	27	PDCL15_0.3.txt	27	0.1189	FGFR4_cheng_ksin	FGFR4	4	33	1.976e-05	0.000166	29.21	ChengKSIN	RET,MAPK8,MAPK1,MAPK12	541	KEA3	FGFR4	PDCL15	ChengKSIN	0.000161667	8.08333e-05		4.09241	0.618
KEA3_PDCL15__0.3.txt.ChengKSIN.csv	37	PDCL15_0.3.txt	37	0.163	SYK_cheng_ksin	SYK	4	65	0.0002883	0.00177	13.89	ChengKSIN	CBL,PTK2B,PLCG1,MAPK12	542	KEA3	SYK	PDCL15	ChengKSIN	0.00170333	0.000865667		3.06265	0.49
KEA3_PDCL15__0.3.txt.ChengKSIN.csv	38	PDCL15_0.3.txt	38	0.1674	PTK2B_cheng_ksin	PTK2B	4	66	0.0003057	0.00183	13.66	ChengKSIN	ANXA2,CBL,PTK2,MAPK12	543	KEA3	PTK2B	PDCL15	ChengKSIN	0.00176	0.000598989		3.22258	0.511
KEA3_PDCL15__0.4.txt.ChengKSIN.csv	26	PDCL15_0.4.txt	26	0.1145	FGFR4_cheng_ksin	FGFR4	4	33	1.747e-05	0.000153	30.18	ChengKSIN	RET,MAPK8,MAPK1,MAPK12	544	KEA3	FGFR4	PDCL15	ChengKSIN	0.000161667	8.08333e-05		4.09241	0.618
KEA3_PDCL15__0.4.txt.ChengKSIN.csv	37	PDCL15_0.4.txt	37	0.163	SYK_cheng_ksin	SYK	4	65	0.0002559	0.00157	14.35	ChengKSIN	CBL,PTK2B,PLCG1,MAPK12	545	KEA3	SYK	PDCL15	ChengKSIN	0.00170333	0.000865667		3.06265	0.49
KEA3_PDCL15__0.4.txt.ChengKSIN.csv	38	PDCL15_0.4.txt	38	0.1674	PTK2B_cheng_ksin	PTK2B	4	66	0.0002714	0.00162	14.11	ChengKSIN	ANXA2,CBL,PTK2,MAPK12	546	KEA3	PTK2B	PDCL15	ChengKSIN	0.00176	0.000598989		3.22258	0.511
KEA3_PDCL15__0.2.txt.PTMsigDB.csv	15	PDCL15_0.2.txt	15	0.09202	ZAP70_PTMsigDB_hs	ZAP70	4	9	6.689e-08	7.27e-07	169.4	PTMsigDB	GAB2,ZAP70,MAPK14,LAT	547	KEA3	ZAP70	PDCL15	PTMsigDB	7.13667e-07	0.000273349		3.56328	0.597
KEA3_PDCL15__0.2.txt.PTMsigDB.csv	16	PDCL15_0.2.txt	16	0.09816	AXL_PTMsigDB_hs	AXL	4	12	2.597e-07	2.65e-06	105.9	PTMsigDB	AKT1,LCK,LYN,YES1	548	KEA3	AXL	PDCL15	PTMsigDB	2.59667e-06	0.0412846		1.38421	0.206
KEA3_PDCL15__0.2.txt.PTMsigDB.csv	21	PDCL15_0.2.txt	21	0.1288	JAK2_PTMsigDB_hs	JAK2	4	18	1.568e-06	1.22e-05	60.5	PTMsigDB	JAK2,GAB2,MAPK1,MAPK3	549	KEA3	JAK2	PDCL15	PTMsigDB	1.17e-05	4.04956e-06		5.39259	0.732
KEA3_PDCL15__0.3.txt.PTMsigDB.csv	15	PDCL15_0.3.txt	15	0.09202	ZAP70_PTMsigDB_hs	ZAP70	4	9	6.689e-08	7.27e-07	169.4	PTMsigDB	GAB2,ZAP70,MAPK14,LAT	550	KEA3	ZAP70	PDCL15	PTMsigDB	7.13667e-07	0.000273349		3.56328	0.597
KEA3_PDCL15__0.3.txt.PTMsigDB.csv	16	PDCL15_0.3.txt	16	0.09816	AXL_PTMsigDB_hs	AXL	4	12	2.597e-07	2.65e-06	105.9	PTMsigDB	AKT1,LCK,LYN,YES1	551	KEA3	AXL	PDCL15	PTMsigDB	2.59667e-06	0.0412846		1.38421	0.206
KEA3_PDCL15__0.3.txt.PTMsigDB.csv	21	PDCL15_0.3.txt	21	0.1288	JAK2_PTMsigDB_hs	JAK2	4	18	1.568e-06	1.22e-05	60.5	PTMsigDB	JAK2,GAB2,MAPK1,MAPK3	552	KEA3	JAK2	PDCL15	PTMsigDB	1.17e-05	4.04956e-06		5.39259	0.732
KEA3_PDCL15__0.4.txt.PTMsigDB.csv	14	PDCL15_0.4.txt	14	0.08589	ZAP70_PTMsigDB_hs	ZAP70	4	9	5.899e-08	6.87e-07	175	PTMsigDB	GAB2,ZAP70,MAPK14,LAT	553	KEA3	ZAP70	PDCL15	PTMsigDB	7.13667e-07	0.000273349		3.56328	0.597
KEA3_PDCL15__0.4.txt.PTMsigDB.csv	15	PDCL15_0.4.txt	15	0.09202	AXL_PTMsigDB_hs	AXL	4	12	2.291e-07	2.49e-06	109.4	PTMsigDB	AKT1,LCK,LYN,YES1	554	KEA3	AXL	PDCL15	PTMsigDB	2.59667e-06	0.0412846		1.38421	0.206
KEA3_PDCL15__0.4.txt.PTMsigDB.csv	17	PDCL15_0.4.txt	17	0.1043	INSR_PTMsigDB_hs	INSR	4	14	4.597e-07	4.41e-06	87.51	PTMsigDB	IRS1,GAB1,PIK3R1,PTPN6	555	KEA3	INSR	PDCL15	PTMsigDB	1.5168e-06	3.995e-05		4.39848	0.654
KEA3_PDCL15__0.4.txt.PTMsigDB.csv	21	PDCL15_0.4.txt	21	0.1288	JAK2_PTMsigDB_hs	JAK2	4	18	1.384e-06	1.07e-05	62.51	PTMsigDB	JAK2,GAB2,MAPK1,MAPK3	556	KEA3	JAK2	PDCL15	PTMsigDB	1.17e-05	4.04956e-06		5.39259	0.732
KEA3_PDCL15__0.2.txt.ChengKSIN.csv	14	PDCL15_0.2.txt	14	0.06167	EGFR_cheng_ksin	EGFR	5	19	2.939e-08	4.77e-07	75.63	ChengKSIN	ANXA1,GAB1,PLCG1,PTK2,CTNNB1	557	KEA3	EGFR	PDCL15	ChengKSIN	4.54e-07	1.54428e-07		6.81127	0.781
KEA3_PDCL15__0.2.txt.PTMsigDB.csv	12	PDCL15_0.2.txt	12	0.07362	INSR_PTMsigDB_hs	INSR	5	14	5.167e-09	7.02e-08	117.6	PTMsigDB	IRS1,GAB1,PIK3R1,INSR,PTPN6	558	KEA3	INSR	PDCL15	PTMsigDB	1.5168e-06	3.995e-05		4.39848	0.654
KEA3_PDCL15__0.3.txt.ChengKSIN.csv	14	PDCL15_0.3.txt	14	0.06167	EGFR_cheng_ksin	EGFR	5	19	2.939e-08	4.77e-07	75.63	ChengKSIN	ANXA1,GAB1,PLCG1,PTK2,CTNNB1	559	KEA3	EGFR	PDCL15	ChengKSIN	4.54e-07	1.54428e-07		6.81127	0.781
KEA3_PDCL15__0.3.txt.PTMsigDB.csv	12	PDCL15_0.3.txt	12	0.07362	INSR_PTMsigDB_hs	INSR	5	14	5.167e-09	7.02e-08	117.6	PTMsigDB	IRS1,GAB1,PIK3R1,INSR,PTPN6	560	KEA3	INSR	PDCL15	PTMsigDB	1.5168e-06	3.995e-05		4.39848	0.654
KEA3_PDCL15__0.4.txt.ChengKSIN.csv	14	PDCL15_0.4.txt	14	0.06167	EGFR_cheng_ksin	EGFR	5	19	2.516e-08	4.08e-07	78.14	ChengKSIN	ANXA1,GAB1,PLCG1,PTK2,CTNNB1	561	KEA3	EGFR	PDCL15	ChengKSIN	4.54e-07	1.54428e-07		6.81127	0.781
KEA3_PDCL15__0.2.txt.ChengKSIN.csv	1	PDCL15_0.2.txt	1	0.004405	SRC_cheng_ksin	SRC	17	157	1.436e-17	3.26e-15	25.71	ChengKSIN	RET,FLT4,ARAF,KDR,ANXA1,PDPK1,GAB1,RAF1,CBL,EGFR,PTK2B,MPZL1,PTK2,CDK4,CDK1,CTNNB1,PTPN6	562	KEA3	SRC	PDCL15	ChengKSIN	2.84333e-15	9.77211e-16		15.01	0.895
KEA3_PDCL15__0.2.txt.ChengKSIN.csv	2	PDCL15_0.2.txt	2	0.008811	RET_cheng_ksin	RET	9	20	2.829e-16	3.21e-14	173.3	ChengKSIN	AKT1,PDPK1,PIK3R1,MAPK8,MAPK1,PLCG1,MAPK3,MAPK14,PTK2	563	KEA3	RET	PDCL15	ChengKSIN	2.95333e-14	9.84489e-15		14.0068	0.874
KEA3_PDCL15__0.2.txt.ChengKSIN.csv	5	PDCL15_0.2.txt	5	0.02203	LCK_cheng_ksin	LCK	9	66	5.031e-11	2.28e-09	33.44	ChengKSIN	ZAP70,PECAM1,CBL,STAT2,MAPK14,MAPK12,CD28,PTPN6,CD247	564	KEA3	LCK	PDCL15	ChengKSIN	2.1e-09	1.05856e-09		8.97529	0.845
KEA3_PDCL15__0.2.txt.ChengKSIN.csv	6	PDCL15_0.2.txt	6	0.02643	FYN_cheng_ksin	FYN	9	70	8.676e-11	3.28e-09	31.24	ChengKSIN	CD3E,PECAM1,PXN,CBL,MAPK7,PTPN11,MAPK14,CTNNB1,CD247	565	KEA3	FYN	PDCL15	ChengKSIN	3.02333e-09	1.1999e-06		5.92086	0.76
KEA3_PDCL15__0.2.txt.ChengKSIN.csv	11	PDCL15_0.2.txt	11	0.04846	ABL1_cheng_ksin	ABL1	7	53	8.49e-09	1.75e-07	32.23	ChengKSIN	RB1,PDGFRB,ANXA1,ZAP70,MET,EGFR,CTNNB1	566	KEA3	ABL1	PDCL15	ChengKSIN	1.68667e-07	5.85178e-08		7.23271	0.803
KEA3_PDCL15__0.2.txt.ChengKSIN.csv	13	PDCL15_0.2.txt	13	0.05727	JAK2_cheng_ksin	JAK2	6	37	2.723e-08	4.75e-07	40.99	ChengKSIN	GAB2,MAPK7,MAPK1,MAPK3,EPOR,MAPK12	567	KEA3	JAK2	PDCL15	ChengKSIN	4.48667e-07	4.04956e-06		5.39259	0.732
KEA3_PDCL15__0.2.txt.PTMsigDB.csv	1	PDCL15_0.2.txt	1	0.006135	RET_PTMsigDB_hs	RET	10	14	9.049e-21	1.48e-18	529.4	PTMsigDB	RET,AKT1,PDPK1,PIK3R1,MAPK8,MAPK1,PLCG1,MAPK3,MAPK14,PTK2	568	KEA3	RET	PDCL15	PTMsigDB	1.35e-18	9.84489e-15		14.0068	0.874
KEA3_PDCL15__0.2.txt.PTMsigDB.csv	2	PDCL15_0.2.txt	2	0.01227	SRC_PTMsigDB_hs	SRC	20	224	1.258e-18	1.03e-16	20.76	PTMsigDB	RET,FLT4,ARAF,KDR,ANXA1,ANXA2,PDPK1,GAB1,RAF1,PXN,CBL,EGFR,PTK2B,MPZL1,PTK2,FER,CDK4,CDK1,CTNNB1,PTPN6	569	KEA3	SRC	PDCL15	PTMsigDB	8.83e-17	9.77211e-16		15.01	0.895
KEA3_PDCL15__0.2.txt.PTMsigDB.csv	6	PDCL15_0.2.txt	6	0.03681	LCK_PTMsigDB_hs	LCK	8	43	4.258e-11	1.16e-09	48.4	PTMsigDB	ZAP70,LCK,PECAM1,CBL,STAT2,MAPK14,PTPN6,CD247	570	KEA3	LCK	PDCL15	PTMsigDB	1.07567e-09	1.05856e-09		8.97529	0.845
KEA3_PDCL15__0.2.txt.PTMsigDB.csv	9	PDCL15_0.2.txt	9	0.05521	ABL1_PTMsigDB_hs	ABL1	9	83	4.127e-10	7.47e-09	25.76	PTMsigDB	RB1,PDGFRB,ANXA1,ZAP70,MET,PXN,EGFR,PLCG1,CTNNB1	571	KEA3	ABL1	PDCL15	PTMsigDB	6.88667e-09	5.85178e-08		7.23271	0.803
KEA3_PDCL15__0.2.txt.PTMsigDB.csv	10	PDCL15_0.2.txt	10	0.06135	EGFR_PTMsigDB_hs	EGFR	7	37	6.089e-10	9.92e-09	49.41	PTMsigDB	ANXA1,GAB1,EGFR,PLCG1,LYN,PTK2,CTNNB1	572	KEA3	EGFR	PDCL15	PTMsigDB	9.28333e-09	1.54428e-07		6.81127	0.781
KEA3_PDCL15__0.2.txt.PTMsigDB.csv	17	PDCL15_0.2.txt	17	0.1043	FYN_PTMsigDB_hs	FYN	6	57	3.899e-07	3.74e-06	24.91	PTMsigDB	CD3E,PECAM1,PXN,CBL,PTPN11,MAPK14	573	KEA3	FYN	PDCL15	PTMsigDB	3.59667e-06	1.1999e-06		5.92086	0.76
KEA3_PDCL15__0.3.txt.ChengKSIN.csv	1	PDCL15_0.3.txt	1	0.004405	SRC_cheng_ksin	SRC	17	157	1.436e-17	3.26e-15	25.71	ChengKSIN	RET,FLT4,ARAF,KDR,ANXA1,PDPK1,GAB1,RAF1,CBL,EGFR,PTK2B,MPZL1,PTK2,CDK4,CDK1,CTNNB1,PTPN6	574	KEA3	SRC	PDCL15	ChengKSIN	2.84333e-15	9.77211e-16		15.01	0.895
KEA3_PDCL15__0.3.txt.ChengKSIN.csv	2	PDCL15_0.3.txt	2	0.008811	RET_cheng_ksin	RET	9	20	2.829e-16	3.21e-14	173.3	ChengKSIN	AKT1,PDPK1,PIK3R1,MAPK8,MAPK1,PLCG1,MAPK3,MAPK14,PTK2	575	KEA3	RET	PDCL15	ChengKSIN	2.95333e-14	9.84489e-15		14.0068	0.874
KEA3_PDCL15__0.3.txt.ChengKSIN.csv	5	PDCL15_0.3.txt	5	0.02203	LCK_cheng_ksin	LCK	9	66	5.031e-11	2.28e-09	33.44	ChengKSIN	ZAP70,PECAM1,CBL,STAT2,MAPK14,MAPK12,CD28,PTPN6,CD247	576	KEA3	LCK	PDCL15	ChengKSIN	2.1e-09	1.05856e-09		8.97529	0.845
KEA3_PDCL15__0.3.txt.ChengKSIN.csv	6	PDCL15_0.3.txt	6	0.02643	FYN_cheng_ksin	FYN	9	70	8.676e-11	3.28e-09	31.24	ChengKSIN	CD3E,PECAM1,PXN,CBL,MAPK7,PTPN11,MAPK14,CTNNB1,CD247	577	KEA3	FYN	PDCL15	ChengKSIN	3.02333e-09	1.1999e-06		5.92086	0.76
KEA3_PDCL15__0.3.txt.ChengKSIN.csv	11	PDCL15_0.3.txt	11	0.04846	ABL1_cheng_ksin	ABL1	7	53	8.49e-09	1.75e-07	32.23	ChengKSIN	RB1,PDGFRB,ANXA1,ZAP70,MET,EGFR,CTNNB1	578	KEA3	ABL1	PDCL15	ChengKSIN	1.68667e-07	5.85178e-08		7.23271	0.803
KEA3_PDCL15__0.3.txt.ChengKSIN.csv	13	PDCL15_0.3.txt	13	0.05727	JAK2_cheng_ksin	JAK2	6	37	2.723e-08	4.75e-07	40.99	ChengKSIN	GAB2,MAPK7,MAPK1,MAPK3,EPOR,MAPK12	579	KEA3	JAK2	PDCL15	ChengKSIN	4.48667e-07	4.04956e-06		5.39259	0.732
KEA3_PDCL15__0.3.txt.PTMsigDB.csv	1	PDCL15_0.3.txt	1	0.006135	RET_PTMsigDB_hs	RET	10	14	9.049e-21	1.48e-18	529.4	PTMsigDB	RET,AKT1,PDPK1,PIK3R1,MAPK8,MAPK1,PLCG1,MAPK3,MAPK14,PTK2	580	KEA3	RET	PDCL15	PTMsigDB	1.35e-18	9.84489e-15		14.0068	0.874
KEA3_PDCL15__0.3.txt.PTMsigDB.csv	2	PDCL15_0.3.txt	2	0.01227	SRC_PTMsigDB_hs	SRC	20	224	1.258e-18	1.03e-16	20.76	PTMsigDB	RET,FLT4,ARAF,KDR,ANXA1,ANXA2,PDPK1,GAB1,RAF1,PXN,CBL,EGFR,PTK2B,MPZL1,PTK2,FER,CDK4,CDK1,CTNNB1,PTPN6	581	KEA3	SRC	PDCL15	PTMsigDB	8.83e-17	9.77211e-16		15.01	0.895
KEA3_PDCL15__0.3.txt.PTMsigDB.csv	6	PDCL15_0.3.txt	6	0.03681	LCK_PTMsigDB_hs	LCK	8	43	4.258e-11	1.16e-09	48.4	PTMsigDB	ZAP70,LCK,PECAM1,CBL,STAT2,MAPK14,PTPN6,CD247	582	KEA3	LCK	PDCL15	PTMsigDB	1.07567e-09	1.05856e-09		8.97529	0.845
KEA3_PDCL15__0.3.txt.PTMsigDB.csv	9	PDCL15_0.3.txt	9	0.05521	ABL1_PTMsigDB_hs	ABL1	9	83	4.127e-10	7.47e-09	25.76	PTMsigDB	RB1,PDGFRB,ANXA1,ZAP70,MET,PXN,EGFR,PLCG1,CTNNB1	583	KEA3	ABL1	PDCL15	PTMsigDB	6.88667e-09	5.85178e-08		7.23271	0.803
KEA3_PDCL15__0.3.txt.PTMsigDB.csv	10	PDCL15_0.3.txt	10	0.06135	EGFR_PTMsigDB_hs	EGFR	7	37	6.089e-10	9.92e-09	49.41	PTMsigDB	ANXA1,GAB1,EGFR,PLCG1,LYN,PTK2,CTNNB1	584	KEA3	EGFR	PDCL15	PTMsigDB	9.28333e-09	1.54428e-07		6.81127	0.781
KEA3_PDCL15__0.3.txt.PTMsigDB.csv	17	PDCL15_0.3.txt	17	0.1043	FYN_PTMsigDB_hs	FYN	6	57	3.899e-07	3.74e-06	24.91	PTMsigDB	CD3E,PECAM1,PXN,CBL,PTPN11,MAPK14	585	KEA3	FYN	PDCL15	PTMsigDB	3.59667e-06	1.1999e-06		5.92086	0.76
KEA3_PDCL15__0.4.txt.ChengKSIN.csv	1	PDCL15_0.4.txt	1	0.004405	SRC_cheng_ksin	SRC	17	157	8.851e-18	2.01e-15	26.57	ChengKSIN	RET,FLT4,ARAF,KDR,ANXA1,PDPK1,GAB1,RAF1,CBL,EGFR,PTK2B,MPZL1,PTK2,CDK4,CDK1,CTNNB1,PTPN6	586	KEA3	SRC	PDCL15	ChengKSIN	2.84333e-15	9.77211e-16		15.01	0.895
KEA3_PDCL15__0.4.txt.ChengKSIN.csv	2	PDCL15_0.4.txt	2	0.008811	RET_cheng_ksin	RET	9	20	2.148e-16	2.44e-14	179	ChengKSIN	AKT1,PDPK1,PIK3R1,MAPK8,MAPK1,PLCG1,MAPK3,MAPK14,PTK2	587	KEA3	RET	PDCL15	ChengKSIN	2.95333e-14	9.84489e-15		14.0068	0.874
KEA3_PDCL15__0.4.txt.ChengKSIN.csv	5	PDCL15_0.4.txt	5	0.02203	LCK_cheng_ksin	LCK	9	66	3.842e-11	1.74e-09	34.54	ChengKSIN	ZAP70,PECAM1,CBL,STAT2,MAPK14,MAPK12,CD28,PTPN6,CD247	588	KEA3	LCK	PDCL15	ChengKSIN	2.1e-09	1.05856e-09		8.97529	0.845
KEA3_PDCL15__0.4.txt.ChengKSIN.csv	6	PDCL15_0.4.txt	6	0.02643	FYN_cheng_ksin	FYN	9	70	6.63e-11	2.51e-09	32.28	ChengKSIN	CD3E,PECAM1,PXN,CBL,MAPK7,PTPN11,MAPK14,CTNNB1,CD247	589	KEA3	FYN	PDCL15	ChengKSIN	3.02333e-09	1.1999e-06		5.92086	0.76
KEA3_PDCL15__0.4.txt.ChengKSIN.csv	10	PDCL15_0.4.txt	10	0.04405	ABL1_cheng_ksin	ABL1	7	53	6.87e-09	1.56e-07	33.29	ChengKSIN	RB1,PDGFRB,ANXA1,ZAP70,MET,EGFR,CTNNB1	590	KEA3	ABL1	PDCL15	ChengKSIN	1.68667e-07	5.85178e-08		7.23271	0.803
KEA3_PDCL15__0.4.txt.ChengKSIN.csv	13	PDCL15_0.4.txt	13	0.05727	JAK2_cheng_ksin	JAK2	6	37	2.266e-08	3.96e-07	42.34	ChengKSIN	GAB2,MAPK7,MAPK1,MAPK3,EPOR,MAPK12	591	KEA3	JAK2	PDCL15	ChengKSIN	4.48667e-07	4.04956e-06		5.39259	0.732
KEA3_PDCL15__0.4.txt.PTMsigDB.csv	1	PDCL15_0.4.txt	1	0.006135	RET_PTMsigDB_hs	RET	10	14	6.665e-21	1.09e-18	547	PTMsigDB	RET,AKT1,PDPK1,PIK3R1,MAPK8,MAPK1,PLCG1,MAPK3,MAPK14,PTK2	592	KEA3	RET	PDCL15	PTMsigDB	1.35e-18	9.84489e-15		14.0068	0.874
KEA3_PDCL15__0.4.txt.PTMsigDB.csv	2	PDCL15_0.4.txt	2	0.01227	SRC_PTMsigDB_hs	SRC	20	224	7.221e-19	5.89e-17	21.45	PTMsigDB	RET,FLT4,ARAF,KDR,ANXA1,ANXA2,PDPK1,GAB1,RAF1,PXN,CBL,EGFR,PTK2B,MPZL1,PTK2,FER,CDK4,CDK1,CTNNB1,PTPN6	593	KEA3	SRC	PDCL15	PTMsigDB	8.83e-17	9.77211e-16		15.01	0.895
KEA3_PDCL15__0.4.txt.PTMsigDB.csv	6	PDCL15_0.4.txt	6	0.03681	LCK_PTMsigDB_hs	LCK	8	43	3.34e-11	9.07e-10	50.01	PTMsigDB	ZAP70,LCK,PECAM1,CBL,STAT2,MAPK14,PTPN6,CD247	594	KEA3	LCK	PDCL15	PTMsigDB	1.07567e-09	1.05856e-09		8.97529	0.845
KEA3_PDCL15__0.4.txt.PTMsigDB.csv	9	PDCL15_0.4.txt	9	0.05521	ABL1_PTMsigDB_hs	ABL1	9	83	3.16e-10	5.72e-09	26.61	PTMsigDB	RB1,PDGFRB,ANXA1,ZAP70,MET,PXN,EGFR,PLCG1,CTNNB1	595	KEA3	ABL1	PDCL15	PTMsigDB	6.88667e-09	5.85178e-08		7.23271	0.803
KEA3_PDCL15__0.4.txt.PTMsigDB.csv	10	PDCL15_0.4.txt	10	0.06135	EGFR_PTMsigDB_hs	EGFR	7	37	4.917e-10	8.01e-09	51.05	PTMsigDB	ANXA1,GAB1,EGFR,PLCG1,LYN,PTK2,CTNNB1	596	KEA3	EGFR	PDCL15	PTMsigDB	9.28333e-09	1.54428e-07		6.81127	0.781
KEA3_PDCL15__0.4.txt.PTMsigDB.csv	16	PDCL15_0.4.txt	16	0.09816	FYN_PTMsigDB_hs	FYN	6	57	3.254e-07	3.31e-06	25.74	PTMsigDB	CD3E,PECAM1,PXN,CBL,PTPN11,MAPK14	597	KEA3	FYN	PDCL15	PTMsigDB	3.59667e-06	1.1999e-06		5.92086	0.76
KEA3_PDCL15__0.4.txt.PhosDAll.csv	1	PDCL15_0.4.txt	1	0.00295	JAK3_PhosD_predict_All_train	JAK3	45	156	1.22e-62	4.13e-60	88.69	PhosDAll	RET,FLT1,IRS1,FLT4,IRS2,CD3E,KDR,JAK2,JAK3,JAK1,PDGFRB,SYK,GAB1,GAB2,TYK2,ZAP70,LCK,RASA1,KIT,RAF1,MET,EPHA2,PIK3R1,MST1R,CBL,EGFR,MAPK8,ERBB2,PTK2B,MAPK1,PLCG1,MAPK3,LYN,NTRK2,STAT2,PTPN11,MAPK14,EPOR,PTK2,FER,TEC,FES,CDK1,PTPN6,FGFR2	598	KEA3	JAK3	PDCL15	PhosDAll	1.526e-60	0.0228978		1.64021	0.319
KEA3_PDCL15__0.4.txt.PhosDAll.csv	3	PDCL15_0.4.txt	3	0.00885	NTRK1_PhosD_predict_All_train	NTRK1	42	178	1.185e-54	1.34e-52	67.56	PhosDAll	RET,GSK3B,FLT1,IRS1,FLT4,IRS2,CD3E,KDR,AKT1,JAK2,PDGFRB,SYK,GAB1,GAB2,ZAP70,LCK,RASA1,KIT,PECAM1,MET,EPHA2,PIK3R1,MST1R,CBL,EGFR,MAPK8,ERBB2,PTK2B,MAPK1,PLCG1,MAPK3,LYN,NTRK2,PTPN11,MAPK14,EPOR,PTK2,FER,TEC,CDK2,PTPN6,FGFR1	599	KEA3	NTRK1	PDCL15	PhosDAll	5.04467e-53	5.04467e-53		52.2972	0.995
KEA3_PDCL15__0.4.txt.PhosDAll.csv	4	PDCL15_0.4.txt	4	0.0118	ALK_PhosD_predict_All_train	ALK	49	303	3.042e-54	2.58e-52	42.21	PhosDAll	RET,GSK3B,FLT1,IRS1,FLT4,IRS2,KDR,JAK2,EPHB1,JAK3,JAK1,PDGFRB,SYK,PDPK1,GAB1,GAB2,ZAP70,LCK,RASA1,KIT,EPHA1,MET,EPHA2,PIK3R1,MST1R,CBL,EGFR,MAPK8,ERBB2,STAT4,PTK2B,MAPK1,PLCG1,MAPK3,LYN,NTRK2,STAT2,PTPN11,MAPK14,PTK2,MAPK12,FER,TEC,FES,CDK2,PTPN6,FGFR3,FGFR2,FGFR1	600	KEA3	ALK	PDCL15	PhosDAll	1.074e-52	0.0407167		1.39023	0.22
KEA3_PDCL15__0.4.txt.PhosDAll.csv	5	PDCL15_0.4.txt	5	0.01475	JAK1_PhosD_predict_All_train	JAK1	40	161	2.869e-53	1.95e-51	72.32	PhosDAll	RET,FLT1,IRS1,IRS2,KDR,AKT1,JAK2,JAK3,JAK1,PDGFRB,SYK,PDPK1,TYK2,LCK,KIT,RAF1,MET,PIK3R1,CBL,EGFR,MAPK8,ERBB2,STAT4,PTK2B,MAPK1,PLCG1,MAPK3,LYN,STAT2,PTPN11,MAPK14,PTK2,FER,TEC,FES,CDK1,PTPN6,FGFR3,FGFR2,FGFR1	601	KEA3	JAK1	PDCL15	PhosDAll	7.24e-52	0.5		0.30103	0.035
KEA3_PDCL15__0.4.txt.PhosDAll.csv	6	PDCL15_0.4.txt	6	0.0177	RET_PhosD_predict_All_train	RET	53	407	4.777e-53	2.7e-51	32.76	PhosDAll	RET,GSK3B,FLT1,IRS1,FLT4,IRS2,KDR,AKT1,JAK2,JAK3,JAK1,PDGFRB,SYK,PDPK1,GAB1,GAB2,ZAP70,MAPKAPK3,LCK,RASA1,KIT,RAF1,MET,EPHA2,PIK3R1,MST1R,CBL,EGFR,MAPK8,MAPK7,ERBB2,STAT4,PTK2B,MAPK1,PLCG1,MAPK3,LYN,NTRK2,YES1,STAT2,PTPN11,MAPK14,PTK2,MAPK12,MAPK10,FER,TEC,FES,CDK2,PTPN6,FGFR3,FGFR2,FGFR1	602	KEA3	RET	PDCL15	PhosDAll	1.216e-51	9.84489e-15		14.0068	0.874
KEA3_PDCL15__0.4.txt.PhosDAll.csv	7	PDCL15_0.4.txt	7	0.02065	HCK_PhosD_predict_All_train	HCK	47	290	2.665e-52	1.29e-50	42.32	PhosDAll	RET,FLT1,IRS1,IRS2,KDR,AKT1,JAK2,EPHB1,JAK3,JAK1,PDGFRB,SYK,GAB1,GAB2,TYK2,ZAP70,LCK,RASA1,KIT,MET,EPHA2,PIK3R1,MST1R,CBL,EGFR,MAPK8,ERBB2,STAT4,PTK2B,MAPK1,PLCG1,MAPK3,LYN,NTRK2,YES1,STAT2,PTPN11,MAPK14,PTK2,FER,TEC,FES,CTNNB1,PTPN6,FGFR3,FGFR2,FGFR1	603	KEA3	HCK	PDCL15	PhosDAll	5.30667e-51	0.371222		0.430366	0.071
KEA3_PDCL15__0.4.txt.PhosDAll.csv	9	PDCL15_0.4.txt	9	0.02655	TYRO3_PhosD_predict_All_train	TYRO3	43	230	4.162e-51	1.57e-49	50.31	PhosDAll	RET,GSK3B,FLT1,IRS1,IRS2,KDR,AKT1,JAK2,EPHB1,JAK1,PDGFRB,SYK,PDPK1,GAB1,GAB2,TYK2,ZAP70,LCK,RASA1,KIT,RAF1,MET,EPHA2,PIK3R1,MST1R,CBL,EGFR,MAPK8,ERBB2,PTK2B,MAPK1,PLCG1,MAPK3,LYN,NTRK2,YES1,PTPN11,MAPK14,PTK2,TEC,PTPN6,FGFR2,FGFR1	604	KEA3	TYRO3	PDCL15	PhosDAll	6.16e-50	3.18667e-05		4.49666	0.675
KEA3_PDCL15__0.4.txt.PhosDAll.csv	10	PDCL15_0.4.txt	10	0.0295	INSR_PhosD_predict_All_train	INSR	52	424	8.647e-51	2.93e-49	30.58	PhosDAll	RET,GSK3B,FLT1,IRS1,FLT4,ARAF,IRS2,KDR,AKT1,JAK2,EPHB1,JAK3,JAK1,PDGFRB,SYK,GAB1,GAB2,TYK2,ZAP70,LCK,RASA1,KIT,TYRO3,RAF1,MET,EPHA2,PIK3R1,MST1R,CBL,EGFR,MAPK8,ERBB2,STAT4,PTK2B,MAPK1,PLCG1,MAPK3,LYN,NTRK2,YES1,PTPN11,MAPK14,EPOR,PTK2,FER,TEC,FES,CDK1,PTPN6,FGFR2,FRK,FGFR1	605	KEA3	INSR	PDCL15	PhosDAll	1.33333e-49	3.995e-05		4.39848	0.654
KEA3_PDCL15__0.4.txt.PhosDAll.csv	11	PDCL15_0.4.txt	11	0.03245	FGFR3_PhosD_predict_All_train	FGFR3	38	157	2.431e-50	7.49e-49	69.86	PhosDAll	RET,GSK3B,FLT1,KDR,AKT1,JAK2,JAK3,JAK1,PDGFRB,SYK,PDPK1,TYK2,LCK,KIT,PECAM1,MET,EPHA2,PIK3R1,CBL,EGFR,MAPK8,ERBB2,STAT4,PTK2B,MAPK1,MAPK3,LYN,STAT2,PTPN11,MAPK14,PTK2,FER,FES,CDK2,PTPN6,FGFR3,FGFR2,FGFR1	606	KEA3	FGFR3	PDCL15	PhosDAll	1.32967e-48	0.000454167		3.34278	0.533
KEA3_PDCL15__0.4.txt.PhosDAll.csv	12	PDCL15_0.4.txt	12	0.0354	FLT3_PhosD_predict_All_train	FLT3	35	119	4.768e-50	1.35e-48	91.16	PhosDAll	RET,FLT1,IRS1,FLT4,IRS2,CD3E,KDR,JAK2,PDGFRB,SYK,GAB1,GAB2,ZAP70,LCK,RASA1,KIT,MET,EPHA2,PIK3R1,MST1R,CBL,EGFR,MAPK8,ERBB2,PTK2B,MAPK1,PLCG1,LYN,NTRK2,PTPN11,MAPK14,EPOR,PTK2,TEC,PTPN6	607	KEA3	FLT3	PDCL15	PhosDAll	4.88267e-49	4.88267e-49		48.3113	0.988
KEA3_PDCL15__0.4.txt.PhosDAll.csv	13	PDCL15_0.4.txt	13	0.03835	FGFR1_PhosD_predict_All_train	FGFR1	46	308	1.341e-49	3.5e-48	38.41	PhosDAll	RET,GSK3B,FLT1,IRS2,KDR,AKT1,JAK2,JAK1,PDGFRB,SYK,PDPK1,DYRK1A,GAB1,GAB2,ZAP70,LCK,RASA1,KIT,PECAM1,MET,PXN,PIK3R1,MST1R,CBL,EGFR,MAPK8,ERBB2,PTK2B,MAPK1,PLCG1,MAPK3,LYN,NTRK2,YES1,PTPN11,MAPK14,EPOR,PTK2,FER,TEC,CDK4,FES,CDK2,CD28,FGFR2,FGFR1	608	KEA3	FGFR1	PDCL15	PhosDAll	1.48267e-48	0.0345667		1.46134	0.255
KEA3_PDCL15__0.4.txt.PhosDAll.csv	14	PDCL15_0.4.txt	14	0.0413	CSK_PhosD_predict_All_train	CSK	47	332	1.96e-49	4.75e-48	36.08	PhosDAll	RET,GSK3B,FLT1,ARAF,KDR,AKT1,JAK2,JAK3,PDGFRB,SYK,PDPK1,DYRK1A,TYK2,ZAP70,LCK,RASA1,KIT,TYRO3,RAF1,MET,PXN,PIK3R1,MST1R,CBL,EGFR,MAPK8,MAPK7,ERBB2,PTK2B,MAPK1,PLCG1,MAPK3,LYN,NTRK2,YES1,PTPN11,PTK2,MAPK12,FER,TEC,CDK4,CDK2,CDK1,PTPN6,FGFR2,FRK,FGFR1	609	KEA3	CSK	PDCL15	PhosDAll	2.04867e-48	0.000444		3.35262	0.547
KEA3_PDCL15__0.4.txt.PhosDAll.csv	15	PDCL15_0.4.txt	15	0.04425	LYN_PhosD_predict_All_train	LYN	63	772	3.403e-49	7.69e-48	19.44	PhosDAll	RET,GSK3B,FLT1,IRS1,FLT4,ARAF,IRS2,CD3E,KDR,AKT1,JAK2,EPHB1,JAK3,JAK1,PDGFRB,SYK,PDPK1,GAB1,GAB2,TYK2,ZAP70,MAPKAPK3,LCK,RASA1,KIT,PECAM1,TYRO3,EPHA1,RAF1,MET,EPHA2,PXN,PIK3R1,MST1R,CBL,EGFR,MAPK8,MAPK7,ERBB2,BTLA,PTK2B,MAPK1,PLCG1,MAPK3,LYN,NTRK2,YES1,PTPN11,MAPK14,EPOR,PTK2,MAPK12,MAPK10,FER,TEC,CDK4,CDK2,CD28,CDK1,PTPN6,FGFR3,FGFR2,FGFR1	610	KEA3	LYN	PDCL15	PhosDAll	4.41667e-48	0.0194722		1.71058	0.341
KEA3_PDCL15__0.4.txt.PhosDAll.csv	16	PDCL15_0.4.txt	16	0.0472	JAK2_PhosD_predict_All_train	JAK2	63	782	7.361e-49	1.56e-47	19.17	PhosDAll	RET,GSK3B,FLT1,IRS1,FLT4,ARAF,IRS2,VSIR,KDR,AKT1,JAK2,EPHB1,JAK3,JAK1,PDGFRB,SYK,PDPK1,DYRK1A,GAB1,GAB2,TYK2,ZAP70,MAPKAPK3,LCK,RASA1,KIT,PECAM1,RAF1,MET,EPHA2,PIK3R1,MST1R,CBL,EGFR,MAPK8,MAPK7,ERBB2,STAT4,PTK2B,MAPK1,PLCG1,MAPK3,LYN,NTRK2,YES1,STAT2,PTPN11,MAPK14,EPOR,PTK2,MAPK12,FER,TEC,CDK4,FES,CDK2,CD28,CDK1,PTPN6,FGFR3,FGFR2,FRK,FGFR1	611	KEA3	JAK2	PDCL15	PhosDAll	8.77333e-48	4.04956e-06		5.39259	0.732
KEA3_PDCL15__0.4.txt.PhosDAll.csv	17	PDCL15_0.4.txt	17	0.05015	MET_PhosD_predict_All_train	MET	44	281	1.328e-48	2.65e-47	40.62	PhosDAll	RET,GSK3B,FLT1,IRS1,FLT4,IRS2,CD3E,KDR,AKT1,JAK2,PDGFRB,SYK,PDPK1,DYRK1A,GAB1,GAB2,ZAP70,LCK,RASA1,KIT,RAF1,MET,EPHA2,PIK3R1,MST1R,CBL,EGFR,MAPK8,ERBB2,PTK2B,MAPK1,PLCG1,MAPK3,LYN,NTRK2,YES1,PTPN11,MAPK14,EPOR,PTK2,FER,TEC,FES,PTPN6	612	KEA3	MET	PDCL15	PhosDAll	1.09333e-47	0.00124988		2.90313	0.44
KEA3_PDCL15__0.4.txt.PhosDAll.csv	18	PDCL15_0.4.txt	18	0.0531	ZAP70_PhosD_predict_All_train	ZAP70	45	310	4.67e-48	8.79e-47	37.15	PhosDAll	RET,GSK3B,FLT1,IRS1,FLT4,IRS2,CD3E,KDR,AKT1,JAK2,PDGFRB,SYK,PDPK1,DYRK1A,GAB1,GAB2,ZAP70,MAPKAPK3,LCK,RASA1,KIT,RAF1,MET,EPHA2,PIK3R1,MST1R,CBL,EGFR,MAPK8,ERBB2,STAT4,PTK2B,MAPK1,PLCG1,MAPK3,LYN,NTRK2,PTPN11,MAPK14,EPOR,PTK2,FER,TEC,CDK4,PTPN6	613	KEA3	ZAP70	PDCL15	PhosDAll	3.66333e-47	0.000273349		3.56328	0.597
KEA3_PDCL15__0.4.txt.PhosDAll.csv	19	PDCL15_0.4.txt	19	0.05605	PDGFRB_PhosD_predict_All_train	PDGFRB	43	287	9.427e-47	1.68e-45	38.56	PhosDAll	RET,GSK3B,FLT1,FLT4,ARAF,KDR,AKT1,JAK2,JAK1,PDGFRB,SYK,PDPK1,TYK2,ZAP70,LCK,RASA1,KIT,PECAM1,TYRO3,RAF1,MET,EPHA2,PIK3R1,MST1R,CBL,EGFR,ERBB2,BTLA,PTK2B,PLCG1,MPZL1,MAPK3,LYN,NTRK2,YES1,PTPN11,EPOR,PTK2,CDK1,PTPN6,FGFR2,FRK,FGFR1	614	KEA3	PDGFRB	PDCL15	PhosDAll	6.88667e-46	0.00214111		2.66936	0.405
KEA3_PDCL15__0.4.txt.PhosDAll.csv	20	PDCL15_0.4.txt	20	0.059	ITK_PhosD_predict_All_train	ITK	36	165	4.103e-46	6.95e-45	61.05	PhosDAll	RET,FLT1,IRS2,KDR,AKT1,JAK2,HAVCR2,JAK1,PDGFRB,SYK,GAB1,GAB2,ZAP70,LCK,RASA1,KIT,PECAM1,MET,PIK3R1,MST1R,CBL,EGFR,MAPK8,ERBB2,PLCG1,LYN,NTRK2,PTPN11,MAPK14,EPOR,PTK2,TEC,CD28,PTPN6,FGFR2,FGFR1	615	KEA3	ITK	PDCL15	PhosDAll	2.59333e-45	7.89556e-05		4.10262	0.632
KEA3_PDCL15__0.4.txt.PhosDAll.csv	22	PDCL15_0.4.txt	22	0.0649	FER_PhosD_predict_All_train	FER	36	171	1.673e-45	2.58e-44	58.34	PhosDAll	RET,GSK3B,FLT1,IRS1,AKT1,JAK2,JAK3,JAK1,PDGFRB,SYK,LCK,RASA1,PGR,RAF1,MET,PIK3R1,EGFR,MAPK8,ERBB2,STAT4,PTK2B,MAPK1,PLCG1,MAPK3,LYN,YES1,STAT2,PTPN11,PTK2,MAPK10,FER,FES,CDK1,FGFR3,FGFR2,FGFR1	616	KEA3	FER	PDCL15	PhosDAll	4.82e-44	2.47667e-05		4.60613	0.689
KEA3_PDCL15__0.4.txt.PhosDAll.csv	23	PDCL15_0.4.txt	23	0.06785	FGFR4_PhosD_predict_All_train	FGFR4	51	511	2.228e-45	3.28e-44	24.26	PhosDAll	RET,GSK3B,FLT1,IRS1,ARAF,KDR,AKT1,JAK2,JAK3,JAK1,PDGFRB,SYK,PDPK1,GAB1,GAB2,TYK2,MAPKAPK3,LCK,RASA1,KIT,PECAM1,RAF1,MET,PXN,PIK3R1,MST1R,CBL,EGFR,MAPK8,ERBB2,STAT4,PTK2B,MAPK1,PLCG1,MAPK3,LYN,STAT2,PTPN11,MAPK14,EPOR,PTK2,MAPK12,MAPK10,FER,TEC,CDK4,FES,CDK2,FGFR3,FGFR2,FGFR1	617	KEA3	FGFR4	PDCL15	PhosDAll	1.62067e-44	8.08333e-05		4.09241	0.618
KEA3_PDCL15__0.4.txt.PhosDAll.csv	27	PDCL15_0.4.txt	27	0.07965	TYK2_PhosD_predict_All_train	TYK2	46	415	1.541e-43	1.93e-42	27.27	PhosDAll	RET,GSK3B,FLT1,IRS1,ARAF,IRS2,KDR,AKT1,JAK2,JAK3,JAK1,PDGFRB,SYK,DYRK1A,GAB2,TYK2,ZAP70,LCK,RASA1,KIT,RAF1,PIK3R1,MST1R,CBL,EGFR,MAPK8,MAPK7,ERBB2,MAPK1,PLCG1,MAPK3,LYN,YES1,STAT2,PTPN11,MAPK14,EPOR,PTK2,MAPK10,TEC,FES,CDK2,CD28,CDK1,PTPN6,FGFR3	618	KEA3	TYK2	PDCL15	PhosDAll	8.74667e-43	0.353422		0.451706	0.092
KEA3_PDCL15__0.4.txt.PhosDAll.csv	28	PDCL15_0.4.txt	28	0.0826	YES1_PhosD_predict_All_train	YES1	60	854	1.654e-43	2e-42	16.53	PhosDAll	RET,GSK3B,FLT1,IRS1,FLT4,ARAF,IRS2,KDR,AKT1,JAK2,EPHB1,JAK3,JAK1,PDGFRB,SYK,PDPK1,DYRK1A,GAB1,GAB2,TYK2,ZAP70,MAPKAPK3,LCK,RASA1,KIT,PECAM1,TYRO3,EPHA1,RAF1,MET,EPHA2,PIK3R1,MST1R,CBL,EGFR,MAPK8,MAPK7,ERBB2,PTK2B,MAPK1,PLCG1,MAPK3,LYN,NTRK2,YES1,PTPN11,MAPK14,EPOR,PTK2,MAPK12,MAPK10,FER,CDK4,CDK2,CDK1,PTPN6,FGFR3,FGFR2,FRK,FGFR1	619	KEA3	YES1	PDCL15	PhosDAll	1.182e-42	0.00118444		2.92649	0.462
KEA3_PDCL15__0.4.txt.PhosDAll.csv	29	PDCL15_0.4.txt	29	0.08555	SYK_PhosD_predict_All_train	SYK	63	968	2.151e-43	2.51e-42	15.23	PhosDAll	RET,GSK3B,FLT1,IRS1,FLT4,IRS2,CD3E,KDR,AKT1,JAK2,EPHB1,JAK3,HAVCR2,JAK1,PDGFRB,SYK,PDPK1,DYRK1A,GAB1,GAB2,TYK2,ZAP70,LCK,RASA1,KIT,PECAM1,PGR,RAF1,MET,EPHA2,PXN,PIK3R1,MST1R,CBL,EGFR,MAPK8,MAPK7,ERBB2,STAT4,PTK2B,MAPK1,PLCG1,MAPK3,LYN,NTRK2,YES1,PTPN11,MAPK14,EPOR,PTK2,MAPK12,MAPK10,FER,TEC,CDK4,FES,CDK2,CD28,CDK1,PTPN6,FGFR3,FGFR2,FGFR1	620	KEA3	SYK	PDCL15	PhosDAll	1.58333e-42	0.000865667		3.06265	0.49
KEA3_PDCL15__0.4.txt.PhosDAll.csv	31	PDCL15_0.4.txt	31	0.09145	EPHA3_PhosD_predict_All_train	EPHA3	39	269	3.011e-42	3.29e-41	37.1	PhosDAll	RET,GSK3B,FLT1,CD3E,AKT1,JAK2,JAK3,JAK1,PDGFRB,EPHA7,SYK,DYRK1A,GAB2,ZAP70,LCK,RASA1,KIT,MET,PXN,PIK3R1,CBL,EGFR,MAPK8,ERBB2,STAT4,PTK2B,MAPK1,PLCG1,MAPK3,LYN,STAT2,PTPN11,PTK2,FER,FES,PTPN6,FGFR3,FGFR2,FGFR1	621	KEA3	EPHA3	PDCL15	PhosDAll	6.32333e-41	0.0895		1.04818	0.127
KEA3_PDCL15__0.4.txt.PhosDAll.csv	32	PDCL15_0.4.txt	32	0.0944	LCK_PhosD_predict_All_train	LCK	65	1101	4.995e-42	5.29e-41	13.73	PhosDAll	RET,GSK3B,FLT1,IRS1,FLT4,ARAF,IRS2,CD3E,KDR,AKT1,JAK2,EPHB1,JAK3,HAVCR2,JAK1,PDGFRB,SYK,PDPK1,GAB1,GAB2,TYK2,ZAP70,LCK,RASA1,KIT,PECAM1,TYRO3,PGR,RAF1,MET,EPHA2,PXN,PIK3R1,MST1R,CBL,EGFR,MAPK8,MAPK7,ERBB2,BTLA,PTK2B,MAPK1,PLCG1,MAPK3,LYN,NTRK2,YES1,STAT2,PTPN11,MAPK14,EPOR,PTK2,MAPK12,MAPK10,FER,TEC,FES,CDK2,CD28,CDK1,PTPN6,FGFR3,FGFR2,FRK,FGFR1	622	KEA3	LCK	PDCL15	PhosDAll	3.44333e-41	1.05856e-09		8.97529	0.845
KEA3_PDCL15__0.4.txt.PhosDAll.csv	36	PDCL15_0.4.txt	36	0.1062	DDR2_PhosD_predict_All_train	DDR2	32	149	3.666e-41	3.45e-40	59.84	PhosDAll	RET,FLT1,KDR,EPHB1,PDGFRB,SYK,PDPK1,TYK2,ZAP70,LCK,KIT,RAF1,MET,EPHA2,PIK3R1,MST1R,CBL,EGFR,MAPK8,ERBB2,PTK2B,MAPK1,PLCG1,MAPK3,LYN,YES1,PTPN11,MAPK14,PTK2,FER,PTPN6,FGFR2	623	KEA3	DDR2	PDCL15	PhosDAll	1.28467e-40	1.28467e-40		39.8912	0.981
KEA3_PDCL15__0.4.txt.PhosDAll.csv	41	PDCL15_0.4.txt	41	0.1209	ABL2_PhosD_predict_All_train	ABL2	38	282	4.989e-40	4.13e-39	34.07	PhosDAll	RET,GSK3B,FLT1,FLT4,ARAF,KDR,JAK2,EPHB1,JAK1,PDGFRB,SYK,TYK2,ZAP70,LCK,RASA1,KIT,RAF1,MET,EPHA2,PIK3R1,MST1R,CBL,EGFR,MAPK8,ERBB2,PTK2B,MAPK1,PLCG1,MAPK3,LYN,YES1,PTPN11,MAPK14,EPOR,PTK2,PTPN6,FGFR2,FGFR1	624	KEA3	ABL2	PDCL15	PhosDAll	1.69867e-39	0.0742222		1.12947	0.142
KEA3_PDCL15__0.4.txt.PhosDAll.csv	42	PDCL15_0.4.txt	42	0.1239	PTK6_PhosD_predict_All_train	PTK6	48	566	1.005e-39	8.11e-39	20.27	PhosDAll	GSK3B,FLT1,IRS1,KDR,AKT1,JAK2,JAK3,JAK1,PDGFRB,SYK,PDPK1,DYRK1A,GAB1,GAB2,LCK,RASA1,KIT,PECAM1,RAF1,MET,EPHA2,PXN,PIK3R1,MST1R,CBL,EGFR,MAPK8,ERBB2,PTK2B,MAPK1,PLCG1,MAPK3,LYN,YES1,PTPN11,MAPK14,EPOR,PTK2,FER,CDK4,FES,CDK2,CDK1,CTNNB1,PTPN6,FGFR3,FGFR2,FGFR1	625	KEA3	PTK6	PDCL15	PhosDAll	3.99667e-39	0.000322733		3.49116	0.568
KEA3_PDCL15__0.4.txt.PhosDAll.csv	45	PDCL15_0.4.txt	45	0.1327	FGR_PhosD_predict_All_train	FGR	56	863	3.066e-39	2.31e-38	15.18	PhosDAll	RET,GSK3B,FLT1,IRS1,ARAF,IRS2,CD3E,KDR,AKT1,JAK2,EPHB1,JAK3,JAK1,PDGFRB,SYK,PDPK1,DYRK1A,GAB1,GAB2,TYK2,ZAP70,LCK,RASA1,KIT,PECAM1,PGR,RAF1,MET,EPHA2,PXN,PIK3R1,MST1R,CBL,EGFR,MAPK8,MAPK7,ERBB2,PTK2B,MAPK1,PLCG1,MAPK3,LYN,YES1,PTPN11,MAPK14,EPOR,PTK2,MAPK12,MAPK10,FER,CDK4,CDK2,CDK1,PTPN6,FGFR2,FGFR1	626	KEA3	FGR	PDCL15	PhosDAll	1.338e-38	0.001305		2.88439	0.426
KEA3_PDCL15__0.4.txt.PhosDAll.csv	47	PDCL15_0.4.txt	47	0.1386	KIT_PhosD_predict_All_train	KIT	29	128	2.355e-38	1.7e-37	64.09	PhosDAll	FLT1,KDR,AKT1,JAK2,JAK3,JAK1,PDGFRB,SYK,TYK2,ZAP70,LCK,RASA1,KIT,PIK3R1,CBL,EGFR,ERBB2,PLCG1,LYN,YES1,STAT2,PTPN11,MAPK14,EPOR,PTK2,TEC,FES,PTPN6,FGFR3	627	KEA3	KIT	PDCL15	PhosDAll	2.93333e-37	2.93333e-37		36.5326	0.973
KEA3_PDCL15__0.4.txt.PhosDAll.csv	48	PDCL15_0.4.txt	48	0.1416	BMX_PhosD_predict_All_train	BMX	51	719	4.253e-38	3e-37	16.7	PhosDAll	RET,GSK3B,FLT1,IRS1,ARAF,IRS2,KDR,AKT1,JAK2,EPHB1,JAK1,PDGFRB,SYK,PDPK1,GAB1,GAB2,TYK2,ZAP70,LCK,RASA1,KIT,RAF1,MET,EPHA2,PXN,PIK3R1,MST1R,CBL,EGFR,MAPK8,MAPK7,ERBB2,PTK2B,PLCG1,MAPK3,LYN,NTRK2,YES1,PTPN11,MAPK14,EPOR,PTK2,MAPK10,FER,TEC,FES,CDK2,CDK1,PTPN6,FGFR2,FGFR1	628	KEA3	BMX	PDCL15	PhosDAll	1.614e-37	0.0150457		1.82259	0.362
KEA3_PDCL15__0.4.txt.PhosDAll.csv	49	PDCL15_0.4.txt	49	0.1445	IGF1R_PhosD_predict_All_train	IGF1R	34	227	7.721e-38	5.34e-37	38.54	PhosDAll	RET,FLT1,IRS1,IRS2,KDR,AKT1,JAK2,JAK3,JAK1,PDGFRB,SYK,PDPK1,GAB1,GAB2,TYK2,ZAP70,RASA1,KIT,MET,PIK3R1,CBL,EGFR,MAPK8,ERBB2,STAT4,PTK2B,MAPK1,PTPN11,MAPK14,PTK2,FER,FES,PTPN6,FGFR1	629	KEA3	IGF1R	PDCL15	PhosDAll	2.10533e-37	0.0260417		1.58433	0.298
KEA3_PDCL15__0.4.txt.PhosDAll.csv	50	PDCL15_0.4.txt	50	0.1475	PTK2B_PhosD_predict_All_train	PTK2B	61	1140	1.592e-37	1.08e-36	12.37	PhosDAll	RET,GSK3B,FLT1,IRS1,FLT4,ARAF,IRS2,KDR,AKT1,JAK2,EPHB1,JAK3,JAK1,PDGFRB,SYK,PDPK1,DYRK1A,GAB1,GAB2,TYK2,ZAP70,MAPKAPK3,LCK,RASA1,KIT,TYRO3,PGR,EPHA1,RAF1,MET,EPHA2,PXN,PIK3R1,MST1R,CBL,EGFR,MAPK8,MAPK7,ERBB2,PTK2B,MAPK1,PLCG1,MAPK3,LYN,NTRK2,YES1,PTPN11,MAPK14,PTK2,MAPK12,MAPK10,FER,TEC,CDK4,FES,CDK2,CDK1,PTPN6,FGFR3,FGFR2,FGFR1	630	KEA3	PTK2B	PDCL15	PhosDAll	7.14e-37	0.000598989		3.22258	0.511
KEA3_PDCL15__0.4.txt.PhosDAll.csv	53	PDCL15_0.4.txt	53	0.1563	EGFR_PhosD_predict_All_train	EGFR	55	924	9.472e-37	6.06e-36	13.85	PhosDAll	RET,GSK3B,FLT1,IRS1,FLT4,IRS2,KDR,AKT1,JAK2,EPHB1,JAK3,JAK1,PDGFRB,SYK,GAB1,GAB2,TYK2,ZAP70,LCK,RASA1,KIT,RAF1,MET,EPHA2,PIK3R1,MST1R,CBL,EGFR,MAPK8,ERBB2,PTK2B,MAPK1,PLCG1,MAPK3,LYN,NTRK2,YES1,STAT2,PTPN11,MAPK14,PTK2,MAPK12,MAPK10,FER,TEC,CDK4,FES,CDK2,CDK1,CTNNB1,PTPN6,FGFR3,FGFR2,FRK,FGFR1	631	KEA3	EGFR	PDCL15	PhosDAll	3.54e-36	1.54428e-07		6.81127	0.781
KEA3_PDCL15__0.4.txt.PhosDAll.csv	54	PDCL15_0.4.txt	54	0.1593	PTK2_PhosD_predict_All_train	PTK2	43	493	1.314e-36	8.25e-36	20.91	PhosDAll	RET,GSK3B,FLT1,IRS1,FLT4,KDR,AKT1,JAK2,EPHB1,PDGFRB,SYK,PDPK1,GAB1,MAPKAPK3,LCK,RASA1,KIT,MET,EPHA2,PXN,PIK3R1,CBL,EGFR,MAPK8,ERBB2,PTK2B,MAPK1,PLCG1,MAPK3,LYN,NTRK2,YES1,PTPN11,MAPK14,PTK2,MAPK12,TEC,CDK4,FES,CDK2,CDK1,PTPN6,FGFR1	632	KEA3	PTK2	PDCL15	PhosDAll	3.86333e-36	0.0102636		1.9887	0.383
KEA3_PDCL15__0.4.txt.PhosDAll.csv	56	PDCL15_0.4.txt	56	0.1652	FYN_PhosD_predict_All_train	FYN	65	1372	1.659e-36	1e-35	10.88	PhosDAll	RET,GSK3B,FLT1,IRS1,FLT4,IRS2,CD3E,KDR,AKT1,JAK2,EPHB1,JAK3,HAVCR2,JAK1,PDGFRB,SYK,PDPK1,DYRK1A,GAB1,GAB2,TYK2,ZAP70,MAPKAPK3,LCK,RASA1,KIT,PECAM1,TYRO3,RAF1,MET,EPHA2,PXN,PIK3R1,MST1R,CBL,EGFR,MAPK8,MAPK7,ERBB2,BTLA,PTK2B,MAPK1,PLCG1,MPZL1,MAPK3,LYN,NTRK2,YES1,PRRX2,PTPN11,MAPK14,EPOR,PTK2,MAPK12,MAPK10,FER,TEC,CDK4,CDK2,CDK1,CTNNB1,PTPN6,FGFR2,FRK,FGFR1	633	KEA3	FYN	PDCL15	PhosDAll	7.32e-36	1.1999e-06		5.92086	0.76
KEA3_PDCL15__0.4.txt.PhosDAll.csv	57	PDCL15_0.4.txt	57	0.1681	ERBB2_PhosD_predict_All_train	ERBB2	30	165	1.863e-36	1.11e-35	48.62	PhosDAll	RET,AKT1,JAK2,JAK3,JAK1,PDGFRB,SYK,ZAP70,RASA1,RAF1,MET,EPHA2,PIK3R1,MST1R,EGFR,MAPK8,ERBB2,PTK2B,MAPK1,LYN,NTRK2,YES1,MAPK14,PTK2,FER,TEC,FES,CDK2,CDK1,FRK	634	KEA3	ERBB2	PDCL15	PhosDAll	1.99e-35	1.25667e-05		4.90078	0.703
KEA3_PDCL15__0.4.txt.PhosDAll.csv	58	PDCL15_0.4.txt	58	0.1711	PDGFRA_PhosD_predict_All_train	PDGFRA	28	132	2.928e-36	1.71e-35	58.9	PhosDAll	RET,KDR,AKT1,JAK2,JAK1,PDGFRB,SYK,PDPK1,RASA1,KIT,PECAM1,TYRO3,RAF1,MET,PIK3R1,MST1R,CBL,EGFR,ERBB2,PTK2B,PLCG1,MPZL1,LYN,PTPN11,EPOR,PTK2,PTPN6,FGFR1	635	KEA3	PDGFRA	PDCL15	PhosDAll	6.29667e-36	6.29667e-36		35.2009	0.966
KEA3_PDCL15__0.4.txt.PhosDAll.csv	61	PDCL15_0.4.txt	61	0.1799	ABL1_PhosD_predict_All_train	ABL1	64	1415	6.223e-35	3.46e-34	10.36	PhosDAll	RB1,RET,GSK3B,FLT1,IRS1,ARAF,IRS2,CD3E,KDR,AKT1,JAK2,EPHB1,JAK3,JAK1,PDGFRB,SYK,DYRK1A,GAB1,GAB2,TYK2,ZAP70,LCK,RASA1,KIT,PECAM1,PGR,RAF1,MET,EPHA2,PXN,PIK3R1,MST1R,CBL,EGFR,MAPK8,MAPK7,ERBB2,BTLA,STAT4,PTK2B,MAPK1,PLCG1,MAPK3,LYN,NTRK2,YES1,STAT2,PTPN11,MAPK14,EPOR,PTK2,MAPK10,FER,TEC,CDK4,FES,CDK2,CD28,CDK1,CTNNB1,PTPN6,FGFR2,FRK,FGFR1	636	KEA3	ABL1	PDCL15	PhosDAll	2.54667e-34	5.85178e-08		7.23271	0.803
KEA3_PDCL15__0.4.txt.PhosDAll.csv	71	PDCL15_0.4.txt	71	0.2094	MATK_PhosD_predict_All_train	MATK	23	87	9.964e-33	4.76e-32	78.62	PhosDAll	JAK2,SYK,TYK2,RASA1,KIT,PECAM1,MET,CBL,EGFR,ERBB2,PTK2B,PLCG1,MAPK3,LYN,PTPN11,EPOR,PTK2,TEC,CDK4,CDK2,CDK1,PTPN6,FGFR2	637	KEA3	MATK	PDCL15	PhosDAll	7.28667e-32	7.28667e-32		31.1375	0.959
KEA3_PDCL15__0.4.txt.PhosDAll.csv	75	PDCL15_0.4.txt	75	0.2212	BTK_PhosD_predict_All_train	BTK	47	796	4.897e-32	2.21e-31	13.73	PhosDAll	RET,GSK3B,IRS1,VSIR,KDR,AKT1,JAK2,JAK3,JAK1,PDGFRB,SYK,PDPK1,DYRK1A,GAB1,GAB2,LCK,RASA1,KIT,PECAM1,RAF1,MET,PXN,PIK3R1,CBL,EGFR,MAPK8,ERBB2,PTK2B,MAPK1,PLCG1,MAPK3,LYN,PTPN11,MAPK14,EPOR,PTK2,MAPK12,MAPK10,TEC,CDK4,CDK2,CD28,CDK1,CTNNB1,PTPN6,FGFR2,FGFR1	638	KEA3	BTK	PDCL15	PhosDAll	1.22667e-31	0.0345778		1.4612	0.234
KEA3_PDCL15__0.4.txt.PhosDAll.csv	81	PDCL15_0.4.txt	81	0.2389	EPHB3_PhosD_predict_All_train	EPHB3	26	160	1.177e-30	4.93e-30	42.45	PhosDAll	RET,FLT1,KDR,PDGFRB,PDPK1,ZAP70,LCK,RASA1,KIT,RAF1,MET,PIK3R1,CBL,EGFR,MAPK8,ERBB2,PTK2B,MAPK1,MAPK3,LYN,PTPN11,PTK2,MAPK10,CDK2,PTPN6,FGFR1	639	KEA3	EPHB3	PDCL15	PhosDAll	1.85333e-30	1.85333e-30		29.732	0.952
KEA3_PDCL15__0.4.txt.PhosDAll.csv	95	PDCL15_0.4.txt	95	0.2802	SRC_PhosD_predict_All_train	SRC	71	2299	2.668e-28	9.52e-28	6.972	PhosDAll	RET,GSK3B,FLT1,IRS1,FLT4,ARAF,IRS2,CD3E,KDR,AKT1,JAK2,EPHB1,JAK3,JAK1,PDGFRB,SYK,PDPK1,DYRK1A,GAB1,GAB2,TYK2,ZAP70,LCK,RASA1,KIT,PECAM1,TYRO3,PGR,EPHA1,RAF1,MET,EPHA2,PXN,PIK3R1,MST1R,CBL,EGFR,PPP2CB,MAPK8,MAPK7,ERBB2,BTLA,STAT4,PTK2B,MAPK1,PLCG1,MPZL1,MAPK3,LYN,NTRK2,YES1,STAT2,PTPN11,MAPK14,EPOR,PTK2,MAPK12,MAPK10,FER,TEC,CDK4,FES,CDK2,CD28,CDK1,CTNNB1,PTPN6,FGFR3,FGFR2,FRK,FGFR1	640	KEA3	SRC	PDCL15	PhosDAll	9.06667e-28	9.77211e-16		15.01	0.895
KEA3_PDCL15__0.4.txt.PhosDAll.csv	98	PDCL15_0.4.txt	98	0.2891	FES_PhosD_predict_All_train	FES	17	45	7.07e-28	2.45e-27	132.8	PhosDAll	IRS1,IRS2,JAK2,JAK3,JAK1,GAB1,GAB2,RASA1,KIT,MET,PIK3R1,CBL,EGFR,PLCG1,PTPN11,FES,PTPN6	641	KEA3	FES	PDCL15	PhosDAll	3.39667e-27	3.39667e-27		26.4689	0.945
KEA3_PDCL15__0.4.txt.PhosDAll.csv	107	PDCL15_0.4.txt	107	0.3156	TNK2_PhosD_predict_All_train	TNK2	27	263	3.308e-26	1.05e-25	25.03	PhosDAll	RET,GSK3B,ARAF,AKT1,PDGFRB,SYK,LCK,RASA1,RAF1,MET,PXN,PIK3R1,CBL,EGFR,MAPK8,MAPK1,PLCG1,MAPK3,LYN,NTRK2,YES1,MAPK14,PTK2,FER,TEC,FES,CDK1	642	KEA3	TNK2	PDCL15	PhosDAll	1.76333e-25	0.398222		0.399875	0.049
KEA3_PDCL15__0.4.txt.PhosDAll.csv	110	PDCL15_0.4.txt	110	0.3245	FGFR2_PhosD_predict_All_train	FGFR2	35	555	7.539e-26	2.32e-25	14.73	PhosDAll	FLT1,FLT4,KDR,JAK2,EPHB1,JAK3,PDGFRB,SYK,TYK2,ZAP70,LCK,RASA1,KIT,PECAM1,TYRO3,EPHA1,MET,EPHA2,PXN,PIK3R1,MST1R,CBL,PLCG1,LYN,NTRK2,YES1,PTPN11,EPOR,FER,CTNNB1,PTPN6,FGFR3,FGFR2,FRK,FGFR1	643	KEA3	FGFR2	PDCL15	PhosDAll	4.42e-25	0.106333		0.973331	0.113
KEA3_PDCL15__0.4.txt.PhosDAll.csv	115	PDCL15_0.4.txt	115	0.3392	FLT4_PhosD_predict_All_train	FLT4	16	49	3.886e-25	1.15e-24	106.1	PhosDAll	IRS1,IRS2,JAK2,SYK,GAB1,GAB2,ZAP70,LCK,RASA1,PIK3R1,CBL,PLCG1,LYN,PTPN11,TEC,PTPN6	644	KEA3	FLT4	PDCL15	PhosDAll	1.57667e-24	1.57667e-24		23.8023	0.938
KEA3_PDCL15__0.4.txt.PhosDAll.csv	124	PDCL15_0.4.txt	124	0.3658	MST1R_PhosD_predict_All_train	MST1R	14	37	2.643e-23	7.23e-23	133.2	PhosDAll	KDR,AKT1,JAK2,SYK,ZAP70,LCK,MET,MST1R,EGFR,LYN,YES1,EPOR,TEC,FES	645	KEA3	MST1R	PDCL15	PhosDAll	9.67667e-23	9.67667e-23		22.0143	0.931
KEA3_PDCL15__0.4.txt.PhosDAll.csv	140	PDCL15_0.4.txt	140	0.413	TEC_PhosD_predict_All_train	TEC	15	66	5.339e-21	1.29e-20	64.35	PhosDAll	KDR,JAK2,JAK1,SYK,GAB1,KIT,MET,PIK3R1,CBL,EGFR,ERBB2,PLCG1,LYN,PTK2,TEC	646	KEA3	TEC	PDCL15	PhosDAll	1.73e-20	0.0337667		1.47151	0.277
KEA3_PDCL15__0.4.txt.PhosDAll.csv	152	PDCL15_0.4.txt	152	0.4484	TXK_PhosD_predict_All_train	TXK	12	36	1.985e-19	4.43e-19	109.4	PhosDAll	SYK,ZAP70,LCK,KIT,MET,PIK3R1,CBL,EGFR,ERBB2,PLCG1,LYN,PTPN6	647	KEA3	TXK	PDCL15	PhosDAll	5.65667e-19	5.65667e-19		18.2474	0.924
KEA3_PDCL15__0.4.txt.PhosDAll.csv	178	PDCL15_0.4.txt	178	0.5251	NTRK3_PhosD_predict_All_train	NTRK3	12	62	3.025e-16	5.76e-16	52.51	PhosDAll	GSK3B,AKT1,PDPK1,LCK,RAF1,EGFR,MAPK7,PTK2B,MAPK1,PLCG1,MAPK3,LYN	648	KEA3	NTRK3	PDCL15	PhosDAll	2.03933e-16	2.03933e-16		15.6905	0.917
KEA3_PDCL15__0.4.txt.PhosDAll.csv	179	PDCL15_0.4.txt	179	0.528	DDR1_PhosD_predict_All_train	DDR1	16	162	3.28e-16	6.21e-16	23.98	PhosDAll	GSK3B,IRS1,AKT1,SYK,PDPK1,DYRK1A,LCK,RAF1,EGFR,ERBB2,MAPK1,PLCG1,MAPK3,PRRX2,CDK2,CTNNB1	649	KEA3	DDR1	PDCL15	PhosDAll	8.49667e-16	0.5		0.30103	0.021
KEA3_PDCL15__0.4.txt.PhosDAll.csv	204	PDCL15_0.4.txt	204	0.6018	FRK_PhosD_predict_All_train	FRK	13	117	3.453e-14	5.74e-14	27.35	PhosDAll	SYK,TYK2,ZAP70,LCK,PXN,PIK3R1,CBL,PLCG1,LYN,YES1,PTPN11,PTPN6,FRK	650	KEA3	FRK	PDCL15	PhosDAll	7.46667e-14	0.0716667		1.14468	0.163
KEA3_PDCL15__0.4.txt.PhosDAll.csv	223	PDCL15_0.4.txt	223	0.6578	STYK1_PhosD_predict_All_train	STYK1	9	65	3.334e-11	5.07e-11	35.16	PhosDAll	GSK3B,ARAF,SYK,MET,PXN,EGFR,PTK2,FER,TEC	651	KEA3	STYK1	PDCL15	PhosDAll	6.09667e-11	0.0523333		1.28122	0.184
KEA3_PDCL15__0.4.txt.PhosDAll.csv	226	PDCL15_0.4.txt	226	0.6667	KDR_PhosD_predict_All_train	KDR	6	15	5.35e-11	8.03e-11	145.9	PhosDAll	FLT1,FLT4,KDR,PDGFRB,MET,YES1	652	KEA3	KDR	PDCL15	PhosDAll	9.12333e-11	9.12333e-11		10.0398	0.867
KEA3_PDCL15__0.4.txt.PhosDAll.csv	237	PDCL15_0.4.txt	237	0.6991	FLT1_PhosD_predict_All_train	FLT1	5	12	1.763e-09	2.52e-09	156.3	PhosDAll	FLT1,KDR,PTK2B,YES1,PTK2	653	KEA3	FLT1	PDCL15	PhosDAll	2.80667e-09	2.80667e-09		8.55181	0.838
KEA3_PDCL15__0.4.txt.PhosDAll.csv	239	PDCL15_0.4.txt	239	0.705	EPHA2_PhosD_predict_All_train	EPHA2	4	7	1.651e-08	2.33e-08	291.7	PhosDAll	EPHA7,EPHA2,EGFR,PTK2	654	KEA3	EPHA2	PDCL15	PhosDAll	2.54333e-08	2.54333e-08		7.5946	0.824
KEA3_PDCL15__0.4.txt.PhosDAll.csv	240	PDCL15_0.4.txt	240	0.708	SRMS_PhosD_predict_All_train	SRMS	4	7	1.651e-08	2.33e-08	291.7	PhosDAll	KIT,MET,EGFR,ERBB2	655	KEA3	SRMS	PDCL15	PhosDAll	2.54333e-08	2.54333e-08		7.5946	0.824
KEA3_PDCL15__0.4.txt.PhosDAll.csv	256	PDCL15_0.4.txt	256	0.7552	EPHB2_PhosD_predict_All_train	EPHB2	4	20	2.174e-06	2.88e-06	54.7	PhosDAll	ARAF,EPHB1,RAF1,YES1	656	KEA3	EPHB2	PDCL15	PhosDAll	3.12e-06	3.12e-06		5.50585	0.753
KEA3_PDCL15__0.4.txt.PhosDAll.csv	257	PDCL15_0.4.txt	257	0.7581	ERBB4_PhosD_predict_All_train	ERBB4	3	7	3.468e-06	4.56e-06	164.1	PhosDAll	SYK,EGFR,ERBB2	657	KEA3	ERBB4	PDCL15	PhosDAll	4.83333e-06	4.83333e-06		5.31575	0.718
KEA3_PDCL15__0.4.txt.PhosDAll.csv	258	PDCL15_0.4.txt	258	0.7611	EPHB1_PhosD_predict_All_train	EPHB1	3	7	3.468e-06	4.56e-06	164.1	PhosDAll	EPHB1,MAPK8,MAPK14	658	KEA3	EPHB1	PDCL15	PhosDAll	4.83333e-06	4.83333e-06		5.31575	0.718
KEA3_PDCL15__0.4.txt.PhosDAll.csv	273	PDCL15_0.4.txt	273	0.8053	CSF1R_PhosD_predict_All_train	CSF1R	2	5	0.0002119	0.000263	145.9	PhosDAll	LYN,YES1	659	KEA3	CSF1R	PDCL15	PhosDAll	0.000274333	0.000274333		3.56172	0.59
KEA3_PDCL15__0.4.txt.PhosDAll.csv	279	PDCL15_0.4.txt	279	0.823	NTRK2_PhosD_predict_All_train	NTRK2	2	9	0.0007532	0.000915	62.51	PhosDAll	EGFR,NTRK2	660	KEA3	NTRK2	PDCL15	PhosDAll	0.000957	0.000957		3.01909	0.483
KEA3_PDCL15__0.4.txt.PhosDAll.csv	281	PDCL15_0.4.txt	281	0.8289	BLK_PhosD_predict_All_train	BLK	2	10	0.0009386	0.00113	54.7	PhosDAll	KIT,MET	661	KEA3	BLK	PDCL15	PhosDAll	0.00118333	0.500592		0.300516	0.007
KEA3_PDCL15__0.3.txt.PhosDAll.csv	1	PDCL15_0.3.txt	1	0.00295	JAK3_PhosD_predict_All_train	JAK3	46	156	6.612e-64	2.24e-61	88.56	PhosDAll	RET,FLT1,IRS1,FLT4,IRS2,CD3E,KDR,JAK2,JAK3,JAK1,PDGFRB,SYK,GAB1,GAB2,TYK2,ZAP70,LCK,RASA1,KIT,RAF1,MET,EPHA2,PIK3R1,MST1R,CBL,EGFR,MAPK8,ERBB2,PTK2B,MAPK1,PLCG1,MAPK3,LYN,NTRK2,INSR,STAT2,PTPN11,MAPK14,EPOR,PTK2,FER,TEC,FES,CDK1,PTPN6,FGFR2	662	KEA3	JAK3	PDCL15	PhosDAll	1.526e-60	0.0228978		1.64021	0.319
KEA3_PDCL15__0.3.txt.PhosDAll.csv	3	PDCL15_0.3.txt	3	0.00885	NTRK1_PhosD_predict_All_train	NTRK1	43	178	7.674e-56	8.67e-54	67.45	PhosDAll	RET,GSK3B,FLT1,IRS1,FLT4,IRS2,CD3E,KDR,AKT1,JAK2,PDGFRB,SYK,GAB1,GAB2,ZAP70,LCK,RASA1,KIT,PECAM1,MET,EPHA2,PIK3R1,MST1R,CBL,EGFR,MAPK8,ERBB2,PTK2B,MAPK1,PLCG1,MAPK3,LYN,NTRK2,INSR,PTPN11,MAPK14,EPOR,PTK2,FER,TEC,CDK2,PTPN6,FGFR1	663	KEA3	NTRK1	PDCL15	PhosDAll	5.04467e-53	5.04467e-53		52.2972	0.995
KEA3_PDCL15__0.3.txt.PhosDAll.csv	4	PDCL15_0.3.txt	4	0.0118	ALK_PhosD_predict_All_train	ALK	50	303	3.782e-55	3.21e-53	41.85	PhosDAll	RET,GSK3B,FLT1,IRS1,FLT4,IRS2,KDR,JAK2,EPHB1,JAK3,JAK1,PDGFRB,SYK,PDPK1,GAB1,GAB2,ZAP70,LCK,RASA1,KIT,EPHA1,MET,EPHA2,PIK3R1,MST1R,CBL,EGFR,MAPK8,ERBB2,STAT4,PTK2B,MAPK1,PLCG1,MAPK3,LYN,NTRK2,INSR,STAT2,PTPN11,MAPK14,PTK2,MAPK12,FER,TEC,FES,CDK2,PTPN6,FGFR3,FGFR2,FGFR1	664	KEA3	ALK	PDCL15	PhosDAll	1.074e-52	0.0407167		1.39023	0.22
KEA3_PDCL15__0.3.txt.PhosDAll.csv	5	PDCL15_0.3.txt	5	0.01475	JAK1_PhosD_predict_All_train	JAK1	41	161	1.639e-54	1.11e-52	72.35	PhosDAll	RET,FLT1,IRS1,IRS2,KDR,AKT1,JAK2,JAK3,JAK1,PDGFRB,SYK,PDPK1,TYK2,LCK,KIT,RAF1,MET,PIK3R1,CBL,EGFR,MAPK8,ERBB2,STAT4,PTK2B,MAPK1,PLCG1,MAPK3,LYN,INSR,STAT2,PTPN11,MAPK14,PTK2,FER,TEC,FES,CDK1,PTPN6,FGFR3,FGFR2,FGFR1	665	KEA3	JAK1	PDCL15	PhosDAll	7.24e-52	0.5		0.30103	0.035
KEA3_PDCL15__0.3.txt.PhosDAll.csv	6	PDCL15_0.3.txt	6	0.0177	RET_PhosD_predict_All_train	RET	54	407	8.397e-54	4.74e-52	32.39	PhosDAll	RET,GSK3B,FLT1,IRS1,FLT4,IRS2,KDR,AKT1,JAK2,JAK3,JAK1,PDGFRB,SYK,PDPK1,GAB1,GAB2,ZAP70,MAPKAPK3,LCK,RASA1,KIT,RAF1,MET,EPHA2,PIK3R1,MST1R,CBL,EGFR,MAPK8,MAPK7,ERBB2,STAT4,PTK2B,MAPK1,PLCG1,MAPK3,LYN,NTRK2,YES1,INSR,STAT2,PTPN11,MAPK14,PTK2,MAPK12,MAPK10,FER,TEC,FES,CDK2,PTPN6,FGFR3,FGFR2,FGFR1	666	KEA3	RET	PDCL15	PhosDAll	1.216e-51	9.84489e-15		14.0068	0.874
KEA3_PDCL15__0.3.txt.PhosDAll.csv	7	PDCL15_0.3.txt	7	0.02065	HCK_PhosD_predict_All_train	HCK	48	290	3.128e-53	1.51e-51	42	PhosDAll	RET,FLT1,IRS1,IRS2,KDR,AKT1,JAK2,EPHB1,JAK3,JAK1,PDGFRB,SYK,GAB1,GAB2,TYK2,ZAP70,LCK,RASA1,KIT,MET,EPHA2,PIK3R1,MST1R,CBL,EGFR,MAPK8,ERBB2,STAT4,PTK2B,MAPK1,PLCG1,MAPK3,LYN,NTRK2,YES1,INSR,STAT2,PTPN11,MAPK14,PTK2,FER,TEC,FES,CTNNB1,PTPN6,FGFR3,FGFR2,FGFR1	667	KEA3	HCK	PDCL15	PhosDAll	5.30667e-51	0.371222		0.430366	0.071
KEA3_PDCL15__0.3.txt.PhosDAll.csv	9	PDCL15_0.3.txt	9	0.02655	TYRO3_PhosD_predict_All_train	TYRO3	44	230	3.694e-52	1.39e-50	50.1	PhosDAll	RET,GSK3B,FLT1,IRS1,IRS2,KDR,AKT1,JAK2,EPHB1,JAK1,PDGFRB,SYK,PDPK1,GAB1,GAB2,TYK2,ZAP70,LCK,RASA1,KIT,RAF1,MET,EPHA2,PIK3R1,MST1R,CBL,EGFR,MAPK8,ERBB2,PTK2B,MAPK1,PLCG1,MAPK3,LYN,NTRK2,YES1,INSR,PTPN11,MAPK14,PTK2,TEC,PTPN6,FGFR2,FGFR1	668	KEA3	TYRO3	PDCL15	PhosDAll	6.16e-50	3.18667e-05		4.49666	0.675
KEA3_PDCL15__0.3.txt.PhosDAll.csv	10	PDCL15_0.3.txt	10	0.0295	INSR_PhosD_predict_All_train	INSR	53	424	1.578e-51	5.35e-50	30.25	PhosDAll	RET,GSK3B,FLT1,IRS1,FLT4,ARAF,IRS2,KDR,AKT1,JAK2,EPHB1,JAK3,JAK1,PDGFRB,SYK,GAB1,GAB2,TYK2,ZAP70,LCK,RASA1,KIT,TYRO3,RAF1,MET,EPHA2,PIK3R1,MST1R,CBL,EGFR,MAPK8,ERBB2,STAT4,PTK2B,MAPK1,PLCG1,MAPK3,LYN,NTRK2,YES1,INSR,PTPN11,MAPK14,EPOR,PTK2,FER,TEC,FES,CDK1,PTPN6,FGFR2,FRK,FGFR1	669	KEA3	INSR	PDCL15	PhosDAll	1.33333e-49	3.995e-05		4.39848	0.654
KEA3_PDCL15__0.3.txt.PhosDAll.csv	11	PDCL15_0.3.txt	11	0.03245	FLT3_PhosD_predict_All_train	FLT3	36	119	1.862e-51	5.74e-50	91.85	PhosDAll	RET,FLT1,IRS1,FLT4,IRS2,CD3E,KDR,JAK2,PDGFRB,SYK,GAB1,GAB2,ZAP70,LCK,RASA1,KIT,MET,EPHA2,PIK3R1,MST1R,CBL,EGFR,MAPK8,ERBB2,PTK2B,MAPK1,PLCG1,LYN,NTRK2,INSR,PTPN11,MAPK14,EPOR,PTK2,TEC,PTPN6	670	KEA3	FLT3	PDCL15	PhosDAll	4.88267e-49	4.88267e-49		48.3113	0.988
KEA3_PDCL15__0.3.txt.PhosDAll.csv	12	PDCL15_0.3.txt	12	0.0354	FGFR1_PhosD_predict_All_train	FGFR1	47	308	1.677e-50	4.74e-49	38.13	PhosDAll	RET,GSK3B,FLT1,IRS2,KDR,AKT1,JAK2,JAK1,PDGFRB,SYK,PDPK1,DYRK1A,GAB1,GAB2,ZAP70,LCK,RASA1,KIT,PECAM1,MET,PXN,PIK3R1,MST1R,CBL,EGFR,MAPK8,ERBB2,PTK2B,MAPK1,PLCG1,MAPK3,LYN,NTRK2,YES1,INSR,PTPN11,MAPK14,EPOR,PTK2,FER,TEC,CDK4,FES,CDK2,CD28,FGFR2,FGFR1	671	KEA3	FGFR1	PDCL15	PhosDAll	1.48267e-48	0.0345667		1.46134	0.255
KEA3_PDCL15__0.3.txt.PhosDAll.csv	13	PDCL15_0.3.txt	13	0.03835	CSK_PhosD_predict_All_train	CSK	48	332	2.675e-50	6.98e-49	35.79	PhosDAll	RET,GSK3B,FLT1,ARAF,KDR,AKT1,JAK2,JAK3,PDGFRB,SYK,PDPK1,DYRK1A,TYK2,ZAP70,LCK,RASA1,KIT,TYRO3,RAF1,MET,PXN,PIK3R1,MST1R,CBL,EGFR,MAPK8,MAPK7,ERBB2,PTK2B,MAPK1,PLCG1,MAPK3,LYN,NTRK2,YES1,INSR,PTPN11,PTK2,MAPK12,FER,TEC,CDK4,CDK2,CDK1,PTPN6,FGFR2,FRK,FGFR1	672	KEA3	CSK	PDCL15	PhosDAll	2.04867e-48	0.000444		3.35262	0.547
KEA3_PDCL15__0.3.txt.PhosDAll.csv	14	PDCL15_0.3.txt	14	0.0413	FGFR3_PhosD_predict_All_train	FGFR3	38	157	6.677e-50	1.62e-48	67.62	PhosDAll	RET,GSK3B,FLT1,KDR,AKT1,JAK2,JAK3,JAK1,PDGFRB,SYK,PDPK1,TYK2,LCK,KIT,PECAM1,MET,EPHA2,PIK3R1,CBL,EGFR,MAPK8,ERBB2,STAT4,PTK2B,MAPK1,MAPK3,LYN,STAT2,PTPN11,MAPK14,PTK2,FER,FES,CDK2,PTPN6,FGFR3,FGFR2,FGFR1	673	KEA3	FGFR3	PDCL15	PhosDAll	1.32967e-48	0.000454167		3.34278	0.533
KEA3_PDCL15__0.3.txt.PhosDAll.csv	15	PDCL15_0.3.txt	15	0.04425	LYN_PhosD_predict_All_train	LYN	64	772	1.229e-49	2.78e-48	19.14	PhosDAll	RET,GSK3B,FLT1,IRS1,FLT4,ARAF,IRS2,CD3E,KDR,AKT1,JAK2,EPHB1,JAK3,JAK1,PDGFRB,SYK,PDPK1,GAB1,GAB2,TYK2,ZAP70,MAPKAPK3,LCK,RASA1,KIT,PECAM1,TYRO3,EPHA1,RAF1,MET,EPHA2,PXN,PIK3R1,MST1R,CBL,EGFR,MAPK8,MAPK7,ERBB2,BTLA,PTK2B,MAPK1,PLCG1,MAPK3,LYN,NTRK2,YES1,INSR,PTPN11,MAPK14,EPOR,PTK2,MAPK12,MAPK10,FER,TEC,CDK4,CDK2,CD28,CDK1,PTPN6,FGFR3,FGFR2,FGFR1	674	KEA3	LYN	PDCL15	PhosDAll	4.41667e-48	0.0194722		1.71058	0.341
KEA3_PDCL15__0.3.txt.PhosDAll.csv	16	PDCL15_0.3.txt	16	0.0472	MET_PhosD_predict_All_train	MET	45	281	1.489e-49	3.15e-48	40.38	PhosDAll	RET,GSK3B,FLT1,IRS1,FLT4,IRS2,CD3E,KDR,AKT1,JAK2,PDGFRB,SYK,PDPK1,DYRK1A,GAB1,GAB2,ZAP70,LCK,RASA1,KIT,RAF1,MET,EPHA2,PIK3R1,MST1R,CBL,EGFR,MAPK8,ERBB2,PTK2B,MAPK1,PLCG1,MAPK3,LYN,NTRK2,YES1,INSR,PTPN11,MAPK14,EPOR,PTK2,FER,TEC,FES,PTPN6	675	KEA3	MET	PDCL15	PhosDAll	1.09333e-47	0.00124988		2.90313	0.44
KEA3_PDCL15__0.3.txt.PhosDAll.csv	17	PDCL15_0.3.txt	17	0.05015	JAK2_PhosD_predict_All_train	JAK2	64	782	2.69e-49	5.36e-48	18.88	PhosDAll	RET,GSK3B,FLT1,IRS1,FLT4,ARAF,IRS2,VSIR,KDR,AKT1,JAK2,EPHB1,JAK3,JAK1,PDGFRB,SYK,PDPK1,DYRK1A,GAB1,GAB2,TYK2,ZAP70,MAPKAPK3,LCK,RASA1,KIT,PECAM1,RAF1,MET,EPHA2,PIK3R1,MST1R,CBL,EGFR,MAPK8,MAPK7,ERBB2,STAT4,PTK2B,MAPK1,PLCG1,MAPK3,LYN,NTRK2,YES1,INSR,STAT2,PTPN11,MAPK14,EPOR,PTK2,MAPK12,FER,TEC,CDK4,FES,CDK2,CD28,CDK1,PTPN6,FGFR3,FGFR2,FRK,FGFR1	676	KEA3	JAK2	PDCL15	PhosDAll	8.77333e-48	4.04956e-06		5.39259	0.732
KEA3_PDCL15__0.3.txt.PhosDAll.csv	18	PDCL15_0.3.txt	18	0.0531	ZAP70_PhosD_predict_All_train	ZAP70	46	310	5.864e-49	1.1e-47	36.9	PhosDAll	RET,GSK3B,FLT1,IRS1,FLT4,IRS2,CD3E,KDR,AKT1,JAK2,PDGFRB,SYK,PDPK1,DYRK1A,GAB1,GAB2,ZAP70,MAPKAPK3,LCK,RASA1,KIT,RAF1,MET,EPHA2,PIK3R1,MST1R,CBL,EGFR,MAPK8,ERBB2,STAT4,PTK2B,MAPK1,PLCG1,MAPK3,LYN,NTRK2,INSR,PTPN11,MAPK14,EPOR,PTK2,FER,TEC,CDK4,PTPN6	677	KEA3	ZAP70	PDCL15	PhosDAll	3.66333e-47	0.000273349		3.56328	0.597
KEA3_PDCL15__0.3.txt.PhosDAll.csv	19	PDCL15_0.3.txt	19	0.05605	PDGFRB_PhosD_predict_All_train	PDGFRB	44	287	1.08e-47	1.93e-46	38.34	PhosDAll	RET,GSK3B,FLT1,FLT4,ARAF,KDR,AKT1,JAK2,JAK1,PDGFRB,SYK,PDPK1,TYK2,ZAP70,LCK,RASA1,KIT,PECAM1,TYRO3,RAF1,MET,EPHA2,PIK3R1,MST1R,CBL,EGFR,ERBB2,BTLA,PTK2B,PLCG1,MPZL1,MAPK3,LYN,NTRK2,YES1,INSR,PTPN11,EPOR,PTK2,CDK1,PTPN6,FGFR2,FRK,FGFR1	678	KEA3	PDGFRB	PDCL15	PhosDAll	6.88667e-46	0.00214111		2.66936	0.405
KEA3_PDCL15__0.3.txt.PhosDAll.csv	20	PDCL15_0.3.txt	20	0.059	ITK_PhosD_predict_All_train	ITK	37	165	2.448e-47	4.15e-46	61.21	PhosDAll	RET,FLT1,IRS2,KDR,AKT1,JAK2,HAVCR2,JAK1,PDGFRB,SYK,GAB1,GAB2,ZAP70,LCK,RASA1,KIT,PECAM1,MET,PIK3R1,MST1R,CBL,EGFR,MAPK8,ERBB2,PLCG1,LYN,NTRK2,INSR,PTPN11,MAPK14,EPOR,PTK2,TEC,CD28,PTPN6,FGFR2,FGFR1	679	KEA3	ITK	PDCL15	PhosDAll	2.59333e-45	7.89556e-05		4.10262	0.632
KEA3_PDCL15__0.3.txt.PhosDAll.csv	21	PDCL15_0.3.txt	21	0.06195	FGFR4_PhosD_predict_All_train	FGFR4	52	511	4.9e-46	7.91e-45	23.99	PhosDAll	RET,GSK3B,FLT1,IRS1,ARAF,KDR,AKT1,JAK2,JAK3,JAK1,PDGFRB,SYK,PDPK1,GAB1,GAB2,TYK2,MAPKAPK3,LCK,RASA1,KIT,PECAM1,RAF1,MET,PXN,PIK3R1,MST1R,CBL,EGFR,MAPK8,ERBB2,STAT4,PTK2B,MAPK1,PLCG1,MAPK3,LYN,INSR,STAT2,PTPN11,MAPK14,EPOR,PTK2,MAPK12,MAPK10,FER,TEC,CDK4,FES,CDK2,FGFR3,FGFR2,FGFR1	680	KEA3	FGFR4	PDCL15	PhosDAll	1.62067e-44	8.08333e-05		4.09241	0.618
KEA3_PDCL15__0.3.txt.PhosDAll.csv	25	PDCL15_0.3.txt	25	0.07375	FER_PhosD_predict_All_train	FER	36	171	4.377e-45	5.94e-44	56.47	PhosDAll	RET,GSK3B,FLT1,IRS1,AKT1,JAK2,JAK3,JAK1,PDGFRB,SYK,LCK,RASA1,PGR,RAF1,MET,PIK3R1,EGFR,MAPK8,ERBB2,STAT4,PTK2B,MAPK1,PLCG1,MAPK3,LYN,YES1,STAT2,PTPN11,PTK2,MAPK10,FER,FES,CDK1,FGFR3,FGFR2,FGFR1	681	KEA3	FER	PDCL15	PhosDAll	4.82e-44	2.47667e-05		4.60613	0.689
KEA3_PDCL15__0.3.txt.PhosDAll.csv	26	PDCL15_0.3.txt	26	0.0767	TYK2_PhosD_predict_All_train	TYK2	47	415	2.659e-44	3.47e-43	27.05	PhosDAll	RET,GSK3B,FLT1,IRS1,ARAF,IRS2,KDR,AKT1,JAK2,JAK3,JAK1,PDGFRB,SYK,DYRK1A,GAB2,TYK2,ZAP70,LCK,RASA1,KIT,RAF1,PIK3R1,MST1R,CBL,EGFR,MAPK8,MAPK7,ERBB2,MAPK1,PLCG1,MAPK3,LYN,YES1,INSR,STAT2,PTPN11,MAPK14,EPOR,PTK2,MAPK10,TEC,FES,CDK2,CD28,CDK1,PTPN6,FGFR3	682	KEA3	TYK2	PDCL15	PhosDAll	8.74667e-43	0.353422		0.451706	0.092
KEA3_PDCL15__0.3.txt.PhosDAll.csv	28	PDCL15_0.3.txt	28	0.0826	YES1_PhosD_predict_All_train	YES1	61	854	6.389e-44	7.73e-43	16.29	PhosDAll	RET,GSK3B,FLT1,IRS1,FLT4,ARAF,IRS2,KDR,AKT1,JAK2,EPHB1,JAK3,JAK1,PDGFRB,SYK,PDPK1,DYRK1A,GAB1,GAB2,TYK2,ZAP70,MAPKAPK3,LCK,RASA1,KIT,PECAM1,TYRO3,EPHA1,RAF1,MET,EPHA2,PIK3R1,MST1R,CBL,EGFR,MAPK8,MAPK7,ERBB2,PTK2B,MAPK1,PLCG1,MAPK3,LYN,NTRK2,YES1,INSR,PTPN11,MAPK14,EPOR,PTK2,MAPK12,MAPK10,FER,CDK4,CDK2,CDK1,PTPN6,FGFR3,FGFR2,FRK,FGFR1	683	KEA3	YES1	PDCL15	PhosDAll	1.182e-42	0.00118444		2.92649	0.462
KEA3_PDCL15__0.3.txt.PhosDAll.csv	29	PDCL15_0.3.txt	29	0.08555	SYK_PhosD_predict_All_train	SYK	64	968	9.548e-44	1.12e-42	14.99	PhosDAll	RET,GSK3B,FLT1,IRS1,FLT4,IRS2,CD3E,KDR,AKT1,JAK2,EPHB1,JAK3,HAVCR2,JAK1,PDGFRB,SYK,PDPK1,DYRK1A,GAB1,GAB2,TYK2,ZAP70,LCK,RASA1,KIT,PECAM1,PGR,RAF1,MET,EPHA2,PXN,PIK3R1,MST1R,CBL,EGFR,MAPK8,MAPK7,ERBB2,STAT4,PTK2B,MAPK1,PLCG1,MAPK3,LYN,NTRK2,YES1,INSR,PTPN11,MAPK14,EPOR,PTK2,MAPK12,MAPK10,FER,TEC,CDK4,FES,CDK2,CD28,CDK1,PTPN6,FGFR3,FGFR2,FGFR1	684	KEA3	SYK	PDCL15	PhosDAll	1.58333e-42	0.000865667		3.06265	0.49
KEA3_PDCL15__0.3.txt.PhosDAll.csv	33	PDCL15_0.3.txt	33	0.09735	DDR2_PhosD_predict_All_train	DDR2	33	149	1.966e-42	2.02e-41	60.24	PhosDAll	RET,FLT1,KDR,EPHB1,PDGFRB,SYK,PDPK1,TYK2,ZAP70,LCK,KIT,RAF1,MET,EPHA2,PIK3R1,MST1R,CBL,EGFR,MAPK8,ERBB2,PTK2B,MAPK1,PLCG1,MAPK3,LYN,YES1,INSR,PTPN11,MAPK14,PTK2,FER,PTPN6,FGFR2	685	KEA3	DDR2	PDCL15	PhosDAll	1.28467e-40	1.28467e-40		39.8912	0.981
KEA3_PDCL15__0.3.txt.PhosDAll.csv	34	PDCL15_0.3.txt	34	0.1003	LCK_PhosD_predict_All_train	LCK	66	1101	2.526e-42	2.52e-41	13.5	PhosDAll	RET,GSK3B,FLT1,IRS1,FLT4,ARAF,IRS2,CD3E,KDR,AKT1,JAK2,EPHB1,JAK3,HAVCR2,JAK1,PDGFRB,SYK,PDPK1,GAB1,GAB2,TYK2,ZAP70,LCK,RASA1,KIT,PECAM1,TYRO3,PGR,RAF1,MET,EPHA2,PXN,PIK3R1,MST1R,CBL,EGFR,MAPK8,MAPK7,ERBB2,BTLA,PTK2B,MAPK1,PLCG1,MAPK3,LYN,NTRK2,YES1,INSR,STAT2,PTPN11,MAPK14,EPOR,PTK2,MAPK12,MAPK10,FER,TEC,FES,CDK2,CD28,CDK1,PTPN6,FGFR3,FGFR2,FRK,FGFR1	686	KEA3	LCK	PDCL15	PhosDAll	3.44333e-41	1.05856e-09		8.97529	0.845
KEA3_PDCL15__0.3.txt.PhosDAll.csv	36	PDCL15_0.3.txt	36	0.1062	EPHA3_PhosD_predict_All_train	EPHA3	39	269	8.328e-42	7.84e-41	35.91	PhosDAll	RET,GSK3B,FLT1,CD3E,AKT1,JAK2,JAK3,JAK1,PDGFRB,EPHA7,SYK,DYRK1A,GAB2,ZAP70,LCK,RASA1,KIT,MET,PXN,PIK3R1,CBL,EGFR,MAPK8,ERBB2,STAT4,PTK2B,MAPK1,PLCG1,MAPK3,LYN,STAT2,PTPN11,PTK2,FER,FES,PTPN6,FGFR3,FGFR2,FGFR1	687	KEA3	EPHA3	PDCL15	PhosDAll	6.32333e-41	0.0895		1.04818	0.127
KEA3_PDCL15__0.3.txt.PhosDAll.csv	39	PDCL15_0.3.txt	39	0.115	ABL2_PhosD_predict_All_train	ABL2	39	282	5.551e-41	4.83e-40	33.99	PhosDAll	RET,GSK3B,FLT1,FLT4,ARAF,KDR,JAK2,EPHB1,JAK1,PDGFRB,SYK,TYK2,ZAP70,LCK,RASA1,KIT,RAF1,MET,EPHA2,PIK3R1,MST1R,CBL,EGFR,MAPK8,ERBB2,PTK2B,MAPK1,PLCG1,MAPK3,LYN,YES1,INSR,PTPN11,MAPK14,EPOR,PTK2,PTPN6,FGFR2,FGFR1	688	KEA3	ABL2	PDCL15	PhosDAll	1.69867e-39	0.0742222		1.12947	0.142
KEA3_PDCL15__0.3.txt.PhosDAll.csv	42	PDCL15_0.3.txt	42	0.1239	PTK6_PhosD_predict_All_train	PTK6	49	566	2.401e-40	1.94e-39	20.07	PhosDAll	GSK3B,FLT1,IRS1,KDR,AKT1,JAK2,JAK3,JAK1,PDGFRB,SYK,PDPK1,DYRK1A,GAB1,GAB2,LCK,RASA1,KIT,PECAM1,RAF1,MET,EPHA2,PXN,PIK3R1,MST1R,CBL,EGFR,MAPK8,ERBB2,PTK2B,MAPK1,PLCG1,MAPK3,LYN,YES1,INSR,PTPN11,MAPK14,EPOR,PTK2,FER,CDK4,FES,CDK2,CDK1,CTNNB1,PTPN6,FGFR3,FGFR2,FGFR1	689	KEA3	PTK6	PDCL15	PhosDAll	3.99667e-39	0.000322733		3.49116	0.568
KEA3_PDCL15__0.3.txt.PhosDAll.csv	46	PDCL15_0.3.txt	46	0.1357	FGR_PhosD_predict_All_train	FGR	57	863	1.156e-39	8.52e-39	14.98	PhosDAll	RET,GSK3B,FLT1,IRS1,ARAF,IRS2,CD3E,KDR,AKT1,JAK2,EPHB1,JAK3,JAK1,PDGFRB,SYK,PDPK1,DYRK1A,GAB1,GAB2,TYK2,ZAP70,LCK,RASA1,KIT,PECAM1,PGR,RAF1,MET,EPHA2,PXN,PIK3R1,MST1R,CBL,EGFR,MAPK8,MAPK7,ERBB2,PTK2B,MAPK1,PLCG1,MAPK3,LYN,YES1,INSR,PTPN11,MAPK14,EPOR,PTK2,MAPK12,MAPK10,FER,CDK4,CDK2,CDK1,PTPN6,FGFR2,FGFR1	690	KEA3	FGR	PDCL15	PhosDAll	1.338e-38	0.001305		2.88439	0.426
KEA3_PDCL15__0.3.txt.PhosDAll.csv	47	PDCL15_0.3.txt	47	0.1386	IGF1R_PhosD_predict_All_train	IGF1R	35	227	6.759e-39	4.88e-38	38.6	PhosDAll	RET,FLT1,IRS1,IRS2,KDR,AKT1,JAK2,JAK3,JAK1,PDGFRB,SYK,PDPK1,GAB1,GAB2,TYK2,ZAP70,RASA1,KIT,MET,PIK3R1,CBL,EGFR,MAPK8,ERBB2,STAT4,PTK2B,MAPK1,INSR,PTPN11,MAPK14,PTK2,FER,FES,PTPN6,FGFR1	691	KEA3	IGF1R	PDCL15	PhosDAll	2.10533e-37	0.0260417		1.58433	0.298
KEA3_PDCL15__0.3.txt.PhosDAll.csv	48	PDCL15_0.3.txt	48	0.1416	BMX_PhosD_predict_All_train	BMX	52	719	1.304e-38	9.21e-38	16.51	PhosDAll	RET,GSK3B,FLT1,IRS1,ARAF,IRS2,KDR,AKT1,JAK2,EPHB1,JAK1,PDGFRB,SYK,PDPK1,GAB1,GAB2,TYK2,ZAP70,LCK,RASA1,KIT,RAF1,MET,EPHA2,PXN,PIK3R1,MST1R,CBL,EGFR,MAPK8,MAPK7,ERBB2,PTK2B,PLCG1,MAPK3,LYN,NTRK2,YES1,INSR,PTPN11,MAPK14,EPOR,PTK2,MAPK10,FER,TEC,FES,CDK2,CDK1,PTPN6,FGFR2,FGFR1	692	KEA3	BMX	PDCL15	PhosDAll	1.614e-37	0.0150457		1.82259	0.362
KEA3_PDCL15__0.3.txt.PhosDAll.csv	50	PDCL15_0.3.txt	50	0.1475	KIT_PhosD_predict_All_train	KIT	29	128	5.242e-38	3.55e-37	62.03	PhosDAll	FLT1,KDR,AKT1,JAK2,JAK3,JAK1,PDGFRB,SYK,TYK2,ZAP70,LCK,RASA1,KIT,PIK3R1,CBL,EGFR,ERBB2,PLCG1,LYN,YES1,STAT2,PTPN11,MAPK14,EPOR,PTK2,TEC,FES,PTPN6,FGFR3	693	KEA3	KIT	PDCL15	PhosDAll	2.93333e-37	2.93333e-37		36.5326	0.973
KEA3_PDCL15__0.3.txt.PhosDAll.csv	51	PDCL15_0.3.txt	51	0.1504	PTK2B_PhosD_predict_All_train	PTK2B	62	1140	7.995e-38	5.31e-37	12.18	PhosDAll	RET,GSK3B,FLT1,IRS1,FLT4,ARAF,IRS2,KDR,AKT1,JAK2,EPHB1,JAK3,JAK1,PDGFRB,SYK,PDPK1,DYRK1A,GAB1,GAB2,TYK2,ZAP70,MAPKAPK3,LCK,RASA1,KIT,TYRO3,PGR,EPHA1,RAF1,MET,EPHA2,PXN,PIK3R1,MST1R,CBL,EGFR,MAPK8,MAPK7,ERBB2,PTK2B,MAPK1,PLCG1,MAPK3,LYN,NTRK2,YES1,INSR,PTPN11,MAPK14,PTK2,MAPK12,MAPK10,FER,TEC,CDK4,FES,CDK2,CDK1,PTPN6,FGFR3,FGFR2,FGFR1	694	KEA3	PTK2B	PDCL15	PhosDAll	7.14e-37	0.000598989		3.22258	0.511
KEA3_PDCL15__0.3.txt.PhosDAll.csv	53	PDCL15_0.3.txt	53	0.1563	PDGFRA_PhosD_predict_All_train	PDGFRA	29	132	1.399e-37	8.95e-37	59.62	PhosDAll	RET,KDR,AKT1,JAK2,JAK1,PDGFRB,SYK,PDPK1,RASA1,KIT,PECAM1,TYRO3,RAF1,MET,PIK3R1,MST1R,CBL,EGFR,ERBB2,PTK2B,PLCG1,MPZL1,LYN,INSR,PTPN11,EPOR,PTK2,PTPN6,FGFR1	695	KEA3	PDGFRA	PDCL15	PhosDAll	6.29667e-36	6.29667e-36		35.2009	0.966
KEA3_PDCL15__0.3.txt.PhosDAll.csv	54	PDCL15_0.3.txt	54	0.1593	PTK2_PhosD_predict_All_train	PTK2	44	493	2.665e-37	1.67e-36	20.75	PhosDAll	RET,GSK3B,FLT1,IRS1,FLT4,KDR,AKT1,JAK2,EPHB1,PDGFRB,SYK,PDPK1,GAB1,MAPKAPK3,LCK,RASA1,KIT,MET,EPHA2,PXN,PIK3R1,CBL,EGFR,MAPK8,ERBB2,PTK2B,MAPK1,PLCG1,MAPK3,LYN,NTRK2,YES1,INSR,PTPN11,MAPK14,PTK2,MAPK12,TEC,CDK4,FES,CDK2,CDK1,PTPN6,FGFR1	696	KEA3	PTK2	PDCL15	PhosDAll	3.86333e-36	0.0102636		1.9887	0.383
KEA3_PDCL15__0.3.txt.PhosDAll.csv	56	PDCL15_0.3.txt	56	0.1652	EGFR_PhosD_predict_All_train	EGFR	56	924	3.766e-37	2.28e-36	13.66	PhosDAll	RET,GSK3B,FLT1,IRS1,FLT4,IRS2,KDR,AKT1,JAK2,EPHB1,JAK3,JAK1,PDGFRB,SYK,GAB1,GAB2,TYK2,ZAP70,LCK,RASA1,KIT,RAF1,MET,EPHA2,PIK3R1,MST1R,CBL,EGFR,MAPK8,ERBB2,PTK2B,MAPK1,PLCG1,MAPK3,LYN,NTRK2,YES1,INSR,STAT2,PTPN11,MAPK14,PTK2,MAPK12,MAPK10,FER,TEC,CDK4,FES,CDK2,CDK1,CTNNB1,PTPN6,FGFR3,FGFR2,FRK,FGFR1	697	KEA3	EGFR	PDCL15	PhosDAll	3.54e-36	1.54428e-07		6.81127	0.781
KEA3_PDCL15__0.3.txt.PhosDAll.csv	57	PDCL15_0.3.txt	57	0.1681	FYN_PhosD_predict_All_train	FYN	66	1372	1.006e-36	5.98e-36	10.7	PhosDAll	RET,GSK3B,FLT1,IRS1,FLT4,IRS2,CD3E,KDR,AKT1,JAK2,EPHB1,JAK3,HAVCR2,JAK1,PDGFRB,SYK,PDPK1,DYRK1A,GAB1,GAB2,TYK2,ZAP70,MAPKAPK3,LCK,RASA1,KIT,PECAM1,TYRO3,RAF1,MET,EPHA2,PXN,PIK3R1,MST1R,CBL,EGFR,MAPK8,MAPK7,ERBB2,BTLA,PTK2B,MAPK1,PLCG1,MPZL1,MAPK3,LYN,NTRK2,YES1,INSR,PRRX2,PTPN11,MAPK14,EPOR,PTK2,MAPK12,MAPK10,FER,TEC,CDK4,CDK2,CDK1,CTNNB1,PTPN6,FGFR2,FRK,FGFR1	698	KEA3	FYN	PDCL15	PhosDAll	7.32e-36	1.1999e-06		5.92086	0.76
KEA3_PDCL15__0.3.txt.PhosDAll.csv	59	PDCL15_0.3.txt	59	0.174	ERBB2_PhosD_predict_All_train	ERBB2	30	165	4.228e-36	2.43e-35	47.06	PhosDAll	RET,AKT1,JAK2,JAK3,JAK1,PDGFRB,SYK,ZAP70,RASA1,RAF1,MET,EPHA2,PIK3R1,MST1R,EGFR,MAPK8,ERBB2,PTK2B,MAPK1,LYN,NTRK2,YES1,MAPK14,PTK2,FER,TEC,FES,CDK2,CDK1,FRK	699	KEA3	ERBB2	PDCL15	PhosDAll	1.99e-35	1.25667e-05		4.90078	0.703
KEA3_PDCL15__0.3.txt.PhosDAll.csv	62	PDCL15_0.3.txt	62	0.1829	ABL1_PhosD_predict_All_train	ABL1	65	1415	3.829e-35	2.09e-34	10.2	PhosDAll	RB1,RET,GSK3B,FLT1,IRS1,ARAF,IRS2,CD3E,KDR,AKT1,JAK2,EPHB1,JAK3,JAK1,PDGFRB,SYK,DYRK1A,GAB1,GAB2,TYK2,ZAP70,LCK,RASA1,KIT,PECAM1,PGR,RAF1,MET,EPHA2,PXN,PIK3R1,MST1R,CBL,EGFR,MAPK8,MAPK7,ERBB2,BTLA,STAT4,PTK2B,MAPK1,PLCG1,MAPK3,LYN,NTRK2,YES1,INSR,STAT2,PTPN11,MAPK14,EPOR,PTK2,MAPK10,FER,TEC,CDK4,FES,CDK2,CD28,CDK1,CTNNB1,PTPN6,FGFR2,FRK,FGFR1	700	KEA3	ABL1	PDCL15	PhosDAll	2.54667e-34	5.85178e-08		7.23271	0.803
KEA3_PDCL15__0.3.txt.PhosDAll.csv	74	PDCL15_0.3.txt	74	0.2183	BTK_PhosD_predict_All_train	BTK	48	796	1.605e-32	7.35e-32	13.59	PhosDAll	RET,GSK3B,IRS1,VSIR,KDR,AKT1,JAK2,JAK3,JAK1,PDGFRB,SYK,PDPK1,DYRK1A,GAB1,GAB2,LCK,RASA1,KIT,PECAM1,RAF1,MET,PXN,PIK3R1,CBL,EGFR,MAPK8,ERBB2,PTK2B,MAPK1,PLCG1,MAPK3,LYN,INSR,PTPN11,MAPK14,EPOR,PTK2,MAPK12,MAPK10,TEC,CDK4,CDK2,CD28,CDK1,CTNNB1,PTPN6,FGFR2,FGFR1	701	KEA3	BTK	PDCL15	PhosDAll	1.22667e-31	0.0345778		1.4612	0.234
KEA3_PDCL15__0.3.txt.PhosDAll.csv	76	PDCL15_0.3.txt	76	0.2242	MATK_PhosD_predict_All_train	MATK	23	87	1.916e-32	8.55e-32	76.1	PhosDAll	JAK2,SYK,TYK2,RASA1,KIT,PECAM1,MET,CBL,EGFR,ERBB2,PTK2B,PLCG1,MAPK3,LYN,PTPN11,EPOR,PTK2,TEC,CDK4,CDK2,CDK1,PTPN6,FGFR2	702	KEA3	MATK	PDCL15	PhosDAll	7.28667e-32	7.28667e-32		31.1375	0.959
KEA3_PDCL15__0.3.txt.PhosDAll.csv	78	PDCL15_0.3.txt	78	0.2301	EPHB3_PhosD_predict_All_train	EPHB3	27	160	7.241e-32	3.15e-31	42.99	PhosDAll	RET,FLT1,KDR,PDGFRB,PDPK1,ZAP70,LCK,RASA1,KIT,RAF1,MET,PIK3R1,CBL,EGFR,MAPK8,ERBB2,PTK2B,MAPK1,MAPK3,LYN,INSR,PTPN11,PTK2,MAPK10,CDK2,PTPN6,FGFR1	703	KEA3	EPHB3	PDCL15	PhosDAll	1.85333e-30	1.85333e-30		29.732	0.952
KEA3_PDCL15__0.3.txt.PhosDAll.csv	95	PDCL15_0.3.txt	95	0.2802	SRC_PhosD_predict_All_train	SRC	72	2299	2.478e-28	8.84e-28	6.846	PhosDAll	RET,GSK3B,FLT1,IRS1,FLT4,ARAF,IRS2,CD3E,KDR,AKT1,JAK2,EPHB1,JAK3,JAK1,PDGFRB,SYK,PDPK1,DYRK1A,GAB1,GAB2,TYK2,ZAP70,LCK,RASA1,KIT,PECAM1,TYRO3,PGR,EPHA1,RAF1,MET,EPHA2,PXN,PIK3R1,MST1R,CBL,EGFR,PPP2CB,MAPK8,MAPK7,ERBB2,BTLA,STAT4,PTK2B,MAPK1,PLCG1,MPZL1,MAPK3,LYN,NTRK2,YES1,INSR,STAT2,PTPN11,MAPK14,EPOR,PTK2,MAPK12,MAPK10,FER,TEC,CDK4,FES,CDK2,CD28,CDK1,CTNNB1,PTPN6,FGFR3,FGFR2,FRK,FGFR1	704	KEA3	SRC	PDCL15	PhosDAll	9.06667e-28	9.77211e-16		15.01	0.895
KEA3_PDCL15__0.3.txt.PhosDAll.csv	102	PDCL15_0.3.txt	102	0.3009	FES_PhosD_predict_All_train	FES	17	45	1.165e-27	3.87e-27	128.6	PhosDAll	IRS1,IRS2,JAK2,JAK3,JAK1,GAB1,GAB2,RASA1,KIT,MET,PIK3R1,CBL,EGFR,PLCG1,PTPN11,FES,PTPN6	705	KEA3	FES	PDCL15	PhosDAll	3.39667e-27	3.39667e-27		26.4689	0.945
KEA3_PDCL15__0.3.txt.PhosDAll.csv	110	PDCL15_0.3.txt	110	0.3245	TNK2_PhosD_predict_All_train	TNK2	27	263	6.869e-26	2.12e-25	24.23	PhosDAll	RET,GSK3B,ARAF,AKT1,PDGFRB,SYK,LCK,RASA1,RAF1,MET,PXN,PIK3R1,CBL,EGFR,MAPK8,MAPK1,PLCG1,MAPK3,LYN,NTRK2,YES1,MAPK14,PTK2,FER,TEC,FES,CDK1	706	KEA3	TNK2	PDCL15	PhosDAll	1.76333e-25	0.398222		0.399875	0.049
KEA3_PDCL15__0.3.txt.PhosDAll.csv	113	PDCL15_0.3.txt	113	0.3333	FGFR2_PhosD_predict_All_train	FGFR2	35	555	1.824e-25	5.47e-25	14.25	PhosDAll	FLT1,FLT4,KDR,JAK2,EPHB1,JAK3,PDGFRB,SYK,TYK2,ZAP70,LCK,RASA1,KIT,PECAM1,TYRO3,EPHA1,MET,EPHA2,PXN,PIK3R1,MST1R,CBL,PLCG1,LYN,NTRK2,YES1,PTPN11,EPOR,FER,CTNNB1,PTPN6,FGFR3,FGFR2,FRK,FGFR1	707	KEA3	FGFR2	PDCL15	PhosDAll	4.42e-25	0.106333		0.973331	0.113
KEA3_PDCL15__0.3.txt.PhosDAll.csv	118	PDCL15_0.3.txt	118	0.3481	FLT4_PhosD_predict_All_train	FLT4	16	49	6.228e-25	1.79e-24	102.7	PhosDAll	IRS1,IRS2,JAK2,SYK,GAB1,GAB2,ZAP70,LCK,RASA1,PIK3R1,CBL,PLCG1,LYN,PTPN11,TEC,PTPN6	708	KEA3	FLT4	PDCL15	PhosDAll	1.57667e-24	1.57667e-24		23.8023	0.938
KEA3_PDCL15__0.3.txt.PhosDAll.csv	125	PDCL15_0.3.txt	125	0.3687	MST1R_PhosD_predict_All_train	MST1R	14	37	4.013e-23	1.09e-22	128.9	PhosDAll	KDR,AKT1,JAK2,SYK,ZAP70,LCK,MET,MST1R,EGFR,LYN,YES1,EPOR,TEC,FES	709	KEA3	MST1R	PDCL15	PhosDAll	9.67667e-23	9.67667e-23		22.0143	0.931
KEA3_PDCL15__0.3.txt.PhosDAll.csv	144	PDCL15_0.3.txt	144	0.4248	TEC_PhosD_predict_All_train	TEC	15	66	8.302e-21	1.95e-20	62.28	PhosDAll	KDR,JAK2,JAK1,SYK,GAB1,KIT,MET,PIK3R1,CBL,EGFR,ERBB2,PLCG1,LYN,PTK2,TEC	710	KEA3	TEC	PDCL15	PhosDAll	1.73e-20	0.0337667		1.47151	0.277
KEA3_PDCL15__0.3.txt.PhosDAll.csv	154	PDCL15_0.3.txt	154	0.4543	TXK_PhosD_predict_All_train	TXK	12	36	2.847e-19	6.27e-19	105.9	PhosDAll	SYK,ZAP70,LCK,KIT,MET,PIK3R1,CBL,EGFR,ERBB2,PLCG1,LYN,PTPN6	711	KEA3	TXK	PDCL15	PhosDAll	5.65667e-19	5.65667e-19		18.2474	0.924
KEA3_PDCL15__0.3.txt.PhosDAll.csv	169	PDCL15_0.3.txt	169	0.4985	NTRK3_PhosD_predict_All_train	NTRK3	13	62	8.9e-18	1.79e-17	56.18	PhosDAll	GSK3B,AKT1,PDPK1,LCK,RAF1,EGFR,MAPK7,PTK2B,MAPK1,PLCG1,MAPK3,LYN,INSR	712	KEA3	NTRK3	PDCL15	PhosDAll	2.03933e-16	2.03933e-16		15.6905	0.917
KEA3_PDCL15__0.3.txt.PhosDAll.csv	182	PDCL15_0.3.txt	182	0.5369	DDR1_PhosD_predict_All_train	DDR1	16	162	5.173e-16	9.64e-16	23.21	PhosDAll	GSK3B,IRS1,AKT1,SYK,PDPK1,DYRK1A,LCK,RAF1,EGFR,ERBB2,MAPK1,PLCG1,MAPK3,PRRX2,CDK2,CTNNB1	713	KEA3	DDR1	PDCL15	PhosDAll	8.49667e-16	0.5		0.30103	0.021
KEA3_PDCL15__0.3.txt.PhosDAll.csv	205	PDCL15_0.3.txt	205	0.6047	FRK_PhosD_predict_All_train	FRK	13	117	5.04e-14	8.33e-14	26.47	PhosDAll	SYK,TYK2,ZAP70,LCK,PXN,PIK3R1,CBL,PLCG1,LYN,YES1,PTPN11,PTPN6,FRK	714	KEA3	FRK	PDCL15	PhosDAll	7.46667e-14	0.0716667		1.14468	0.163
KEA3_PDCL15__0.3.txt.PhosDAll.csv	224	PDCL15_0.3.txt	224	0.6608	STYK1_PhosD_predict_All_train	STYK1	9	65	4.365e-11	6.61e-11	34.03	PhosDAll	GSK3B,ARAF,SYK,MET,PXN,EGFR,PTK2,FER,TEC	715	KEA3	STYK1	PDCL15	PhosDAll	6.09667e-11	0.0523333		1.28122	0.184
KEA3_PDCL15__0.3.txt.PhosDAll.csv	226	PDCL15_0.3.txt	226	0.6667	KDR_PhosD_predict_All_train	KDR	6	15	6.447e-11	9.67e-11	141.2	PhosDAll	FLT1,FLT4,KDR,PDGFRB,MET,YES1	716	KEA3	KDR	PDCL15	PhosDAll	9.12333e-11	9.12333e-11		10.0398	0.867
KEA3_PDCL15__0.3.txt.PhosDAll.csv	237	PDCL15_0.3.txt	237	0.6991	FLT1_PhosD_predict_All_train	FLT1	5	12	2.061e-09	2.95e-09	151.3	PhosDAll	FLT1,KDR,PTK2B,YES1,PTK2	717	KEA3	FLT1	PDCL15	PhosDAll	2.80667e-09	2.80667e-09		8.55181	0.838
KEA3_PDCL15__0.3.txt.PhosDAll.csv	239	PDCL15_0.3.txt	239	0.705	EPHA2_PhosD_predict_All_train	EPHA2	4	7	1.873e-08	2.65e-08	282.4	PhosDAll	EPHA7,EPHA2,EGFR,PTK2	718	KEA3	EPHA2	PDCL15	PhosDAll	2.54333e-08	2.54333e-08		7.5946	0.824
KEA3_PDCL15__0.3.txt.PhosDAll.csv	240	PDCL15_0.3.txt	240	0.708	SRMS_PhosD_predict_All_train	SRMS	4	7	1.873e-08	2.65e-08	282.4	PhosDAll	KIT,MET,EGFR,ERBB2	719	KEA3	SRMS	PDCL15	PhosDAll	2.54333e-08	2.54333e-08		7.5946	0.824
KEA3_PDCL15__0.3.txt.PhosDAll.csv	258	PDCL15_0.3.txt	258	0.7611	EPHB2_PhosD_predict_All_train	EPHB2	4	20	2.463e-06	3.24e-06	52.94	PhosDAll	ARAF,EPHB1,RAF1,YES1	720	KEA3	EPHB2	PDCL15	PhosDAll	3.12e-06	3.12e-06		5.50585	0.753
KEA3_PDCL15__0.3.txt.PhosDAll.csv	259	PDCL15_0.3.txt	259	0.764	ERBB4_PhosD_predict_All_train	ERBB4	3	7	3.812e-06	4.97e-06	158.8	PhosDAll	SYK,EGFR,ERBB2	721	KEA3	ERBB4	PDCL15	PhosDAll	4.83333e-06	4.83333e-06		5.31575	0.718
KEA3_PDCL15__0.3.txt.PhosDAll.csv	260	PDCL15_0.3.txt	260	0.767	EPHB1_PhosD_predict_All_train	EPHB1	3	7	3.812e-06	4.97e-06	158.8	PhosDAll	EPHB1,MAPK8,MAPK14	722	KEA3	EPHB1	PDCL15	PhosDAll	4.83333e-06	4.83333e-06		5.31575	0.718
KEA3_PDCL15__0.3.txt.PhosDAll.csv	273	PDCL15_0.3.txt	273	0.8053	CSF1R_PhosD_predict_All_train	CSF1R	2	5	0.0002258	0.00028	141.2	PhosDAll	LYN,YES1	723	KEA3	CSF1R	PDCL15	PhosDAll	0.000274333	0.000274333		3.56172	0.59
KEA3_PDCL15__0.3.txt.PhosDAll.csv	278	PDCL15_0.3.txt	278	0.8201	NTRK2_PhosD_predict_All_train	NTRK2	2	9	0.0008023	0.000978	60.5	PhosDAll	EGFR,NTRK2	724	KEA3	NTRK2	PDCL15	PhosDAll	0.000957	0.000957		3.01909	0.483
KEA3_PDCL15__0.3.txt.PhosDAll.csv	280	PDCL15_0.3.txt	280	0.826	BLK_PhosD_predict_All_train	BLK	2	10	0.0009996	0.00121	52.94	PhosDAll	KIT,MET	725	KEA3	BLK	PDCL15	PhosDAll	0.00118333	0.500592		0.300516	0.007
KEA3_PDCL15__0.2.txt.PhosDAll.csv	1	PDCL15_0.2.txt	1	0.00295	JAK3_PhosD_predict_All_train	JAK3	46	156	6.612e-64	2.24e-61	88.56	PhosDAll	RET,FLT1,IRS1,FLT4,IRS2,CD3E,KDR,JAK2,JAK3,JAK1,PDGFRB,SYK,GAB1,GAB2,TYK2,ZAP70,LCK,RASA1,KIT,RAF1,MET,EPHA2,PIK3R1,MST1R,CBL,EGFR,MAPK8,ERBB2,PTK2B,MAPK1,PLCG1,MAPK3,LYN,NTRK2,INSR,STAT2,PTPN11,MAPK14,EPOR,PTK2,FER,TEC,FES,CDK1,PTPN6,FGFR2	726	KEA3	JAK3	PDCL15	PhosDAll	1.526e-60	0.0228978		1.64021	0.319
KEA3_PDCL15__0.2.txt.PhosDAll.csv	3	PDCL15_0.2.txt	3	0.00885	NTRK1_PhosD_predict_All_train	NTRK1	43	178	7.674e-56	8.67e-54	67.45	PhosDAll	RET,GSK3B,FLT1,IRS1,FLT4,IRS2,CD3E,KDR,AKT1,JAK2,PDGFRB,SYK,GAB1,GAB2,ZAP70,LCK,RASA1,KIT,PECAM1,MET,EPHA2,PIK3R1,MST1R,CBL,EGFR,MAPK8,ERBB2,PTK2B,MAPK1,PLCG1,MAPK3,LYN,NTRK2,INSR,PTPN11,MAPK14,EPOR,PTK2,FER,TEC,CDK2,PTPN6,FGFR1	727	KEA3	NTRK1	PDCL15	PhosDAll	5.04467e-53	5.04467e-53		52.2972	0.995
KEA3_PDCL15__0.2.txt.PhosDAll.csv	4	PDCL15_0.2.txt	4	0.0118	ALK_PhosD_predict_All_train	ALK	50	303	3.782e-55	3.21e-53	41.85	PhosDAll	RET,GSK3B,FLT1,IRS1,FLT4,IRS2,KDR,JAK2,EPHB1,JAK3,JAK1,PDGFRB,SYK,PDPK1,GAB1,GAB2,ZAP70,LCK,RASA1,KIT,EPHA1,MET,EPHA2,PIK3R1,MST1R,CBL,EGFR,MAPK8,ERBB2,STAT4,PTK2B,MAPK1,PLCG1,MAPK3,LYN,NTRK2,INSR,STAT2,PTPN11,MAPK14,PTK2,MAPK12,FER,TEC,FES,CDK2,PTPN6,FGFR3,FGFR2,FGFR1	728	KEA3	ALK	PDCL15	PhosDAll	1.074e-52	0.0407167		1.39023	0.22
KEA3_PDCL15__0.2.txt.PhosDAll.csv	5	PDCL15_0.2.txt	5	0.01475	JAK1_PhosD_predict_All_train	JAK1	41	161	1.639e-54	1.11e-52	72.35	PhosDAll	RET,FLT1,IRS1,IRS2,KDR,AKT1,JAK2,JAK3,JAK1,PDGFRB,SYK,PDPK1,TYK2,LCK,KIT,RAF1,MET,PIK3R1,CBL,EGFR,MAPK8,ERBB2,STAT4,PTK2B,MAPK1,PLCG1,MAPK3,LYN,INSR,STAT2,PTPN11,MAPK14,PTK2,FER,TEC,FES,CDK1,PTPN6,FGFR3,FGFR2,FGFR1	729	KEA3	JAK1	PDCL15	PhosDAll	7.24e-52	0.5		0.30103	0.035
KEA3_PDCL15__0.2.txt.PhosDAll.csv	6	PDCL15_0.2.txt	6	0.0177	RET_PhosD_predict_All_train	RET	54	407	8.397e-54	4.74e-52	32.39	PhosDAll	RET,GSK3B,FLT1,IRS1,FLT4,IRS2,KDR,AKT1,JAK2,JAK3,JAK1,PDGFRB,SYK,PDPK1,GAB1,GAB2,ZAP70,MAPKAPK3,LCK,RASA1,KIT,RAF1,MET,EPHA2,PIK3R1,MST1R,CBL,EGFR,MAPK8,MAPK7,ERBB2,STAT4,PTK2B,MAPK1,PLCG1,MAPK3,LYN,NTRK2,YES1,INSR,STAT2,PTPN11,MAPK14,PTK2,MAPK12,MAPK10,FER,TEC,FES,CDK2,PTPN6,FGFR3,FGFR2,FGFR1	730	KEA3	RET	PDCL15	PhosDAll	1.216e-51	9.84489e-15		14.0068	0.874
KEA3_PDCL15__0.2.txt.PhosDAll.csv	7	PDCL15_0.2.txt	7	0.02065	HCK_PhosD_predict_All_train	HCK	48	290	3.128e-53	1.51e-51	42	PhosDAll	RET,FLT1,IRS1,IRS2,KDR,AKT1,JAK2,EPHB1,JAK3,JAK1,PDGFRB,SYK,GAB1,GAB2,TYK2,ZAP70,LCK,RASA1,KIT,MET,EPHA2,PIK3R1,MST1R,CBL,EGFR,MAPK8,ERBB2,STAT4,PTK2B,MAPK1,PLCG1,MAPK3,LYN,NTRK2,YES1,INSR,STAT2,PTPN11,MAPK14,PTK2,FER,TEC,FES,CTNNB1,PTPN6,FGFR3,FGFR2,FGFR1	731	KEA3	HCK	PDCL15	PhosDAll	5.30667e-51	0.371222		0.430366	0.071
KEA3_PDCL15__0.2.txt.PhosDAll.csv	9	PDCL15_0.2.txt	9	0.02655	TYRO3_PhosD_predict_All_train	TYRO3	44	230	3.694e-52	1.39e-50	50.1	PhosDAll	RET,GSK3B,FLT1,IRS1,IRS2,KDR,AKT1,JAK2,EPHB1,JAK1,PDGFRB,SYK,PDPK1,GAB1,GAB2,TYK2,ZAP70,LCK,RASA1,KIT,RAF1,MET,EPHA2,PIK3R1,MST1R,CBL,EGFR,MAPK8,ERBB2,PTK2B,MAPK1,PLCG1,MAPK3,LYN,NTRK2,YES1,INSR,PTPN11,MAPK14,PTK2,TEC,PTPN6,FGFR2,FGFR1	732	KEA3	TYRO3	PDCL15	PhosDAll	6.16e-50	3.18667e-05		4.49666	0.675
KEA3_PDCL15__0.2.txt.PhosDAll.csv	10	PDCL15_0.2.txt	10	0.0295	INSR_PhosD_predict_All_train	INSR	53	424	1.578e-51	5.35e-50	30.25	PhosDAll	RET,GSK3B,FLT1,IRS1,FLT4,ARAF,IRS2,KDR,AKT1,JAK2,EPHB1,JAK3,JAK1,PDGFRB,SYK,GAB1,GAB2,TYK2,ZAP70,LCK,RASA1,KIT,TYRO3,RAF1,MET,EPHA2,PIK3R1,MST1R,CBL,EGFR,MAPK8,ERBB2,STAT4,PTK2B,MAPK1,PLCG1,MAPK3,LYN,NTRK2,YES1,INSR,PTPN11,MAPK14,EPOR,PTK2,FER,TEC,FES,CDK1,PTPN6,FGFR2,FRK,FGFR1	733	KEA3	INSR	PDCL15	PhosDAll	1.33333e-49	3.995e-05		4.39848	0.654
KEA3_PDCL15__0.2.txt.PhosDAll.csv	11	PDCL15_0.2.txt	11	0.03245	FLT3_PhosD_predict_All_train	FLT3	36	119	1.862e-51	5.74e-50	91.85	PhosDAll	RET,FLT1,IRS1,FLT4,IRS2,CD3E,KDR,JAK2,PDGFRB,SYK,GAB1,GAB2,ZAP70,LCK,RASA1,KIT,MET,EPHA2,PIK3R1,MST1R,CBL,EGFR,MAPK8,ERBB2,PTK2B,MAPK1,PLCG1,LYN,NTRK2,INSR,PTPN11,MAPK14,EPOR,PTK2,TEC,PTPN6	734	KEA3	FLT3	PDCL15	PhosDAll	4.88267e-49	4.88267e-49		48.3113	0.988
KEA3_PDCL15__0.2.txt.PhosDAll.csv	12	PDCL15_0.2.txt	12	0.0354	FGFR1_PhosD_predict_All_train	FGFR1	47	308	1.677e-50	4.74e-49	38.13	PhosDAll	RET,GSK3B,FLT1,IRS2,KDR,AKT1,JAK2,JAK1,PDGFRB,SYK,PDPK1,DYRK1A,GAB1,GAB2,ZAP70,LCK,RASA1,KIT,PECAM1,MET,PXN,PIK3R1,MST1R,CBL,EGFR,MAPK8,ERBB2,PTK2B,MAPK1,PLCG1,MAPK3,LYN,NTRK2,YES1,INSR,PTPN11,MAPK14,EPOR,PTK2,FER,TEC,CDK4,FES,CDK2,CD28,FGFR2,FGFR1	735	KEA3	FGFR1	PDCL15	PhosDAll	1.48267e-48	0.0345667		1.46134	0.255
KEA3_PDCL15__0.2.txt.PhosDAll.csv	13	PDCL15_0.2.txt	13	0.03835	CSK_PhosD_predict_All_train	CSK	48	332	2.675e-50	6.98e-49	35.79	PhosDAll	RET,GSK3B,FLT1,ARAF,KDR,AKT1,JAK2,JAK3,PDGFRB,SYK,PDPK1,DYRK1A,TYK2,ZAP70,LCK,RASA1,KIT,TYRO3,RAF1,MET,PXN,PIK3R1,MST1R,CBL,EGFR,MAPK8,MAPK7,ERBB2,PTK2B,MAPK1,PLCG1,MAPK3,LYN,NTRK2,YES1,INSR,PTPN11,PTK2,MAPK12,FER,TEC,CDK4,CDK2,CDK1,PTPN6,FGFR2,FRK,FGFR1	736	KEA3	CSK	PDCL15	PhosDAll	2.04867e-48	0.000444		3.35262	0.547
KEA3_PDCL15__0.2.txt.PhosDAll.csv	14	PDCL15_0.2.txt	14	0.0413	FGFR3_PhosD_predict_All_train	FGFR3	38	157	6.677e-50	1.62e-48	67.62	PhosDAll	RET,GSK3B,FLT1,KDR,AKT1,JAK2,JAK3,JAK1,PDGFRB,SYK,PDPK1,TYK2,LCK,KIT,PECAM1,MET,EPHA2,PIK3R1,CBL,EGFR,MAPK8,ERBB2,STAT4,PTK2B,MAPK1,MAPK3,LYN,STAT2,PTPN11,MAPK14,PTK2,FER,FES,CDK2,PTPN6,FGFR3,FGFR2,FGFR1	737	KEA3	FGFR3	PDCL15	PhosDAll	1.32967e-48	0.000454167		3.34278	0.533
KEA3_PDCL15__0.2.txt.PhosDAll.csv	15	PDCL15_0.2.txt	15	0.04425	LYN_PhosD_predict_All_train	LYN	64	772	1.229e-49	2.78e-48	19.14	PhosDAll	RET,GSK3B,FLT1,IRS1,FLT4,ARAF,IRS2,CD3E,KDR,AKT1,JAK2,EPHB1,JAK3,JAK1,PDGFRB,SYK,PDPK1,GAB1,GAB2,TYK2,ZAP70,MAPKAPK3,LCK,RASA1,KIT,PECAM1,TYRO3,EPHA1,RAF1,MET,EPHA2,PXN,PIK3R1,MST1R,CBL,EGFR,MAPK8,MAPK7,ERBB2,BTLA,PTK2B,MAPK1,PLCG1,MAPK3,LYN,NTRK2,YES1,INSR,PTPN11,MAPK14,EPOR,PTK2,MAPK12,MAPK10,FER,TEC,CDK4,CDK2,CD28,CDK1,PTPN6,FGFR3,FGFR2,FGFR1	738	KEA3	LYN	PDCL15	PhosDAll	4.41667e-48	0.0194722		1.71058	0.341
KEA3_PDCL15__0.2.txt.PhosDAll.csv	16	PDCL15_0.2.txt	16	0.0472	MET_PhosD_predict_All_train	MET	45	281	1.489e-49	3.15e-48	40.38	PhosDAll	RET,GSK3B,FLT1,IRS1,FLT4,IRS2,CD3E,KDR,AKT1,JAK2,PDGFRB,SYK,PDPK1,DYRK1A,GAB1,GAB2,ZAP70,LCK,RASA1,KIT,RAF1,MET,EPHA2,PIK3R1,MST1R,CBL,EGFR,MAPK8,ERBB2,PTK2B,MAPK1,PLCG1,MAPK3,LYN,NTRK2,YES1,INSR,PTPN11,MAPK14,EPOR,PTK2,FER,TEC,FES,PTPN6	739	KEA3	MET	PDCL15	PhosDAll	1.09333e-47	0.00124988		2.90313	0.44
KEA3_PDCL15__0.2.txt.PhosDAll.csv	17	PDCL15_0.2.txt	17	0.05015	JAK2_PhosD_predict_All_train	JAK2	64	782	2.69e-49	5.36e-48	18.88	PhosDAll	RET,GSK3B,FLT1,IRS1,FLT4,ARAF,IRS2,VSIR,KDR,AKT1,JAK2,EPHB1,JAK3,JAK1,PDGFRB,SYK,PDPK1,DYRK1A,GAB1,GAB2,TYK2,ZAP70,MAPKAPK3,LCK,RASA1,KIT,PECAM1,RAF1,MET,EPHA2,PIK3R1,MST1R,CBL,EGFR,MAPK8,MAPK7,ERBB2,STAT4,PTK2B,MAPK1,PLCG1,MAPK3,LYN,NTRK2,YES1,INSR,STAT2,PTPN11,MAPK14,EPOR,PTK2,MAPK12,FER,TEC,CDK4,FES,CDK2,CD28,CDK1,PTPN6,FGFR3,FGFR2,FRK,FGFR1	740	KEA3	JAK2	PDCL15	PhosDAll	8.77333e-48	4.04956e-06		5.39259	0.732
KEA3_PDCL15__0.2.txt.PhosDAll.csv	18	PDCL15_0.2.txt	18	0.0531	ZAP70_PhosD_predict_All_train	ZAP70	46	310	5.864e-49	1.1e-47	36.9	PhosDAll	RET,GSK3B,FLT1,IRS1,FLT4,IRS2,CD3E,KDR,AKT1,JAK2,PDGFRB,SYK,PDPK1,DYRK1A,GAB1,GAB2,ZAP70,MAPKAPK3,LCK,RASA1,KIT,RAF1,MET,EPHA2,PIK3R1,MST1R,CBL,EGFR,MAPK8,ERBB2,STAT4,PTK2B,MAPK1,PLCG1,MAPK3,LYN,NTRK2,INSR,PTPN11,MAPK14,EPOR,PTK2,FER,TEC,CDK4,PTPN6	741	KEA3	ZAP70	PDCL15	PhosDAll	3.66333e-47	0.000273349		3.56328	0.597
KEA3_PDCL15__0.2.txt.PhosDAll.csv	19	PDCL15_0.2.txt	19	0.05605	PDGFRB_PhosD_predict_All_train	PDGFRB	44	287	1.08e-47	1.93e-46	38.34	PhosDAll	RET,GSK3B,FLT1,FLT4,ARAF,KDR,AKT1,JAK2,JAK1,PDGFRB,SYK,PDPK1,TYK2,ZAP70,LCK,RASA1,KIT,PECAM1,TYRO3,RAF1,MET,EPHA2,PIK3R1,MST1R,CBL,EGFR,ERBB2,BTLA,PTK2B,PLCG1,MPZL1,MAPK3,LYN,NTRK2,YES1,INSR,PTPN11,EPOR,PTK2,CDK1,PTPN6,FGFR2,FRK,FGFR1	742	KEA3	PDGFRB	PDCL15	PhosDAll	6.88667e-46	0.00214111		2.66936	0.405
KEA3_PDCL15__0.2.txt.PhosDAll.csv	20	PDCL15_0.2.txt	20	0.059	ITK_PhosD_predict_All_train	ITK	37	165	2.448e-47	4.15e-46	61.21	PhosDAll	RET,FLT1,IRS2,KDR,AKT1,JAK2,HAVCR2,JAK1,PDGFRB,SYK,GAB1,GAB2,ZAP70,LCK,RASA1,KIT,PECAM1,MET,PIK3R1,MST1R,CBL,EGFR,MAPK8,ERBB2,PLCG1,LYN,NTRK2,INSR,PTPN11,MAPK14,EPOR,PTK2,TEC,CD28,PTPN6,FGFR2,FGFR1	743	KEA3	ITK	PDCL15	PhosDAll	2.59333e-45	7.89556e-05		4.10262	0.632
KEA3_PDCL15__0.2.txt.PhosDAll.csv	21	PDCL15_0.2.txt	21	0.06195	FGFR4_PhosD_predict_All_train	FGFR4	52	511	4.9e-46	7.91e-45	23.99	PhosDAll	RET,GSK3B,FLT1,IRS1,ARAF,KDR,AKT1,JAK2,JAK3,JAK1,PDGFRB,SYK,PDPK1,GAB1,GAB2,TYK2,MAPKAPK3,LCK,RASA1,KIT,PECAM1,RAF1,MET,PXN,PIK3R1,MST1R,CBL,EGFR,MAPK8,ERBB2,STAT4,PTK2B,MAPK1,PLCG1,MAPK3,LYN,INSR,STAT2,PTPN11,MAPK14,EPOR,PTK2,MAPK12,MAPK10,FER,TEC,CDK4,FES,CDK2,FGFR3,FGFR2,FGFR1	744	KEA3	FGFR4	PDCL15	PhosDAll	1.62067e-44	8.08333e-05		4.09241	0.618
KEA3_PDCL15__0.2.txt.PhosDAll.csv	25	PDCL15_0.2.txt	25	0.07375	FER_PhosD_predict_All_train	FER	36	171	4.377e-45	5.94e-44	56.47	PhosDAll	RET,GSK3B,FLT1,IRS1,AKT1,JAK2,JAK3,JAK1,PDGFRB,SYK,LCK,RASA1,PGR,RAF1,MET,PIK3R1,EGFR,MAPK8,ERBB2,STAT4,PTK2B,MAPK1,PLCG1,MAPK3,LYN,YES1,STAT2,PTPN11,PTK2,MAPK10,FER,FES,CDK1,FGFR3,FGFR2,FGFR1	745	KEA3	FER	PDCL15	PhosDAll	4.82e-44	2.47667e-05		4.60613	0.689
KEA3_PDCL15__0.2.txt.PhosDAll.csv	26	PDCL15_0.2.txt	26	0.0767	TYK2_PhosD_predict_All_train	TYK2	47	415	2.659e-44	3.47e-43	27.05	PhosDAll	RET,GSK3B,FLT1,IRS1,ARAF,IRS2,KDR,AKT1,JAK2,JAK3,JAK1,PDGFRB,SYK,DYRK1A,GAB2,TYK2,ZAP70,LCK,RASA1,KIT,RAF1,PIK3R1,MST1R,CBL,EGFR,MAPK8,MAPK7,ERBB2,MAPK1,PLCG1,MAPK3,LYN,YES1,INSR,STAT2,PTPN11,MAPK14,EPOR,PTK2,MAPK10,TEC,FES,CDK2,CD28,CDK1,PTPN6,FGFR3	746	KEA3	TYK2	PDCL15	PhosDAll	8.74667e-43	0.353422		0.451706	0.092
KEA3_PDCL15__0.2.txt.PhosDAll.csv	28	PDCL15_0.2.txt	28	0.0826	YES1_PhosD_predict_All_train	YES1	61	854	6.389e-44	7.73e-43	16.29	PhosDAll	RET,GSK3B,FLT1,IRS1,FLT4,ARAF,IRS2,KDR,AKT1,JAK2,EPHB1,JAK3,JAK1,PDGFRB,SYK,PDPK1,DYRK1A,GAB1,GAB2,TYK2,ZAP70,MAPKAPK3,LCK,RASA1,KIT,PECAM1,TYRO3,EPHA1,RAF1,MET,EPHA2,PIK3R1,MST1R,CBL,EGFR,MAPK8,MAPK7,ERBB2,PTK2B,MAPK1,PLCG1,MAPK3,LYN,NTRK2,YES1,INSR,PTPN11,MAPK14,EPOR,PTK2,MAPK12,MAPK10,FER,CDK4,CDK2,CDK1,PTPN6,FGFR3,FGFR2,FRK,FGFR1	747	KEA3	YES1	PDCL15	PhosDAll	1.182e-42	0.00118444		2.92649	0.462
KEA3_PDCL15__0.2.txt.PhosDAll.csv	29	PDCL15_0.2.txt	29	0.08555	SYK_PhosD_predict_All_train	SYK	64	968	9.548e-44	1.12e-42	14.99	PhosDAll	RET,GSK3B,FLT1,IRS1,FLT4,IRS2,CD3E,KDR,AKT1,JAK2,EPHB1,JAK3,HAVCR2,JAK1,PDGFRB,SYK,PDPK1,DYRK1A,GAB1,GAB2,TYK2,ZAP70,LCK,RASA1,KIT,PECAM1,PGR,RAF1,MET,EPHA2,PXN,PIK3R1,MST1R,CBL,EGFR,MAPK8,MAPK7,ERBB2,STAT4,PTK2B,MAPK1,PLCG1,MAPK3,LYN,NTRK2,YES1,INSR,PTPN11,MAPK14,EPOR,PTK2,MAPK12,MAPK10,FER,TEC,CDK4,FES,CDK2,CD28,CDK1,PTPN6,FGFR3,FGFR2,FGFR1	748	KEA3	SYK	PDCL15	PhosDAll	1.58333e-42	0.000865667		3.06265	0.49
KEA3_PDCL15__0.2.txt.PhosDAll.csv	33	PDCL15_0.2.txt	33	0.09735	DDR2_PhosD_predict_All_train	DDR2	33	149	1.966e-42	2.02e-41	60.24	PhosDAll	RET,FLT1,KDR,EPHB1,PDGFRB,SYK,PDPK1,TYK2,ZAP70,LCK,KIT,RAF1,MET,EPHA2,PIK3R1,MST1R,CBL,EGFR,MAPK8,ERBB2,PTK2B,MAPK1,PLCG1,MAPK3,LYN,YES1,INSR,PTPN11,MAPK14,PTK2,FER,PTPN6,FGFR2	749	KEA3	DDR2	PDCL15	PhosDAll	1.28467e-40	1.28467e-40		39.8912	0.981
KEA3_PDCL15__0.2.txt.PhosDAll.csv	34	PDCL15_0.2.txt	34	0.1003	LCK_PhosD_predict_All_train	LCK	66	1101	2.526e-42	2.52e-41	13.5	PhosDAll	RET,GSK3B,FLT1,IRS1,FLT4,ARAF,IRS2,CD3E,KDR,AKT1,JAK2,EPHB1,JAK3,HAVCR2,JAK1,PDGFRB,SYK,PDPK1,GAB1,GAB2,TYK2,ZAP70,LCK,RASA1,KIT,PECAM1,TYRO3,PGR,RAF1,MET,EPHA2,PXN,PIK3R1,MST1R,CBL,EGFR,MAPK8,MAPK7,ERBB2,BTLA,PTK2B,MAPK1,PLCG1,MAPK3,LYN,NTRK2,YES1,INSR,STAT2,PTPN11,MAPK14,EPOR,PTK2,MAPK12,MAPK10,FER,TEC,FES,CDK2,CD28,CDK1,PTPN6,FGFR3,FGFR2,FRK,FGFR1	750	KEA3	LCK	PDCL15	PhosDAll	3.44333e-41	1.05856e-09		8.97529	0.845
KEA3_PDCL15__0.2.txt.PhosDAll.csv	36	PDCL15_0.2.txt	36	0.1062	EPHA3_PhosD_predict_All_train	EPHA3	39	269	8.328e-42	7.84e-41	35.91	PhosDAll	RET,GSK3B,FLT1,CD3E,AKT1,JAK2,JAK3,JAK1,PDGFRB,EPHA7,SYK,DYRK1A,GAB2,ZAP70,LCK,RASA1,KIT,MET,PXN,PIK3R1,CBL,EGFR,MAPK8,ERBB2,STAT4,PTK2B,MAPK1,PLCG1,MAPK3,LYN,STAT2,PTPN11,PTK2,FER,FES,PTPN6,FGFR3,FGFR2,FGFR1	751	KEA3	EPHA3	PDCL15	PhosDAll	6.32333e-41	0.0895		1.04818	0.127
KEA3_PDCL15__0.2.txt.PhosDAll.csv	39	PDCL15_0.2.txt	39	0.115	ABL2_PhosD_predict_All_train	ABL2	39	282	5.551e-41	4.83e-40	33.99	PhosDAll	RET,GSK3B,FLT1,FLT4,ARAF,KDR,JAK2,EPHB1,JAK1,PDGFRB,SYK,TYK2,ZAP70,LCK,RASA1,KIT,RAF1,MET,EPHA2,PIK3R1,MST1R,CBL,EGFR,MAPK8,ERBB2,PTK2B,MAPK1,PLCG1,MAPK3,LYN,YES1,INSR,PTPN11,MAPK14,EPOR,PTK2,PTPN6,FGFR2,FGFR1	752	KEA3	ABL2	PDCL15	PhosDAll	1.69867e-39	0.0742222		1.12947	0.142
KEA3_PDCL15__0.2.txt.PhosDAll.csv	42	PDCL15_0.2.txt	42	0.1239	PTK6_PhosD_predict_All_train	PTK6	49	566	2.401e-40	1.94e-39	20.07	PhosDAll	GSK3B,FLT1,IRS1,KDR,AKT1,JAK2,JAK3,JAK1,PDGFRB,SYK,PDPK1,DYRK1A,GAB1,GAB2,LCK,RASA1,KIT,PECAM1,RAF1,MET,EPHA2,PXN,PIK3R1,MST1R,CBL,EGFR,MAPK8,ERBB2,PTK2B,MAPK1,PLCG1,MAPK3,LYN,YES1,INSR,PTPN11,MAPK14,EPOR,PTK2,FER,CDK4,FES,CDK2,CDK1,CTNNB1,PTPN6,FGFR3,FGFR2,FGFR1	753	KEA3	PTK6	PDCL15	PhosDAll	3.99667e-39	0.000322733		3.49116	0.568
KEA3_PDCL15__0.2.txt.PhosDAll.csv	46	PDCL15_0.2.txt	46	0.1357	FGR_PhosD_predict_All_train	FGR	57	863	1.156e-39	8.52e-39	14.98	PhosDAll	RET,GSK3B,FLT1,IRS1,ARAF,IRS2,CD3E,KDR,AKT1,JAK2,EPHB1,JAK3,JAK1,PDGFRB,SYK,PDPK1,DYRK1A,GAB1,GAB2,TYK2,ZAP70,LCK,RASA1,KIT,PECAM1,PGR,RAF1,MET,EPHA2,PXN,PIK3R1,MST1R,CBL,EGFR,MAPK8,MAPK7,ERBB2,PTK2B,MAPK1,PLCG1,MAPK3,LYN,YES1,INSR,PTPN11,MAPK14,EPOR,PTK2,MAPK12,MAPK10,FER,CDK4,CDK2,CDK1,PTPN6,FGFR2,FGFR1	754	KEA3	FGR	PDCL15	PhosDAll	1.338e-38	0.001305		2.88439	0.426
KEA3_PDCL15__0.2.txt.PhosDAll.csv	47	PDCL15_0.2.txt	47	0.1386	IGF1R_PhosD_predict_All_train	IGF1R	35	227	6.759e-39	4.88e-38	38.6	PhosDAll	RET,FLT1,IRS1,IRS2,KDR,AKT1,JAK2,JAK3,JAK1,PDGFRB,SYK,PDPK1,GAB1,GAB2,TYK2,ZAP70,RASA1,KIT,MET,PIK3R1,CBL,EGFR,MAPK8,ERBB2,STAT4,PTK2B,MAPK1,INSR,PTPN11,MAPK14,PTK2,FER,FES,PTPN6,FGFR1	755	KEA3	IGF1R	PDCL15	PhosDAll	2.10533e-37	0.0260417		1.58433	0.298
KEA3_PDCL15__0.2.txt.PhosDAll.csv	48	PDCL15_0.2.txt	48	0.1416	BMX_PhosD_predict_All_train	BMX	52	719	1.304e-38	9.21e-38	16.51	PhosDAll	RET,GSK3B,FLT1,IRS1,ARAF,IRS2,KDR,AKT1,JAK2,EPHB1,JAK1,PDGFRB,SYK,PDPK1,GAB1,GAB2,TYK2,ZAP70,LCK,RASA1,KIT,RAF1,MET,EPHA2,PXN,PIK3R1,MST1R,CBL,EGFR,MAPK8,MAPK7,ERBB2,PTK2B,PLCG1,MAPK3,LYN,NTRK2,YES1,INSR,PTPN11,MAPK14,EPOR,PTK2,MAPK10,FER,TEC,FES,CDK2,CDK1,PTPN6,FGFR2,FGFR1	756	KEA3	BMX	PDCL15	PhosDAll	1.614e-37	0.0150457		1.82259	0.362
KEA3_PDCL15__0.2.txt.PhosDAll.csv	50	PDCL15_0.2.txt	50	0.1475	KIT_PhosD_predict_All_train	KIT	29	128	5.242e-38	3.55e-37	62.03	PhosDAll	FLT1,KDR,AKT1,JAK2,JAK3,JAK1,PDGFRB,SYK,TYK2,ZAP70,LCK,RASA1,KIT,PIK3R1,CBL,EGFR,ERBB2,PLCG1,LYN,YES1,STAT2,PTPN11,MAPK14,EPOR,PTK2,TEC,FES,PTPN6,FGFR3	757	KEA3	KIT	PDCL15	PhosDAll	2.93333e-37	2.93333e-37		36.5326	0.973
KEA3_PDCL15__0.2.txt.PhosDAll.csv	51	PDCL15_0.2.txt	51	0.1504	PTK2B_PhosD_predict_All_train	PTK2B	62	1140	7.995e-38	5.31e-37	12.18	PhosDAll	RET,GSK3B,FLT1,IRS1,FLT4,ARAF,IRS2,KDR,AKT1,JAK2,EPHB1,JAK3,JAK1,PDGFRB,SYK,PDPK1,DYRK1A,GAB1,GAB2,TYK2,ZAP70,MAPKAPK3,LCK,RASA1,KIT,TYRO3,PGR,EPHA1,RAF1,MET,EPHA2,PXN,PIK3R1,MST1R,CBL,EGFR,MAPK8,MAPK7,ERBB2,PTK2B,MAPK1,PLCG1,MAPK3,LYN,NTRK2,YES1,INSR,PTPN11,MAPK14,PTK2,MAPK12,MAPK10,FER,TEC,CDK4,FES,CDK2,CDK1,PTPN6,FGFR3,FGFR2,FGFR1	758	KEA3	PTK2B	PDCL15	PhosDAll	7.14e-37	0.000598989		3.22258	0.511
KEA3_PDCL15__0.2.txt.PhosDAll.csv	53	PDCL15_0.2.txt	53	0.1563	PDGFRA_PhosD_predict_All_train	PDGFRA	29	132	1.399e-37	8.95e-37	59.62	PhosDAll	RET,KDR,AKT1,JAK2,JAK1,PDGFRB,SYK,PDPK1,RASA1,KIT,PECAM1,TYRO3,RAF1,MET,PIK3R1,MST1R,CBL,EGFR,ERBB2,PTK2B,PLCG1,MPZL1,LYN,INSR,PTPN11,EPOR,PTK2,PTPN6,FGFR1	759	KEA3	PDGFRA	PDCL15	PhosDAll	6.29667e-36	6.29667e-36		35.2009	0.966
KEA3_PDCL15__0.2.txt.PhosDAll.csv	54	PDCL15_0.2.txt	54	0.1593	PTK2_PhosD_predict_All_train	PTK2	44	493	2.665e-37	1.67e-36	20.75	PhosDAll	RET,GSK3B,FLT1,IRS1,FLT4,KDR,AKT1,JAK2,EPHB1,PDGFRB,SYK,PDPK1,GAB1,MAPKAPK3,LCK,RASA1,KIT,MET,EPHA2,PXN,PIK3R1,CBL,EGFR,MAPK8,ERBB2,PTK2B,MAPK1,PLCG1,MAPK3,LYN,NTRK2,YES1,INSR,PTPN11,MAPK14,PTK2,MAPK12,TEC,CDK4,FES,CDK2,CDK1,PTPN6,FGFR1	760	KEA3	PTK2	PDCL15	PhosDAll	3.86333e-36	0.0102636		1.9887	0.383
KEA3_PDCL15__0.2.txt.PhosDAll.csv	56	PDCL15_0.2.txt	56	0.1652	EGFR_PhosD_predict_All_train	EGFR	56	924	3.766e-37	2.28e-36	13.66	PhosDAll	RET,GSK3B,FLT1,IRS1,FLT4,IRS2,KDR,AKT1,JAK2,EPHB1,JAK3,JAK1,PDGFRB,SYK,GAB1,GAB2,TYK2,ZAP70,LCK,RASA1,KIT,RAF1,MET,EPHA2,PIK3R1,MST1R,CBL,EGFR,MAPK8,ERBB2,PTK2B,MAPK1,PLCG1,MAPK3,LYN,NTRK2,YES1,INSR,STAT2,PTPN11,MAPK14,PTK2,MAPK12,MAPK10,FER,TEC,CDK4,FES,CDK2,CDK1,CTNNB1,PTPN6,FGFR3,FGFR2,FRK,FGFR1	761	KEA3	EGFR	PDCL15	PhosDAll	3.54e-36	1.54428e-07		6.81127	0.781
KEA3_PDCL15__0.2.txt.PhosDAll.csv	57	PDCL15_0.2.txt	57	0.1681	FYN_PhosD_predict_All_train	FYN	66	1372	1.006e-36	5.98e-36	10.7	PhosDAll	RET,GSK3B,FLT1,IRS1,FLT4,IRS2,CD3E,KDR,AKT1,JAK2,EPHB1,JAK3,HAVCR2,JAK1,PDGFRB,SYK,PDPK1,DYRK1A,GAB1,GAB2,TYK2,ZAP70,MAPKAPK3,LCK,RASA1,KIT,PECAM1,TYRO3,RAF1,MET,EPHA2,PXN,PIK3R1,MST1R,CBL,EGFR,MAPK8,MAPK7,ERBB2,BTLA,PTK2B,MAPK1,PLCG1,MPZL1,MAPK3,LYN,NTRK2,YES1,INSR,PRRX2,PTPN11,MAPK14,EPOR,PTK2,MAPK12,MAPK10,FER,TEC,CDK4,CDK2,CDK1,CTNNB1,PTPN6,FGFR2,FRK,FGFR1	762	KEA3	FYN	PDCL15	PhosDAll	7.32e-36	1.1999e-06		5.92086	0.76
KEA3_PDCL15__0.2.txt.PhosDAll.csv	59	PDCL15_0.2.txt	59	0.174	ERBB2_PhosD_predict_All_train	ERBB2	30	165	4.228e-36	2.43e-35	47.06	PhosDAll	RET,AKT1,JAK2,JAK3,JAK1,PDGFRB,SYK,ZAP70,RASA1,RAF1,MET,EPHA2,PIK3R1,MST1R,EGFR,MAPK8,ERBB2,PTK2B,MAPK1,LYN,NTRK2,YES1,MAPK14,PTK2,FER,TEC,FES,CDK2,CDK1,FRK	763	KEA3	ERBB2	PDCL15	PhosDAll	1.99e-35	1.25667e-05		4.90078	0.703
KEA3_PDCL15__0.2.txt.PhosDAll.csv	62	PDCL15_0.2.txt	62	0.1829	ABL1_PhosD_predict_All_train	ABL1	65	1415	3.829e-35	2.09e-34	10.2	PhosDAll	RB1,RET,GSK3B,FLT1,IRS1,ARAF,IRS2,CD3E,KDR,AKT1,JAK2,EPHB1,JAK3,JAK1,PDGFRB,SYK,DYRK1A,GAB1,GAB2,TYK2,ZAP70,LCK,RASA1,KIT,PECAM1,PGR,RAF1,MET,EPHA2,PXN,PIK3R1,MST1R,CBL,EGFR,MAPK8,MAPK7,ERBB2,BTLA,STAT4,PTK2B,MAPK1,PLCG1,MAPK3,LYN,NTRK2,YES1,INSR,STAT2,PTPN11,MAPK14,EPOR,PTK2,MAPK10,FER,TEC,CDK4,FES,CDK2,CD28,CDK1,CTNNB1,PTPN6,FGFR2,FRK,FGFR1	764	KEA3	ABL1	PDCL15	PhosDAll	2.54667e-34	5.85178e-08		7.23271	0.803
KEA3_PDCL15__0.2.txt.PhosDAll.csv	74	PDCL15_0.2.txt	74	0.2183	BTK_PhosD_predict_All_train	BTK	48	796	1.605e-32	7.35e-32	13.59	PhosDAll	RET,GSK3B,IRS1,VSIR,KDR,AKT1,JAK2,JAK3,JAK1,PDGFRB,SYK,PDPK1,DYRK1A,GAB1,GAB2,LCK,RASA1,KIT,PECAM1,RAF1,MET,PXN,PIK3R1,CBL,EGFR,MAPK8,ERBB2,PTK2B,MAPK1,PLCG1,MAPK3,LYN,INSR,PTPN11,MAPK14,EPOR,PTK2,MAPK12,MAPK10,TEC,CDK4,CDK2,CD28,CDK1,CTNNB1,PTPN6,FGFR2,FGFR1	765	KEA3	BTK	PDCL15	PhosDAll	1.22667e-31	0.0345778		1.4612	0.234
KEA3_PDCL15__0.2.txt.PhosDAll.csv	76	PDCL15_0.2.txt	76	0.2242	MATK_PhosD_predict_All_train	MATK	23	87	1.916e-32	8.55e-32	76.1	PhosDAll	JAK2,SYK,TYK2,RASA1,KIT,PECAM1,MET,CBL,EGFR,ERBB2,PTK2B,PLCG1,MAPK3,LYN,PTPN11,EPOR,PTK2,TEC,CDK4,CDK2,CDK1,PTPN6,FGFR2	766	KEA3	MATK	PDCL15	PhosDAll	7.28667e-32	7.28667e-32		31.1375	0.959
KEA3_PDCL15__0.2.txt.PhosDAll.csv	78	PDCL15_0.2.txt	78	0.2301	EPHB3_PhosD_predict_All_train	EPHB3	27	160	7.241e-32	3.15e-31	42.99	PhosDAll	RET,FLT1,KDR,PDGFRB,PDPK1,ZAP70,LCK,RASA1,KIT,RAF1,MET,PIK3R1,CBL,EGFR,MAPK8,ERBB2,PTK2B,MAPK1,MAPK3,LYN,INSR,PTPN11,PTK2,MAPK10,CDK2,PTPN6,FGFR1	767	KEA3	EPHB3	PDCL15	PhosDAll	1.85333e-30	1.85333e-30		29.732	0.952
KEA3_PDCL15__0.2.txt.PhosDAll.csv	95	PDCL15_0.2.txt	95	0.2802	SRC_PhosD_predict_All_train	SRC	72	2299	2.478e-28	8.84e-28	6.846	PhosDAll	RET,GSK3B,FLT1,IRS1,FLT4,ARAF,IRS2,CD3E,KDR,AKT1,JAK2,EPHB1,JAK3,JAK1,PDGFRB,SYK,PDPK1,DYRK1A,GAB1,GAB2,TYK2,ZAP70,LCK,RASA1,KIT,PECAM1,TYRO3,PGR,EPHA1,RAF1,MET,EPHA2,PXN,PIK3R1,MST1R,CBL,EGFR,PPP2CB,MAPK8,MAPK7,ERBB2,BTLA,STAT4,PTK2B,MAPK1,PLCG1,MPZL1,MAPK3,LYN,NTRK2,YES1,INSR,STAT2,PTPN11,MAPK14,EPOR,PTK2,MAPK12,MAPK10,FER,TEC,CDK4,FES,CDK2,CD28,CDK1,CTNNB1,PTPN6,FGFR3,FGFR2,FRK,FGFR1	768	KEA3	SRC	PDCL15	PhosDAll	9.06667e-28	9.77211e-16		15.01	0.895
KEA3_PDCL15__0.2.txt.PhosDAll.csv	102	PDCL15_0.2.txt	102	0.3009	FES_PhosD_predict_All_train	FES	17	45	1.165e-27	3.87e-27	128.6	PhosDAll	IRS1,IRS2,JAK2,JAK3,JAK1,GAB1,GAB2,RASA1,KIT,MET,PIK3R1,CBL,EGFR,PLCG1,PTPN11,FES,PTPN6	769	KEA3	FES	PDCL15	PhosDAll	3.39667e-27	3.39667e-27		26.4689	0.945
KEA3_PDCL15__0.2.txt.PhosDAll.csv	110	PDCL15_0.2.txt	110	0.3245	TNK2_PhosD_predict_All_train	TNK2	27	263	6.869e-26	2.12e-25	24.23	PhosDAll	RET,GSK3B,ARAF,AKT1,PDGFRB,SYK,LCK,RASA1,RAF1,MET,PXN,PIK3R1,CBL,EGFR,MAPK8,MAPK1,PLCG1,MAPK3,LYN,NTRK2,YES1,MAPK14,PTK2,FER,TEC,FES,CDK1	770	KEA3	TNK2	PDCL15	PhosDAll	1.76333e-25	0.398222		0.399875	0.049
KEA3_PDCL15__0.2.txt.PhosDAll.csv	113	PDCL15_0.2.txt	113	0.3333	FGFR2_PhosD_predict_All_train	FGFR2	35	555	1.824e-25	5.47e-25	14.25	PhosDAll	FLT1,FLT4,KDR,JAK2,EPHB1,JAK3,PDGFRB,SYK,TYK2,ZAP70,LCK,RASA1,KIT,PECAM1,TYRO3,EPHA1,MET,EPHA2,PXN,PIK3R1,MST1R,CBL,PLCG1,LYN,NTRK2,YES1,PTPN11,EPOR,FER,CTNNB1,PTPN6,FGFR3,FGFR2,FRK,FGFR1	771	KEA3	FGFR2	PDCL15	PhosDAll	4.42e-25	0.106333		0.973331	0.113
KEA3_PDCL15__0.2.txt.PhosDAll.csv	118	PDCL15_0.2.txt	118	0.3481	FLT4_PhosD_predict_All_train	FLT4	16	49	6.228e-25	1.79e-24	102.7	PhosDAll	IRS1,IRS2,JAK2,SYK,GAB1,GAB2,ZAP70,LCK,RASA1,PIK3R1,CBL,PLCG1,LYN,PTPN11,TEC,PTPN6	772	KEA3	FLT4	PDCL15	PhosDAll	1.57667e-24	1.57667e-24		23.8023	0.938
KEA3_PDCL15__0.2.txt.PhosDAll.csv	125	PDCL15_0.2.txt	125	0.3687	MST1R_PhosD_predict_All_train	MST1R	14	37	4.013e-23	1.09e-22	128.9	PhosDAll	KDR,AKT1,JAK2,SYK,ZAP70,LCK,MET,MST1R,EGFR,LYN,YES1,EPOR,TEC,FES	773	KEA3	MST1R	PDCL15	PhosDAll	9.67667e-23	9.67667e-23		22.0143	0.931
KEA3_PDCL15__0.2.txt.PhosDAll.csv	144	PDCL15_0.2.txt	144	0.4248	TEC_PhosD_predict_All_train	TEC	15	66	8.302e-21	1.95e-20	62.28	PhosDAll	KDR,JAK2,JAK1,SYK,GAB1,KIT,MET,PIK3R1,CBL,EGFR,ERBB2,PLCG1,LYN,PTK2,TEC	774	KEA3	TEC	PDCL15	PhosDAll	1.73e-20	0.0337667		1.47151	0.277
KEA3_PDCL15__0.2.txt.PhosDAll.csv	154	PDCL15_0.2.txt	154	0.4543	TXK_PhosD_predict_All_train	TXK	12	36	2.847e-19	6.27e-19	105.9	PhosDAll	SYK,ZAP70,LCK,KIT,MET,PIK3R1,CBL,EGFR,ERBB2,PLCG1,LYN,PTPN6	775	KEA3	TXK	PDCL15	PhosDAll	5.65667e-19	5.65667e-19		18.2474	0.924
KEA3_PDCL15__0.2.txt.PhosDAll.csv	169	PDCL15_0.2.txt	169	0.4985	NTRK3_PhosD_predict_All_train	NTRK3	13	62	8.9e-18	1.79e-17	56.18	PhosDAll	GSK3B,AKT1,PDPK1,LCK,RAF1,EGFR,MAPK7,PTK2B,MAPK1,PLCG1,MAPK3,LYN,INSR	776	KEA3	NTRK3	PDCL15	PhosDAll	2.03933e-16	2.03933e-16		15.6905	0.917
KEA3_PDCL15__0.2.txt.PhosDAll.csv	182	PDCL15_0.2.txt	182	0.5369	DDR1_PhosD_predict_All_train	DDR1	16	162	5.173e-16	9.64e-16	23.21	PhosDAll	GSK3B,IRS1,AKT1,SYK,PDPK1,DYRK1A,LCK,RAF1,EGFR,ERBB2,MAPK1,PLCG1,MAPK3,PRRX2,CDK2,CTNNB1	777	KEA3	DDR1	PDCL15	PhosDAll	8.49667e-16	0.5		0.30103	0.021
KEA3_PDCL15__0.2.txt.PhosDAll.csv	205	PDCL15_0.2.txt	205	0.6047	FRK_PhosD_predict_All_train	FRK	13	117	5.04e-14	8.33e-14	26.47	PhosDAll	SYK,TYK2,ZAP70,LCK,PXN,PIK3R1,CBL,PLCG1,LYN,YES1,PTPN11,PTPN6,FRK	778	KEA3	FRK	PDCL15	PhosDAll	7.46667e-14	0.0716667		1.14468	0.163
KEA3_PDCL15__0.2.txt.PhosDAll.csv	224	PDCL15_0.2.txt	224	0.6608	STYK1_PhosD_predict_All_train	STYK1	9	65	4.365e-11	6.61e-11	34.03	PhosDAll	GSK3B,ARAF,SYK,MET,PXN,EGFR,PTK2,FER,TEC	779	KEA3	STYK1	PDCL15	PhosDAll	6.09667e-11	0.0523333		1.28122	0.184
KEA3_PDCL15__0.2.txt.PhosDAll.csv	226	PDCL15_0.2.txt	226	0.6667	KDR_PhosD_predict_All_train	KDR	6	15	6.447e-11	9.67e-11	141.2	PhosDAll	FLT1,FLT4,KDR,PDGFRB,MET,YES1	780	KEA3	KDR	PDCL15	PhosDAll	9.12333e-11	9.12333e-11		10.0398	0.867
KEA3_PDCL15__0.2.txt.PhosDAll.csv	237	PDCL15_0.2.txt	237	0.6991	FLT1_PhosD_predict_All_train	FLT1	5	12	2.061e-09	2.95e-09	151.3	PhosDAll	FLT1,KDR,PTK2B,YES1,PTK2	781	KEA3	FLT1	PDCL15	PhosDAll	2.80667e-09	2.80667e-09		8.55181	0.838
KEA3_PDCL15__0.2.txt.PhosDAll.csv	239	PDCL15_0.2.txt	239	0.705	EPHA2_PhosD_predict_All_train	EPHA2	4	7	1.873e-08	2.65e-08	282.4	PhosDAll	EPHA7,EPHA2,EGFR,PTK2	782	KEA3	EPHA2	PDCL15	PhosDAll	2.54333e-08	2.54333e-08		7.5946	0.824
KEA3_PDCL15__0.2.txt.PhosDAll.csv	240	PDCL15_0.2.txt	240	0.708	SRMS_PhosD_predict_All_train	SRMS	4	7	1.873e-08	2.65e-08	282.4	PhosDAll	KIT,MET,EGFR,ERBB2	783	KEA3	SRMS	PDCL15	PhosDAll	2.54333e-08	2.54333e-08		7.5946	0.824
KEA3_PDCL15__0.2.txt.PhosDAll.csv	258	PDCL15_0.2.txt	258	0.7611	EPHB2_PhosD_predict_All_train	EPHB2	4	20	2.463e-06	3.24e-06	52.94	PhosDAll	ARAF,EPHB1,RAF1,YES1	784	KEA3	EPHB2	PDCL15	PhosDAll	3.12e-06	3.12e-06		5.50585	0.753
KEA3_PDCL15__0.2.txt.PhosDAll.csv	259	PDCL15_0.2.txt	259	0.764	ERBB4_PhosD_predict_All_train	ERBB4	3	7	3.812e-06	4.97e-06	158.8	PhosDAll	SYK,EGFR,ERBB2	785	KEA3	ERBB4	PDCL15	PhosDAll	4.83333e-06	4.83333e-06		5.31575	0.718
KEA3_PDCL15__0.2.txt.PhosDAll.csv	260	PDCL15_0.2.txt	260	0.767	EPHB1_PhosD_predict_All_train	EPHB1	3	7	3.812e-06	4.97e-06	158.8	PhosDAll	EPHB1,MAPK8,MAPK14	786	KEA3	EPHB1	PDCL15	PhosDAll	4.83333e-06	4.83333e-06		5.31575	0.718
KEA3_PDCL15__0.2.txt.PhosDAll.csv	273	PDCL15_0.2.txt	273	0.8053	CSF1R_PhosD_predict_All_train	CSF1R	2	5	0.0002258	0.00028	141.2	PhosDAll	LYN,YES1	787	KEA3	CSF1R	PDCL15	PhosDAll	0.000274333	0.000274333		3.56172	0.59
KEA3_PDCL15__0.2.txt.PhosDAll.csv	278	PDCL15_0.2.txt	278	0.8201	NTRK2_PhosD_predict_All_train	NTRK2	2	9	0.0008023	0.000978	60.5	PhosDAll	EGFR,NTRK2	788	KEA3	NTRK2	PDCL15	PhosDAll	0.000957	0.000957		3.01909	0.483
KEA3_PDCL15__0.2.txt.PhosDAll.csv	280	PDCL15_0.2.txt	280	0.826	BLK_PhosD_predict_All_train	BLK	2	10	0.0009996	0.00121	52.94	PhosDAll	KIT,MET	789	KEA3	BLK	PDCL15	PhosDAll	0.00118333	0.500592		0.300516	0.007
KEA3_PDCL15__0.2.txt.ChengKSIN.csv	76	PDCL15_0.2.txt	76	0.3348	JAK3_cheng_ksin	JAK3	1	5	0.02352	0.0693	52.94	ChengKSIN	JAK1	790	KEA3	JAK3	PDCL15	ChengKSIN	0.0686	0.0228978		1.64021	0.319
KEA3_PDCL15__0.2.txt.ChengKSIN.csv	81	PDCL15_0.2.txt	81	0.3568	IGF1R_cheng_ksin	IGF1R	1	6	0.02816	0.0789	42.35	ChengKSIN	PDPK1	791	KEA3	IGF1R	PDCL15	ChengKSIN	0.0781	0.0260417		1.58433	0.298
KEA3_PDCL15__0.2.txt.ChengKSIN.csv	88	PDCL15_0.2.txt	88	0.3877	STYK1_cheng_ksin	STYK1	1	9	0.04194	0.106	26.47	ChengKSIN	FRK	792	KEA3	STYK1	PDCL15	ChengKSIN	0.104667	0.0523333		1.28122	0.184
KEA3_PDCL15__0.2.txt.ChengKSIN.csv	114	PDCL15_0.2.txt	114	0.5022	EPHA3_cheng_ksin	EPHA3	1	20	0.09079	0.181	11.15	ChengKSIN	ZAP70	793	KEA3	EPHA3	PDCL15	ChengKSIN	0.179	0.0895		1.04818	0.127
KEA3_PDCL15__0.2.txt.ChengKSIN.csv	120	PDCL15_0.2.txt	120	0.5286	TNK2_cheng_ksin	TNK2	1	23	0.1037	0.196	9.626	ChengKSIN	RET	794	KEA3	TNK2	PDCL15	ChengKSIN	0.194667	0.398222		0.399875	0.049
KEA3_PDCL15__0.2.txt.PhosDAll.csv	293	PDCL15_0.2.txt	293	0.8643	EPHA4_PhosD_predict_All_train	EPHA4	1	6	0.02816	0.0326	42.35	PhosDAll	FGFR3	795	KEA3	EPHA4	PDCL15	PhosDAll	0.0322667	0.0322667		1.49125	0.291
KEA3_PDCL15__0.2.txt.PhosDAll.csv	295	PDCL15_0.2.txt	295	0.8702	TEK_PhosD_predict_All_train	TEK	1	8	0.03737	0.0428	30.25	PhosDAll	MAPK3	796	KEA3	TEK	PDCL15	PhosDAll	0.0423667	0.0423667		1.37298	0.199
KEA3_PDCL15__0.2.txt.PhosDAll.csv	298	PDCL15_0.2.txt	298	0.8791	AXL_PhosD_predict_All_train	AXL	1	16	0.07332	0.0834	14.12	PhosDAll	LCK	797	KEA3	AXL	PDCL15	PhosDAll	0.0825667	0.0412846		1.38421	0.206
KEA3_PDCL15__0.2.txt.PTMsigDB.csv	61	PDCL15_0.2.txt	61	0.3742	TYK2_PTMsigDB_hs	TYK2	1	5	0.02352	0.0609	52.94	PTMsigDB	TYK2	798	KEA3	TYK2	PDCL15	PTMsigDB	0.0602667	0.353422		0.451706	0.092
KEA3_PDCL15__0.2.txt.PTMsigDB.csv	64	PDCL15_0.2.txt	64	0.3926	TEC_PTMsigDB_hs	TEC	1	6	0.02816	0.0685	42.35	PTMsigDB	TEC	799	KEA3	TEC	PDCL15	PTMsigDB	0.0675333	0.0337667		1.47151	0.277
KEA3_PDCL15__0.2.txt.PTMsigDB.csv	73	PDCL15_0.2.txt	73	0.4479	FGFR1_PTMsigDB_hs	FGFR1	1	8	0.03737	0.0823	30.25	PTMsigDB	FGFR1	800	KEA3	FGFR1	PDCL15	PTMsigDB	0.0814333	0.0345667		1.46134	0.255
KEA3_PDCL15__0.2.txt.PTMsigDB.csv	74	PDCL15_0.2.txt	74	0.454	ALK_PTMsigDB_hs	ALK	1	8	0.03737	0.0823	30.25	PTMsigDB	PTPN11	801	KEA3	ALK	PDCL15	PTMsigDB	0.0814333	0.0407167		1.39023	0.22
KEA3_PDCL15__0.2.txt.PTMsigDB.csv	78	PDCL15_0.2.txt	78	0.4785	BTK_PTMsigDB_hs	BTK	1	10	0.04648	0.0971	23.53	PTMsigDB	TEC	802	KEA3	BTK	PDCL15	PTMsigDB	0.0961	0.0345778		1.4612	0.234
KEA3_PDCL15__0.2.txt.PTMsigDB.csv	80	PDCL15_0.2.txt	80	0.4908	ABL2_PTMsigDB_hs	ABL2	1	12	0.05552	0.11	19.25	PTMsigDB	PDGFRB	803	KEA3	ABL2	PDCL15	PTMsigDB	0.109	0.0742222		1.12947	0.142
KEA3_PDCL15__0.3.txt.ChengKSIN.csv	76	PDCL15_0.3.txt	76	0.3348	JAK3_cheng_ksin	JAK3	1	5	0.02352	0.0693	52.94	ChengKSIN	JAK1	804	KEA3	JAK3	PDCL15	ChengKSIN	0.0686	0.0228978		1.64021	0.319
KEA3_PDCL15__0.3.txt.ChengKSIN.csv	81	PDCL15_0.3.txt	81	0.3568	IGF1R_cheng_ksin	IGF1R	1	6	0.02816	0.0789	42.35	ChengKSIN	PDPK1	805	KEA3	IGF1R	PDCL15	ChengKSIN	0.0781	0.0260417		1.58433	0.298
KEA3_PDCL15__0.3.txt.ChengKSIN.csv	88	PDCL15_0.3.txt	88	0.3877	STYK1_cheng_ksin	STYK1	1	9	0.04194	0.106	26.47	ChengKSIN	FRK	806	KEA3	STYK1	PDCL15	ChengKSIN	0.104667	0.0523333		1.28122	0.184
KEA3_PDCL15__0.3.txt.ChengKSIN.csv	114	PDCL15_0.3.txt	114	0.5022	EPHA3_cheng_ksin	EPHA3	1	20	0.09079	0.181	11.15	ChengKSIN	ZAP70	807	KEA3	EPHA3	PDCL15	ChengKSIN	0.179	0.0895		1.04818	0.127
KEA3_PDCL15__0.3.txt.ChengKSIN.csv	120	PDCL15_0.3.txt	120	0.5286	TNK2_cheng_ksin	TNK2	1	23	0.1037	0.196	9.626	ChengKSIN	RET	808	KEA3	TNK2	PDCL15	ChengKSIN	0.194667	0.398222		0.399875	0.049
KEA3_PDCL15__0.3.txt.PhosDAll.csv	293	PDCL15_0.3.txt	293	0.8643	EPHA4_PhosD_predict_All_train	EPHA4	1	6	0.02816	0.0326	42.35	PhosDAll	FGFR3	809	KEA3	EPHA4	PDCL15	PhosDAll	0.0322667	0.0322667		1.49125	0.291
KEA3_PDCL15__0.3.txt.PhosDAll.csv	295	PDCL15_0.3.txt	295	0.8702	TEK_PhosD_predict_All_train	TEK	1	8	0.03737	0.0428	30.25	PhosDAll	MAPK3	810	KEA3	TEK	PDCL15	PhosDAll	0.0423667	0.0423667		1.37298	0.199
KEA3_PDCL15__0.3.txt.PhosDAll.csv	298	PDCL15_0.3.txt	298	0.8791	AXL_PhosD_predict_All_train	AXL	1	16	0.07332	0.0834	14.12	PhosDAll	LCK	811	KEA3	AXL	PDCL15	PhosDAll	0.0825667	0.0412846		1.38421	0.206
KEA3_PDCL15__0.3.txt.PTMsigDB.csv	61	PDCL15_0.3.txt	61	0.3742	TYK2_PTMsigDB_hs	TYK2	1	5	0.02352	0.0609	52.94	PTMsigDB	TYK2	812	KEA3	TYK2	PDCL15	PTMsigDB	0.0602667	0.353422		0.451706	0.092
KEA3_PDCL15__0.3.txt.PTMsigDB.csv	64	PDCL15_0.3.txt	64	0.3926	TEC_PTMsigDB_hs	TEC	1	6	0.02816	0.0685	42.35	PTMsigDB	TEC	813	KEA3	TEC	PDCL15	PTMsigDB	0.0675333	0.0337667		1.47151	0.277
KEA3_PDCL15__0.3.txt.PTMsigDB.csv	73	PDCL15_0.3.txt	73	0.4479	FGFR1_PTMsigDB_hs	FGFR1	1	8	0.03737	0.0823	30.25	PTMsigDB	FGFR1	814	KEA3	FGFR1	PDCL15	PTMsigDB	0.0814333	0.0345667		1.46134	0.255
KEA3_PDCL15__0.3.txt.PTMsigDB.csv	74	PDCL15_0.3.txt	74	0.454	ALK_PTMsigDB_hs	ALK	1	8	0.03737	0.0823	30.25	PTMsigDB	PTPN11	815	KEA3	ALK	PDCL15	PTMsigDB	0.0814333	0.0407167		1.39023	0.22
KEA3_PDCL15__0.3.txt.PTMsigDB.csv	78	PDCL15_0.3.txt	78	0.4785	BTK_PTMsigDB_hs	BTK	1	10	0.04648	0.0971	23.53	PTMsigDB	TEC	816	KEA3	BTK	PDCL15	PTMsigDB	0.0961	0.0345778		1.4612	0.234
KEA3_PDCL15__0.3.txt.PTMsigDB.csv	80	PDCL15_0.3.txt	80	0.4908	ABL2_PTMsigDB_hs	ABL2	1	12	0.05552	0.11	19.25	PTMsigDB	PDGFRB	817	KEA3	ABL2	PDCL15	PTMsigDB	0.109	0.0742222		1.12947	0.142
KEA3_PDCL15__0.4.txt.ChengKSIN.csv	76	PDCL15_0.4.txt	76	0.3348	JAK3_cheng_ksin	JAK3	1	5	0.02279	0.0672	54.7	ChengKSIN	JAK1	818	KEA3	JAK3	PDCL15	ChengKSIN	0.0686	0.0228978		1.64021	0.319
KEA3_PDCL15__0.4.txt.ChengKSIN.csv	81	PDCL15_0.4.txt	81	0.3568	IGF1R_cheng_ksin	IGF1R	1	6	0.02728	0.0765	43.76	ChengKSIN	PDPK1	819	KEA3	IGF1R	PDCL15	ChengKSIN	0.0781	0.0260417		1.58433	0.298
KEA3_PDCL15__0.4.txt.ChengKSIN.csv	88	PDCL15_0.4.txt	88	0.3877	STYK1_cheng_ksin	STYK1	1	9	0.04064	0.102	27.35	ChengKSIN	FRK	820	KEA3	STYK1	PDCL15	ChengKSIN	0.104667	0.0523333		1.28122	0.184
KEA3_PDCL15__0.4.txt.ChengKSIN.csv	114	PDCL15_0.4.txt	114	0.5022	EPHA3_cheng_ksin	EPHA3	1	20	0.08804	0.175	11.51	ChengKSIN	ZAP70	821	KEA3	EPHA3	PDCL15	ChengKSIN	0.179	0.0895		1.04818	0.127
KEA3_PDCL15__0.4.txt.ChengKSIN.csv	119	PDCL15_0.4.txt	119	0.5242	TNK2_cheng_ksin	TNK2	1	23	0.1006	0.192	9.945	ChengKSIN	RET	822	KEA3	TNK2	PDCL15	ChengKSIN	0.194667	0.398222		0.399875	0.049
KEA3_PDCL15__0.4.txt.PhosDAll.csv	293	PDCL15_0.4.txt	293	0.8643	EPHA4_PhosD_predict_All_train	EPHA4	1	6	0.02728	0.0316	43.76	PhosDAll	FGFR3	823	KEA3	EPHA4	PDCL15	PhosDAll	0.0322667	0.0322667		1.49125	0.291
KEA3_PDCL15__0.4.txt.PhosDAll.csv	295	PDCL15_0.4.txt	295	0.8702	TEK_PhosD_predict_All_train	TEK	1	8	0.0362	0.0415	31.25	PhosDAll	MAPK3	824	KEA3	TEK	PDCL15	PhosDAll	0.0423667	0.0423667		1.37298	0.199
KEA3_PDCL15__0.4.txt.PhosDAll.csv	298	PDCL15_0.4.txt	298	0.8791	AXL_PhosD_predict_All_train	AXL	1	16	0.07109	0.0809	14.59	PhosDAll	LCK	825	KEA3	AXL	PDCL15	PhosDAll	0.0825667	0.0412846		1.38421	0.206
KEA3_PDCL15__0.4.txt.PTMsigDB.csv	61	PDCL15_0.4.txt	61	0.3742	TYK2_PTMsigDB_hs	TYK2	1	5	0.02279	0.059	54.7	PTMsigDB	TYK2	826	KEA3	TYK2	PDCL15	PTMsigDB	0.0602667	0.353422		0.451706	0.092
KEA3_PDCL15__0.4.txt.PTMsigDB.csv	64	PDCL15_0.4.txt	64	0.3926	TEC_PTMsigDB_hs	TEC	1	6	0.02728	0.0656	43.76	PTMsigDB	TEC	827	KEA3	TEC	PDCL15	PTMsigDB	0.0675333	0.0337667		1.47151	0.277
KEA3_PDCL15__0.4.txt.PTMsigDB.csv	73	PDCL15_0.4.txt	73	0.4479	FGFR1_PTMsigDB_hs	FGFR1	1	8	0.0362	0.0797	31.25	PTMsigDB	FGFR1	828	KEA3	FGFR1	PDCL15	PTMsigDB	0.0814333	0.0345667		1.46134	0.255
KEA3_PDCL15__0.4.txt.PTMsigDB.csv	74	PDCL15_0.4.txt	74	0.454	ALK_PTMsigDB_hs	ALK	1	8	0.0362	0.0797	31.25	PTMsigDB	PTPN11	829	KEA3	ALK	PDCL15	PTMsigDB	0.0814333	0.0407167		1.39023	0.22
KEA3_PDCL15__0.4.txt.PTMsigDB.csv	78	PDCL15_0.4.txt	78	0.4785	BTK_PTMsigDB_hs	BTK	1	10	0.04505	0.0941	24.31	PTMsigDB	TEC	830	KEA3	BTK	PDCL15	PTMsigDB	0.0961	0.0345778		1.4612	0.234
KEA3_PDCL15__0.4.txt.PTMsigDB.csv	80	PDCL15_0.4.txt	80	0.4908	ABL2_PTMsigDB_hs	ABL2	1	12	0.05381	0.107	19.89	PTMsigDB	PDGFRB	831	KEA3	ABL2	PDCL15	PTMsigDB	0.109	0.0742222		1.12947	0.142
KEA3_PDCL15__0.2.txt.PTMsigDB.csv	62	PDCL15_0.2.txt	62	0.3804	MERTK_PTMsigDB_hs	MERTK	1	5	0.02352	0.0609	52.94	PTMsigDB	AKT1	832	KEA3	MERTK	PDCL15	PTMsigDB	0.0602667	0.0602667		1.21992	0.177
KEA3_PDCL15__0.3.txt.PTMsigDB.csv	62	PDCL15_0.3.txt	62	0.3804	MERTK_PTMsigDB_hs	MERTK	1	5	0.02352	0.0609	52.94	PTMsigDB	AKT1	833	KEA3	MERTK	PDCL15	PTMsigDB	0.0602667	0.0602667		1.21992	0.177
KEA3_PDCL15__0.4.txt.PTMsigDB.csv	62	PDCL15_0.4.txt	62	0.3804	MERTK_PTMsigDB_hs	MERTK	1	5	0.02279	0.059	54.7	PTMsigDB	AKT1	834	KEA3	MERTK	PDCL15	PTMsigDB	0.0602667	0.0602667		1.21992	0.177
KEA3_PDCL15__0.2.txt.ChengKSIN.csv	91	PDCL15_0.2.txt	91	0.4009	ABL2_cheng_ksin	ABL2	1	10	0.04648	0.115	23.53	ChengKSIN	CBL	835	KEA3	ABL2	PDCL15	ChengKSIN	0.113667	0.0742222		1.12947	0.142
KEA3_PDCL15__0.2.txt.ChengKSIN.csv	92	PDCL15_0.2.txt	92	0.4053	HCK_cheng_ksin	HCK	1	10	0.04648	0.115	23.53	ChengKSIN	CBL	836	KEA3	HCK	PDCL15	ChengKSIN	0.113667	0.371222		0.430366	0.071
KEA3_PDCL15__0.2.txt.ChengKSIN.csv	98	PDCL15_0.2.txt	98	0.4317	FRK_cheng_ksin	FRK	1	14	0.06446	0.145	16.29	ChengKSIN	CBL	837	KEA3	FRK	PDCL15	ChengKSIN	0.143333	0.0716667		1.14468	0.163
KEA3_PDCL15__0.2.txt.ChengKSIN.csv	132	PDCL15_0.2.txt	132	0.5815	FGFR2_cheng_ksin	FGFR2	1	28	0.1247	0.214	7.843	ChengKSIN	CBL	838	KEA3	FGFR2	PDCL15	ChengKSIN	0.212667	0.106333		0.973331	0.113
KEA3_PDCL15__0.3.txt.ChengKSIN.csv	91	PDCL15_0.3.txt	91	0.4009	ABL2_cheng_ksin	ABL2	1	10	0.04648	0.115	23.53	ChengKSIN	CBL	839	KEA3	ABL2	PDCL15	ChengKSIN	0.113667	0.0742222		1.12947	0.142
KEA3_PDCL15__0.3.txt.ChengKSIN.csv	92	PDCL15_0.3.txt	92	0.4053	HCK_cheng_ksin	HCK	1	10	0.04648	0.115	23.53	ChengKSIN	CBL	840	KEA3	HCK	PDCL15	ChengKSIN	0.113667	0.371222		0.430366	0.071
KEA3_PDCL15__0.3.txt.ChengKSIN.csv	98	PDCL15_0.3.txt	98	0.4317	FRK_cheng_ksin	FRK	1	14	0.06446	0.145	16.29	ChengKSIN	CBL	841	KEA3	FRK	PDCL15	ChengKSIN	0.143333	0.0716667		1.14468	0.163
KEA3_PDCL15__0.3.txt.ChengKSIN.csv	132	PDCL15_0.3.txt	132	0.5815	FGFR2_cheng_ksin	FGFR2	1	28	0.1247	0.214	7.843	ChengKSIN	CBL	842	KEA3	FGFR2	PDCL15	ChengKSIN	0.212667	0.106333		0.973331	0.113
KEA3_PDCL15__0.4.txt.ChengKSIN.csv	91	PDCL15_0.4.txt	91	0.4009	ABL2_cheng_ksin	ABL2	1	10	0.04505	0.111	24.31	ChengKSIN	CBL	843	KEA3	ABL2	PDCL15	ChengKSIN	0.113667	0.0742222		1.12947	0.142
KEA3_PDCL15__0.4.txt.ChengKSIN.csv	92	PDCL15_0.4.txt	92	0.4053	HCK_cheng_ksin	HCK	1	10	0.04505	0.111	24.31	ChengKSIN	CBL	844	KEA3	HCK	PDCL15	ChengKSIN	0.113667	0.371222		0.430366	0.071
KEA3_PDCL15__0.4.txt.ChengKSIN.csv	98	PDCL15_0.4.txt	98	0.4317	FRK_cheng_ksin	FRK	1	14	0.06249	0.14	16.83	ChengKSIN	CBL	845	KEA3	FRK	PDCL15	ChengKSIN	0.143333	0.0716667		1.14468	0.163
KEA3_PDCL15__0.4.txt.ChengKSIN.csv	131	PDCL15_0.4.txt	131	0.5771	FGFR2_cheng_ksin	FGFR2	1	28	0.121	0.21	8.103	ChengKSIN	CBL	846	KEA3	FGFR2	PDCL15	ChengKSIN	0.212667	0.106333		0.973331	0.113
KEA3_PDCL5__0.2.txt.ChengKSIN.csv	215	PDCL5_0.2.txt	215	0.9471	BLK_cheng_ksin	BLK	0	5	1	1	0	ChengKSIN		847	KEA3	BLK	PDCL5	ChengKSIN	1	0.50026		0.300804	0.049
KEA3_PDCL5__0.2.txt.PhosDAll.csv	336	PDCL5_0.2.txt	336	0.9912	EPHA8_PhosD_predict_All_train	EPHA8	0	5	1	1	0	PhosDAll		848	KEA3	EPHA8	PDCL5	PhosDAll	1	1		0	0
KEA3_PDCL5__0.2.txt.PTMsigDB.csv	149	PDCL5_0.2.txt	149	0.9141	TNK2_PTMsigDB_hs	TNK2	0	5	1	1	0	PTMsigDB		849	KEA3	TNK2	PDCL5	PTMsigDB	1	0.384333		0.415292	0.113
KEA3_PDCL5__0.3.txt.ChengKSIN.csv	214	PDCL5_0.3.txt	214	0.9427	BLK_cheng_ksin	BLK	0	5	1	1	0	ChengKSIN		850	KEA3	BLK	PDCL5	ChengKSIN	1	0.50026		0.300804	0.049
KEA3_PDCL5__0.3.txt.ChengKSIN.csv	225	PDCL5_0.3.txt	225	0.9912	JAK3_cheng_ksin	JAK3	0	5	1	1	0	ChengKSIN		851	KEA3	JAK3	PDCL5	ChengKSIN	0.6872	0.350977		0.454722	0.199
KEA3_PDCL5__0.3.txt.PhosDAll.csv	336	PDCL5_0.3.txt	336	0.9912	EPHA8_PhosD_predict_All_train	EPHA8	0	5	1	1	0	PhosDAll		852	KEA3	EPHA8	PDCL5	PhosDAll	1	1		0	0
KEA3_PDCL5__0.3.txt.PTMsigDB.csv	145	PDCL5_0.3.txt	145	0.8896	TYK2_PTMsigDB_hs	TYK2	0	5	1	1	0	PTMsigDB		853	KEA3	TYK2	PDCL5	PTMsigDB	0.688133	0.562711		0.249715	0.014
KEA3_PDCL5__0.3.txt.PTMsigDB.csv	149	PDCL5_0.3.txt	149	0.9141	TNK2_PTMsigDB_hs	TNK2	0	5	1	1	0	PTMsigDB		854	KEA3	TNK2	PDCL5	PTMsigDB	1	0.384333		0.415292	0.113
KEA3_PDCL5__0.4.txt.ChengKSIN.csv	214	PDCL5_0.4.txt	214	0.9427	BLK_cheng_ksin	BLK	0	5	1	1	0	ChengKSIN		855	KEA3	BLK	PDCL5	ChengKSIN	1	0.50026		0.300804	0.049
KEA3_PDCL5__0.4.txt.ChengKSIN.csv	225	PDCL5_0.4.txt	225	0.9912	JAK3_cheng_ksin	JAK3	0	5	1	1	0	ChengKSIN		856	KEA3	JAK3	PDCL5	ChengKSIN	0.6872	0.350977		0.454722	0.199
KEA3_PDCL5__0.4.txt.PhosDAll.csv	336	PDCL5_0.4.txt	336	0.9912	EPHA8_PhosD_predict_All_train	EPHA8	0	5	1	1	0	PhosDAll		857	KEA3	EPHA8	PDCL5	PhosDAll	1	1		0	0
KEA3_PDCL5__0.4.txt.PTMsigDB.csv	145	PDCL5_0.4.txt	145	0.8896	TYK2_PTMsigDB_hs	TYK2	0	5	1	1	0	PTMsigDB		858	KEA3	TYK2	PDCL5	PTMsigDB	0.688133	0.562711		0.249715	0.014
KEA3_PDCL5__0.4.txt.PTMsigDB.csv	149	PDCL5_0.4.txt	149	0.9141	TNK2_PTMsigDB_hs	TNK2	0	5	1	1	0	PTMsigDB		859	KEA3	TNK2	PDCL5	PTMsigDB	1	0.384333		0.415292	0.113
KEA3_PDCL5__0.2.txt.PTMsigDB.csv	143	PDCL5_0.2.txt	143	0.8773	YES1_PTMsigDB_hs	YES1	0	6	1	1	0	PTMsigDB		860	KEA3	YES1	PDCL5	PTMsigDB	1	0.339544		0.469103	0.234
KEA3_PDCL5__0.3.txt.PTMsigDB.csv	136	PDCL5_0.3.txt	136	0.8344	TEC_PTMsigDB_hs	TEC	0	6	1	1	0	PTMsigDB		861	KEA3	TEC	PDCL5	PTMsigDB	0.691267	0.345633		0.461384	0.22
KEA3_PDCL5__0.3.txt.PTMsigDB.csv	142	PDCL5_0.3.txt	142	0.8712	YES1_PTMsigDB_hs	YES1	0	6	1	1	0	PTMsigDB		862	KEA3	YES1	PDCL5	PTMsigDB	1	0.339544		0.469103	0.234
KEA3_PDCL5__0.4.txt.PTMsigDB.csv	136	PDCL5_0.4.txt	136	0.8344	TEC_PTMsigDB_hs	TEC	0	6	1	1	0	PTMsigDB		863	KEA3	TEC	PDCL5	PTMsigDB	0.691267	0.345633		0.461384	0.22
KEA3_PDCL5__0.4.txt.PTMsigDB.csv	142	PDCL5_0.4.txt	142	0.8712	YES1_PTMsigDB_hs	YES1	0	6	1	1	0	PTMsigDB		864	KEA3	YES1	PDCL5	PTMsigDB	1	0.339544		0.469103	0.234
KEA3_PDCL5__0.3.txt.ChengKSIN.csv	209	PDCL5_0.3.txt	209	0.9207	IGF1R_cheng_ksin	IGF1R	0	6	1	1	0	ChengKSIN		865	KEA3	IGF1R	PDCL5	ChengKSIN	0.690167	0.461233		0.336079	0.092
KEA3_PDCL5__0.4.txt.ChengKSIN.csv	209	PDCL5_0.4.txt	209	0.9207	IGF1R_cheng_ksin	IGF1R	0	6	1	1	0	ChengKSIN		866	KEA3	IGF1R	PDCL5	ChengKSIN	0.690167	0.461233		0.336079	0.092
KEA3_PDCL5__0.3.txt.PTMsigDB.csv	134	PDCL5_0.3.txt	134	0.8221	IGF1R_PTMsigDB_hs	IGF1R	0	7	1	1	0	PTMsigDB		867	KEA3	IGF1R	PDCL5	PTMsigDB	0.693533	0.461233		0.336079	0.092
KEA3_PDCL5__0.4.txt.PTMsigDB.csv	134	PDCL5_0.4.txt	134	0.8221	IGF1R_PTMsigDB_hs	IGF1R	0	7	1	1	0	PTMsigDB		868	KEA3	IGF1R	PDCL5	PTMsigDB	0.693533	0.461233		0.336079	0.092
KEA3_PDCL5__0.2.txt.PhosDAll.csv	324	PDCL5_0.2.txt	324	0.9558	TEK_PhosD_predict_All_train	TEK	0	8	1	1	0	PhosDAll		869	KEA3	TEK	PDCL5	PhosDAll	1	1		0	0
KEA3_PDCL5__0.3.txt.PhosDAll.csv	324	PDCL5_0.3.txt	324	0.9558	TEK_PhosD_predict_All_train	TEK	0	8	1	1	0	PhosDAll		870	KEA3	TEK	PDCL5	PhosDAll	1	1		0	0
KEA3_PDCL5__0.4.txt.PhosDAll.csv	324	PDCL5_0.4.txt	324	0.9558	TEK_PhosD_predict_All_train	TEK	0	8	1	1	0	PhosDAll		871	KEA3	TEK	PDCL5	PhosDAll	1	1		0	0
KEA3_PDCL5__0.4.txt.PTMsigDB.csv	127	PDCL5_0.4.txt	127	0.7791	PTK2B_PTMsigDB_hs	PTK2B	0	8	1	1	0	PTMsigDB		872	KEA3	PTK2B	PDCL5	PTMsigDB	0.36081	0.140081		0.85362	0.277
KEA3_PDCL5__0.2.txt.ChengKSIN.csv	184	PDCL5_0.2.txt	184	0.8106	STYK1_cheng_ksin	STYK1	0	9	1	1	0	ChengKSIN		873	KEA3	STYK1	PDCL5	ChengKSIN	1	0.500351		0.300725	0.035
KEA3_PDCL5__0.2.txt.ChengKSIN.csv	189	PDCL5_0.2.txt	189	0.8326	MET_cheng_ksin	MET	0	9	1	1	0	ChengKSIN		874	KEA3	MET	PDCL5	ChengKSIN	1	0.354311		0.450615	0.177
KEA3_PDCL5__0.2.txt.PTMsigDB.csv	124	PDCL5_0.2.txt	124	0.7607	HCK_PTMsigDB_hs	HCK	0	9	1	1	0	PTMsigDB		875	KEA3	HCK	PDCL5	PTMsigDB	1	0.3628		0.440333	0.142
KEA3_PDCL5__0.3.txt.ChengKSIN.csv	181	PDCL5_0.3.txt	181	0.7974	STYK1_cheng_ksin	STYK1	0	9	1	1	0	ChengKSIN		876	KEA3	STYK1	PDCL5	ChengKSIN	1	0.500351		0.300725	0.035
KEA3_PDCL5__0.3.txt.ChengKSIN.csv	186	PDCL5_0.3.txt	186	0.8194	MET_cheng_ksin	MET	0	9	1	1	0	ChengKSIN		877	KEA3	MET	PDCL5	ChengKSIN	1	0.354311		0.450615	0.177
KEA3_PDCL5__0.3.txt.PTMsigDB.csv	121	PDCL5_0.3.txt	121	0.7423	HCK_PTMsigDB_hs	HCK	0	9	1	1	0	PTMsigDB		878	KEA3	HCK	PDCL5	PTMsigDB	1	0.3628		0.440333	0.142
KEA3_PDCL5__0.4.txt.ChengKSIN.csv	180	PDCL5_0.4.txt	180	0.793	STYK1_cheng_ksin	STYK1	0	9	1	1	0	ChengKSIN		879	KEA3	STYK1	PDCL5	ChengKSIN	1	0.500351		0.300725	0.035
KEA3_PDCL5__0.4.txt.ChengKSIN.csv	185	PDCL5_0.4.txt	185	0.815	MET_cheng_ksin	MET	0	9	1	1	0	ChengKSIN		880	KEA3	MET	PDCL5	ChengKSIN	1	0.354311		0.450615	0.177
KEA3_PDCL5__0.4.txt.PTMsigDB.csv	120	PDCL5_0.4.txt	120	0.7362	HCK_PTMsigDB_hs	HCK	0	9	1	1	0	PTMsigDB		881	KEA3	HCK	PDCL5	PTMsigDB	1	0.3628		0.440333	0.142
KEA3_PDCL5__0.4.txt.PhosDAll.csv	307	PDCL5_0.4.txt	307	0.9056	EPHB2_PhosD_predict_All_train	EPHB2	0	20	1	1	0	PhosDAll		882	KEA3	EPHB2	PDCL5	PhosDAll	0.381067	0.381067		0.418999	0.135
KEA3_PDCL5__0.2.txt.PTMsigDB.csv	161	PDCL5_0.2.txt	161	0.9877	JAK1_PTMsigDB_hs	JAK1	0	4	1	1	0	PTMsigDB		883	KEA3	JAK1	PDCL5	PTMsigDB	1	0.5		0.30103	0.078
KEA3_PDCL5__0.3.txt.PTMsigDB.csv	118	PDCL5_0.3.txt	118	0.7239	BTK_PTMsigDB_hs	BTK	0	10	1	1	0	PTMsigDB		884	KEA3	BTK	PDCL5	PTMsigDB	0.6984	0.233972		0.630836	0.255
KEA3_PDCL5__0.3.txt.PTMsigDB.csv	161	PDCL5_0.3.txt	161	0.9877	JAK1_PTMsigDB_hs	JAK1	0	4	1	1	0	PTMsigDB		885	KEA3	JAK1	PDCL5	PTMsigDB	1	0.5		0.30103	0.078
KEA3_PDCL5__0.4.txt.PTMsigDB.csv	112	PDCL5_0.4.txt	112	0.6871	JAK3_PTMsigDB_hs	JAK3	0	11	1	1	0	PTMsigDB		886	KEA3	JAK3	PDCL5	PTMsigDB	0.36573	0.350977		0.454722	0.199
KEA3_PDCL5__0.4.txt.PTMsigDB.csv	117	PDCL5_0.4.txt	117	0.7178	BTK_PTMsigDB_hs	BTK	0	10	1	1	0	PTMsigDB		887	KEA3	BTK	PDCL5	PTMsigDB	0.6984	0.233972		0.630836	0.255
KEA3_PDCL5__0.4.txt.PTMsigDB.csv	161	PDCL5_0.4.txt	161	0.9877	JAK1_PTMsigDB_hs	JAK1	0	4	1	1	0	PTMsigDB		888	KEA3	JAK1	PDCL5	PTMsigDB	1	0.5		0.30103	0.078
KEA3_PDCL5__0.2.txt.ChengKSIN.csv	159	PDCL5_0.2.txt	159	0.7004	DDR1_cheng_ksin	DDR1	0	22	1	1	0	ChengKSIN		889	KEA3	DDR1	PDCL5	ChengKSIN	1	0.500001		0.301029	0.063
KEA3_PDCL5__0.2.txt.ChengKSIN.csv	164	PDCL5_0.2.txt	164	0.7225	TYK2_cheng_ksin	TYK2	0	18	1	1	0	ChengKSIN		890	KEA3	TYK2	PDCL5	ChengKSIN	1	0.562711		0.249715	0.014
KEA3_PDCL5__0.3.txt.ChengKSIN.csv	153	PDCL5_0.3.txt	153	0.674	DDR1_cheng_ksin	DDR1	0	22	1	1	0	ChengKSIN		891	KEA3	DDR1	PDCL5	ChengKSIN	1	0.500001		0.301029	0.063
KEA3_PDCL5__0.3.txt.ChengKSIN.csv	156	PDCL5_0.3.txt	156	0.6872	EPHA3_cheng_ksin	EPHA3	0	20	1	1	0	ChengKSIN		892	KEA3	EPHA3	PDCL5	ChengKSIN	0.718333	0.359167		0.444704	0.163
KEA3_PDCL5__0.3.txt.ChengKSIN.csv	159	PDCL5_0.3.txt	159	0.7004	TYK2_cheng_ksin	TYK2	0	18	1	1	0	ChengKSIN		893	KEA3	TYK2	PDCL5	ChengKSIN	1	0.562711		0.249715	0.014
KEA3_PDCL5__0.4.txt.ChengKSIN.csv	152	PDCL5_0.4.txt	152	0.6696	DDR1_cheng_ksin	DDR1	0	22	1	1	0	ChengKSIN		894	KEA3	DDR1	PDCL5	ChengKSIN	1	0.500001		0.301029	0.063
KEA3_PDCL5__0.4.txt.ChengKSIN.csv	155	PDCL5_0.4.txt	155	0.6828	EPHA3_cheng_ksin	EPHA3	0	20	1	1	0	ChengKSIN		895	KEA3	EPHA3	PDCL5	ChengKSIN	0.718333	0.359167		0.444704	0.163
KEA3_PDCL5__0.4.txt.ChengKSIN.csv	158	PDCL5_0.4.txt	158	0.696	TYK2_cheng_ksin	TYK2	0	18	1	1	0	ChengKSIN		896	KEA3	TYK2	PDCL5	ChengKSIN	1	0.562711		0.249715	0.014
KEA3_PDCL5__0.2.txt.ChengKSIN.csv	32	PDCL5_0.2.txt	32	0.141	INSR_cheng_ksin	INSR	2	10	0.0005484	0.00389	72.21	ChengKSIN	PIK3R1,PTPN6	897	KEA3	INSR	PDCL5	ChengKSIN	0.0280867	0.00980567		2.00852	0.611
KEA3_PDCL5__0.2.txt.ChengKSIN.csv	36	PDCL5_0.2.txt	36	0.1586	ITK_cheng_ksin	ITK	2	12	0.0008005	0.00505	57.77	ChengKSIN	PLCG1,CD28	898	KEA3	ITK	PDCL5	ChengKSIN	0.00388	0.0186789		1.72865	0.568
KEA3_PDCL5__0.2.txt.ChengKSIN.csv	40	PDCL5_0.2.txt	40	0.1762	PTK6_cheng_ksin	PTK6	2	21	0.002493	0.0141	30.41	ChengKSIN	AKT1,PXN	899	KEA3	PTK6	PDCL5	ChengKSIN	0.0105767	0.00426333		2.37025	0.682
KEA3_PDCL5__0.2.txt.ChengKSIN.csv	47	PDCL5_0.2.txt	47	0.207	PTK2_cheng_ksin	PTK2	2	30	0.005054	0.0242	20.63	ChengKSIN	PXN,MAPK12	900	KEA3	PTK2	PDCL5	ChengKSIN	0.0179333	0.0306567		1.51348	0.518
KEA3_PDCL5__0.2.txt.ChengKSIN.csv	49	PDCL5_0.2.txt	49	0.2159	YES1_cheng_ksin	YES1	2	31	0.00539	0.025	19.92	ChengKSIN	CBL,MAPK1	901	KEA3	YES1	PDCL5	ChengKSIN	0.0186333	0.339544		0.469103	0.234
KEA3_PDCL5__0.2.txt.ChengKSIN.csv	50	PDCL5_0.2.txt	50	0.2203	FGR_cheng_ksin	FGR	2	33	0.006091	0.0277	18.64	ChengKSIN	CBL,MAPK1	902	KEA3	FGR	PDCL5	ChengKSIN	0.0206333	0.0103167		1.98646	0.597
KEA3_PDCL5__0.2.txt.ChengKSIN.csv	53	PDCL5_0.2.txt	53	0.2335	LYN_cheng_ksin	LYN	2	42	0.009722	0.0416	14.44	ChengKSIN	CD79A,EPOR	903	KEA3	LYN	PDCL5	ChengKSIN	0.0314333	0.0357111		1.4472	0.483
KEA3_PDCL5__0.2.txt.ChengKSIN.csv	68	PDCL5_0.2.txt	68	0.2996	PTK2B_cheng_ksin	PTK2B	2	66	0.02289	0.0764	9.027	ChengKSIN	CBL,MAPK12	904	KEA3	PTK2B	PDCL5	ChengKSIN	0.0594333	0.140081		0.85362	0.277
KEA3_PDCL5__0.3.txt.ChengKSIN.csv	25	PDCL5_0.3.txt	25	0.1101	TYRO3_cheng_ksin	TYRO3	2	8	0.0002287	0.00208	118.7	ChengKSIN	CBL,PLCG1	905	KEA3	TYRO3	PDCL5	ChengKSIN	0.00124437	0.000622183		3.20608	0.746
KEA3_PDCL5__0.3.txt.ChengKSIN.csv	29	PDCL5_0.3.txt	29	0.1278	INSR_cheng_ksin	INSR	2	10	0.0003661	0.00287	89.04	ChengKSIN	PIK3R1,PTPN6	906	KEA3	INSR	PDCL5	ChengKSIN	0.0280867	0.00980567		2.00852	0.611
KEA3_PDCL5__0.3.txt.ChengKSIN.csv	33	PDCL5_0.3.txt	33	0.1454	ITK_cheng_ksin	ITK	2	12	0.0005348	0.00368	71.23	ChengKSIN	PLCG1,CD28	907	KEA3	ITK	PDCL5	ChengKSIN	0.00388	0.0186789		1.72865	0.568
KEA3_PDCL5__0.3.txt.ChengKSIN.csv	37	PDCL5_0.3.txt	37	0.163	ZAP70_cheng_ksin	ZAP70	2	20	0.001516	0.0093	39.57	ChengKSIN	GAB2,MAPK14	908	KEA3	ZAP70	PDCL5	ChengKSIN	0.00564067	0.00229916		2.63843	0.703
KEA3_PDCL5__0.3.txt.ChengKSIN.csv	38	PDCL5_0.3.txt	38	0.1674	PTK6_cheng_ksin	PTK6	2	21	0.001672	0.00999	37.49	ChengKSIN	AKT1,PXN	909	KEA3	PTK6	PDCL5	ChengKSIN	0.0105767	0.00426333		2.37025	0.682
KEA3_PDCL5__0.3.txt.ChengKSIN.csv	46	PDCL5_0.3.txt	46	0.2026	PTK2_cheng_ksin	PTK2	2	30	0.003403	0.0168	25.44	ChengKSIN	PXN,MAPK12	910	KEA3	PTK2	PDCL5	ChengKSIN	0.0179333	0.0306567		1.51348	0.518
KEA3_PDCL5__0.3.txt.ChengKSIN.csv	47	PDCL5_0.3.txt	47	0.207	YES1_cheng_ksin	YES1	2	31	0.00363	0.0175	24.56	ChengKSIN	CBL,MAPK1	911	KEA3	YES1	PDCL5	ChengKSIN	0.0186333	0.339544		0.469103	0.234
KEA3_PDCL5__0.3.txt.ChengKSIN.csv	48	PDCL5_0.3.txt	48	0.2115	FGR_cheng_ksin	FGR	2	33	0.004106	0.0194	22.98	ChengKSIN	CBL,MAPK1	912	KEA3	FGR	PDCL5	ChengKSIN	0.0206333	0.0103167		1.98646	0.597
KEA3_PDCL5__0.3.txt.ChengKSIN.csv	50	PDCL5_0.3.txt	50	0.2203	LYN_cheng_ksin	LYN	2	42	0.006579	0.0299	17.81	ChengKSIN	CD79A,EPOR	913	KEA3	LYN	PDCL5	ChengKSIN	0.0314333	0.0357111		1.4472	0.483
KEA3_PDCL5__0.3.txt.ChengKSIN.csv	62	PDCL5_0.3.txt	62	0.2731	PTK2B_cheng_ksin	PTK2B	2	66	0.01565	0.0573	11.13	ChengKSIN	CBL,MAPK12	914	KEA3	PTK2B	PDCL5	ChengKSIN	0.0594333	0.140081		0.85362	0.277
KEA3_PDCL5__0.4.txt.ChengKSIN.csv	24	PDCL5_0.4.txt	24	0.1057	TYRO3_cheng_ksin	TYRO3	2	8	0.0001697	0.00161	138.6	ChengKSIN	CBL,PLCG1	915	KEA3	TYRO3	PDCL5	ChengKSIN	0.00124437	0.000622183		3.20608	0.746
KEA3_PDCL5__0.4.txt.ChengKSIN.csv	31	PDCL5_0.4.txt	31	0.1366	ITK_cheng_ksin	ITK	2	12	0.0003974	0.00291	83.13	ChengKSIN	PLCG1,CD28	916	KEA3	ITK	PDCL5	ChengKSIN	0.00388	0.0186789		1.72865	0.568
KEA3_PDCL5__0.4.txt.ChengKSIN.csv	33	PDCL5_0.4.txt	33	0.1454	CSK_cheng_ksin	CSK	2	16	0.0007176	0.00494	59.38	ChengKSIN	LCK,LYN	917	KEA3	CSK	PDCL5	ChengKSIN	0.00182533	0.007321		2.13543	0.632
KEA3_PDCL5__0.4.txt.ChengKSIN.csv	36	PDCL5_0.4.txt	36	0.1586	ZAP70_cheng_ksin	ZAP70	2	20	0.001129	0.00712	46.19	ChengKSIN	GAB2,MAPK14	918	KEA3	ZAP70	PDCL5	ChengKSIN	0.00564067	0.00229916		2.63843	0.703
KEA3_PDCL5__0.4.txt.ChengKSIN.csv	37	PDCL5_0.4.txt	37	0.163	PTK6_cheng_ksin	PTK6	2	21	0.001245	0.00764	43.75	ChengKSIN	AKT1,PXN	919	KEA3	PTK6	PDCL5	ChengKSIN	0.0105767	0.00426333		2.37025	0.682
KEA3_PDCL5__0.4.txt.ChengKSIN.csv	45	PDCL5_0.4.txt	45	0.1982	PTK2_cheng_ksin	PTK2	2	30	0.00254	0.0128	29.69	ChengKSIN	PXN,MAPK12	920	KEA3	PTK2	PDCL5	ChengKSIN	0.0179333	0.0306567		1.51348	0.518
KEA3_PDCL5__0.4.txt.ChengKSIN.csv	46	PDCL5_0.4.txt	46	0.2026	YES1_cheng_ksin	YES1	2	31	0.002711	0.0134	28.67	ChengKSIN	CBL,MAPK1	921	KEA3	YES1	PDCL5	ChengKSIN	0.0186333	0.339544		0.469103	0.234
KEA3_PDCL5__0.4.txt.ChengKSIN.csv	47	PDCL5_0.4.txt	47	0.207	FGR_cheng_ksin	FGR	2	33	0.003068	0.0148	26.82	ChengKSIN	CBL,MAPK1	922	KEA3	FGR	PDCL5	ChengKSIN	0.0206333	0.0103167		1.98646	0.597
KEA3_PDCL5__0.4.txt.ChengKSIN.csv	49	PDCL5_0.4.txt	49	0.2159	LYN_cheng_ksin	LYN	2	42	0.004928	0.0228	20.78	ChengKSIN	CD79A,EPOR	923	KEA3	LYN	PDCL5	ChengKSIN	0.0314333	0.0357111		1.4472	0.483
KEA3_PDCL5__0.4.txt.ChengKSIN.csv	52	PDCL5_0.4.txt	52	0.2291	PTK2B_cheng_ksin	PTK2B	2	66	0.01179	0.0446	12.99	ChengKSIN	CBL,MAPK12	924	KEA3	PTK2B	PDCL5	ChengKSIN	0.0594333	0.140081		0.85362	0.277
KEA3_PDCL5__0.2.txt.PTMsigDB.csv	18	PDCL5_0.2.txt	18	0.1104	CSK_PTMsigDB_hs	CSK	2	5	0.0001233	0.00112	192.6	PTMsigDB	LCK,YES1	925	KEA3	CSK	PDCL5	PTMsigDB	0.0201377	0.007321		2.13543	0.632
KEA3_PDCL5__0.2.txt.PTMsigDB.csv	22	PDCL5_0.2.txt	22	0.135	BMX_PTMsigDB_hs	BMX	2	8	0.0003429	0.00243	96.29	PTMsigDB	MET,FGFR1	926	KEA3	BMX	PDCL5	PTMsigDB	0.00191667	0.0669722		1.17411	0.334
KEA3_PDCL5__0.2.txt.PTMsigDB.csv	23	PDCL5_0.2.txt	23	0.1411	PTK2B_PTMsigDB_hs	PTK2B	2	8	0.0003429	0.00243	96.29	PTMsigDB	PTK2B,LAT	927	KEA3	PTK2B	PDCL5	PTMsigDB	0.36081	0.140081		0.85362	0.277
KEA3_PDCL5__0.2.txt.PTMsigDB.csv	24	PDCL5_0.2.txt	24	0.1472	PTK6_PTMsigDB_hs	PTK6	2	9	0.0004398	0.00287	82.53	PTMsigDB	AKT1,PXN	928	KEA3	PTK6	PDCL5	PTMsigDB	0.00221333	0.00426333		2.37025	0.682
KEA3_PDCL5__0.2.txt.PTMsigDB.csv	25	PDCL5_0.2.txt	25	0.1534	ITK_PTMsigDB_hs	ITK	2	9	0.0004398	0.00287	82.53	PTMsigDB	PLCG1,TEC	929	KEA3	ITK	PDCL5	PTMsigDB	0.0521567	0.0186789		1.72865	0.568
KEA3_PDCL5__0.2.txt.PTMsigDB.csv	28	PDCL5_0.2.txt	28	0.1718	JAK3_PTMsigDB_hs	JAK3	2	11	0.0006687	0.00389	64.19	PTMsigDB	JAK3,JAK1	930	KEA3	JAK3	PDCL5	PTMsigDB	0.36573	0.350977		0.454722	0.199
KEA3_PDCL5__0.2.txt.PTMsigDB.csv	29	PDCL5_0.2.txt	29	0.1779	PTK2_PTMsigDB_hs	PTK2	2	15	0.001264	0.00711	44.44	PTMsigDB	RET,LAT	931	KEA3	PTK2	PDCL5	PTMsigDB	0.0740367	0.0306567		1.51348	0.518
KEA3_PDCL5__0.2.txt.PTMsigDB.csv	36	PDCL5_0.2.txt	36	0.2209	SYK_PTMsigDB_hs	SYK	2	24	0.003253	0.0147	26.26	PTMsigDB	CBL,PLCG1	932	KEA3	SYK	PDCL5	PTMsigDB	0.01216	0.004691		2.32873	0.661
KEA3_PDCL5__0.2.txt.PTMsigDB.csv	37	PDCL5_0.2.txt	37	0.227	LYN_PTMsigDB_hs	LYN	2	33	0.006091	0.0268	18.64	PTMsigDB	CBL,PTPN6	933	KEA3	LYN	PDCL5	PTMsigDB	0.0757	0.0357111		1.4472	0.483
KEA3_PDCL5__0.3.txt.PTMsigDB.csv	15	PDCL5_0.3.txt	15	0.09202	CSK_PTMsigDB_hs	CSK	2	5	8.215e-05	0.000893	237.4	PTMsigDB	LCK,YES1	934	KEA3	CSK	PDCL5	PTMsigDB	0.0201377	0.007321		2.13543	0.632
KEA3_PDCL5__0.3.txt.PTMsigDB.csv	20	PDCL5_0.3.txt	20	0.1227	BMX_PTMsigDB_hs	BMX	2	8	0.0002287	0.00186	118.7	PTMsigDB	MET,FGFR1	935	KEA3	BMX	PDCL5	PTMsigDB	0.00191667	0.0669722		1.17411	0.334
KEA3_PDCL5__0.3.txt.PTMsigDB.csv	22	PDCL5_0.3.txt	22	0.135	ZAP70_PTMsigDB_hs	ZAP70	2	9	0.0002934	0.00208	101.8	PTMsigDB	GAB2,MAPK14	936	KEA3	ZAP70	PDCL5	PTMsigDB	0.00125682	0.00229916		2.63843	0.703
KEA3_PDCL5__0.3.txt.PTMsigDB.csv	23	PDCL5_0.3.txt	23	0.1411	PTK6_PTMsigDB_hs	PTK6	2	9	0.0002934	0.00208	101.8	PTMsigDB	AKT1,PXN	937	KEA3	PTK6	PDCL5	PTMsigDB	0.00221333	0.00426333		2.37025	0.682
KEA3_PDCL5__0.3.txt.PTMsigDB.csv	28	PDCL5_0.3.txt	28	0.1718	JAK2_PTMsigDB_hs	JAK2	2	18	0.001225	0.00713	44.52	PTMsigDB	GAB2,MAPK1	938	KEA3	JAK2	PDCL5	PTMsigDB	0.004329	0.0014441		2.8404	0.725
KEA3_PDCL5__0.3.txt.PTMsigDB.csv	29	PDCL5_0.3.txt	29	0.1779	SYK_PTMsigDB_hs	SYK	2	24	0.002184	0.0123	32.38	PTMsigDB	CBL,PLCG1	939	KEA3	SYK	PDCL5	PTMsigDB	0.01216	0.004691		2.32873	0.661
KEA3_PDCL5__0.3.txt.PTMsigDB.csv	30	PDCL5_0.3.txt	30	0.184	LYN_PTMsigDB_hs	LYN	2	33	0.004106	0.0223	22.98	PTMsigDB	CBL,PTPN6	940	KEA3	LYN	PDCL5	PTMsigDB	0.0757	0.0357111		1.4472	0.483
KEA3_PDCL5__0.4.txt.PTMsigDB.csv	19	PDCL5_0.4.txt	19	0.1166	BMX_PTMsigDB_hs	BMX	2	8	0.0001697	0.00146	138.6	PTMsigDB	MET,FGFR1	941	KEA3	BMX	PDCL5	PTMsigDB	0.00191667	0.0669722		1.17411	0.334
KEA3_PDCL5__0.4.txt.PTMsigDB.csv	20	PDCL5_0.4.txt	20	0.1227	ZAP70_PTMsigDB_hs	ZAP70	2	9	0.0002179	0.00169	118.8	PTMsigDB	GAB2,MAPK14	942	KEA3	ZAP70	PDCL5	PTMsigDB	0.00125682	0.00229916		2.63843	0.703
KEA3_PDCL5__0.4.txt.PTMsigDB.csv	21	PDCL5_0.4.txt	21	0.1288	PTK6_PTMsigDB_hs	PTK6	2	9	0.0002179	0.00169	118.8	PTMsigDB	AKT1,PXN	943	KEA3	PTK6	PDCL5	PTMsigDB	0.00221333	0.00426333		2.37025	0.682
KEA3_PDCL5__0.4.txt.PTMsigDB.csv	24	PDCL5_0.4.txt	24	0.1472	INSR_PTMsigDB_hs	INSR	2	14	0.000546	0.00371	69.28	PTMsigDB	PIK3R1,INSR	944	KEA3	INSR	PDCL5	PTMsigDB	0.00133033	0.00980567		2.00852	0.611
KEA3_PDCL5__0.4.txt.PTMsigDB.csv	27	PDCL5_0.4.txt	27	0.1656	JAK2_PTMsigDB_hs	JAK2	2	18	0.0009118	0.0055	51.96	PTMsigDB	GAB2,MAPK1	945	KEA3	JAK2	PDCL5	PTMsigDB	0.004329	0.0014441		2.8404	0.725
KEA3_PDCL5__0.4.txt.PTMsigDB.csv	28	PDCL5_0.4.txt	28	0.1718	SYK_PTMsigDB_hs	SYK	2	24	0.001628	0.00948	37.79	PTMsigDB	CBL,PLCG1	946	KEA3	SYK	PDCL5	PTMsigDB	0.01216	0.004691		2.32873	0.661
KEA3_PDCL5__0.2.txt.ChengKSIN.csv	13	PDCL5_0.2.txt	13	0.05727	TYRO3_cheng_ksin	TYRO3	3	8	2.47e-06	4.31e-05	173.3	ChengKSIN	ZAP70,CBL,PLCG1	947	KEA3	TYRO3	PDCL5	ChengKSIN	0.00124437	0.000622183		3.20608	0.746
KEA3_PDCL5__0.2.txt.ChengKSIN.csv	18	PDCL5_0.2.txt	18	0.0793	CSK_cheng_ksin	CSK	3	16	2.416e-05	0.000305	66.66	ChengKSIN	LCK,LYN,YES1	948	KEA3	CSK	PDCL5	ChengKSIN	0.00182533	0.007321		2.13543	0.632
KEA3_PDCL5__0.2.txt.ChengKSIN.csv	22	PDCL5_0.2.txt	22	0.09692	ZAP70_cheng_ksin	ZAP70	3	20	4.866e-05	0.000502	50.97	ChengKSIN	GAB2,MAPK14,LAT	949	KEA3	ZAP70	PDCL5	ChengKSIN	0.00564067	0.00229916		2.63843	0.703
KEA3_PDCL5__0.2.txt.ChengKSIN.csv	35	PDCL5_0.2.txt	35	0.1542	BTK_cheng_ksin	BTK	3	50	0.000771	0.005	18.44	ChengKSIN	MAPK8,MAPK1,MAPK12	950	KEA3	BTK	PDCL5	ChengKSIN	0.00351667	0.233972		0.630836	0.255
KEA3_PDCL5__0.3.txt.ChengKSIN.csv	13	PDCL5_0.3.txt	13	0.05727	CSK_cheng_ksin	CSK	3	16	1.326e-05	0.000231	82.19	ChengKSIN	LCK,LYN,YES1	951	KEA3	CSK	PDCL5	ChengKSIN	0.00182533	0.007321		2.13543	0.632
KEA3_PDCL5__0.3.txt.ChengKSIN.csv	30	PDCL5_0.3.txt	30	0.1322	BTK_cheng_ksin	BTK	3	50	0.0004299	0.00323	22.73	ChengKSIN	MAPK8,MAPK1,MAPK12	952	KEA3	BTK	PDCL5	ChengKSIN	0.00351667	0.233972		0.630836	0.255
KEA3_PDCL5__0.4.txt.ChengKSIN.csv	27	PDCL5_0.4.txt	27	0.1189	BTK_cheng_ksin	BTK	3	50	0.0002793	0.00232	26.53	ChengKSIN	MAPK8,MAPK1,MAPK12	953	KEA3	BTK	PDCL5	ChengKSIN	0.00351667	0.233972		0.630836	0.255
KEA3_PDCL5__0.4.txt.ChengKSIN.csv	32	PDCL5_0.4.txt	32	0.141	SYK_cheng_ksin	SYK	3	65	0.0006047	0.00429	20.11	ChengKSIN	CBL,PLCG1,MAPK12	954	KEA3	SYK	PDCL5	ChengKSIN	0.001913	0.004691		2.32873	0.661
KEA3_PDCL5__0.2.txt.PTMsigDB.csv	15	PDCL5_0.2.txt	15	0.09202	INSR_PTMsigDB_hs	INSR	3	14	1.579e-05	0.000172	78.78	PTMsigDB	PIK3R1,INSR,PTPN6	955	KEA3	INSR	PDCL5	PTMsigDB	0.00133033	0.00980567		2.00852	0.611
KEA3_PDCL5__0.2.txt.PTMsigDB.csv	16	PDCL5_0.2.txt	16	0.09816	JAK2_PTMsigDB_hs	JAK2	3	18	3.502e-05	0.000357	57.77	PTMsigDB	JAK2,GAB2,MAPK1	956	KEA3	JAK2	PDCL5	PTMsigDB	0.004329	0.0014441		2.8404	0.725
KEA3_PDCL5__0.2.txt.PTMsigDB.csv	21	PDCL5_0.2.txt	21	0.1288	EGFR_PTMsigDB_hs	EGFR	3	37	0.0003166	0.00243	25.49	PTMsigDB	EGFR,PLCG1,LYN	957	KEA3	EGFR	PDCL5	PTMsigDB	0.00172667	0.0445756		1.3509	0.419
KEA3_PDCL5__0.3.txt.PTMsigDB.csv	13	PDCL5_0.3.txt	13	0.07975	INSR_PTMsigDB_hs	INSR	3	14	8.655e-06	0.000109	97.13	PTMsigDB	PIK3R1,INSR,PTPN6	958	KEA3	INSR	PDCL5	PTMsigDB	0.00133033	0.00980567		2.00852	0.611
KEA3_PDCL5__0.3.txt.PTMsigDB.csv	18	PDCL5_0.3.txt	18	0.1104	EGFR_PTMsigDB_hs	EGFR	3	37	0.0001755	0.00159	31.42	PTMsigDB	EGFR,PLCG1,LYN	959	KEA3	EGFR	PDCL5	PTMsigDB	0.00172667	0.0445756		1.3509	0.419
KEA3_PDCL5__0.4.txt.PTMsigDB.csv	12	PDCL5_0.4.txt	12	0.07362	AXL_PTMsigDB_hs	AXL	3	12	3.375e-06	4.58e-05	138.6	PTMsigDB	AKT1,LCK,LYN	960	KEA3	AXL	PDCL5	PTMsigDB	1.59793e-05	0.0269913		1.56878	0.54
KEA3_PDCL5__0.4.txt.PTMsigDB.csv	15	PDCL5_0.4.txt	15	0.09202	EGFR_PTMsigDB_hs	EGFR	3	37	0.0001135	0.00116	36.68	PTMsigDB	EGFR,PLCG1,LYN	961	KEA3	EGFR	PDCL5	PTMsigDB	0.00172667	0.0445756		1.3509	0.419
KEA3_PDCL5__0.2.txt.ChengKSIN.csv	16	PDCL5_0.2.txt	16	0.07048	FGFR4_cheng_ksin	FGFR4	4	33	6.128e-06	8.69e-05	39.84	ChengKSIN	RET,MAPK8,MAPK1,MAPK12	962	KEA3	FGFR4	PDCL5	ChengKSIN	5.72667e-05	2.86333e-05		4.54313	0.803
KEA3_PDCL5__0.2.txt.ChengKSIN.csv	23	PDCL5_0.2.txt	23	0.1013	SYK_cheng_ksin	SYK	4	65	9.229e-05	0.000911	18.94	ChengKSIN	CBL,PTK2B,PLCG1,MAPK12	963	KEA3	SYK	PDCL5	ChengKSIN	0.001913	0.004691		2.32873	0.661
KEA3_PDCL5__0.3.txt.ChengKSIN.csv	12	PDCL5_0.3.txt	12	0.05286	FGFR4_cheng_ksin	FGFR4	4	33	2.787e-06	5.27e-05	49.12	ChengKSIN	RET,MAPK8,MAPK1,MAPK12	964	KEA3	FGFR4	PDCL5	ChengKSIN	5.72667e-05	2.86333e-05		4.54313	0.803
KEA3_PDCL5__0.3.txt.ChengKSIN.csv	15	PDCL5_0.3.txt	15	0.06608	ABL1_cheng_ksin	ABL1	4	53	1.9e-05	0.000288	29.07	ChengKSIN	RB1,PDGFRB,MET,EGFR	965	KEA3	ABL1	PDCL5	ChengKSIN	0.000164267	5.55848e-05		4.25504	0.781
KEA3_PDCL5__0.3.txt.ChengKSIN.csv	18	PDCL5_0.3.txt	18	0.0793	SYK_cheng_ksin	SYK	4	65	4.267e-05	0.000538	23.35	ChengKSIN	CBL,PTK2B,PLCG1,MAPK12	966	KEA3	SYK	PDCL5	ChengKSIN	0.001913	0.004691		2.32873	0.661
KEA3_PDCL5__0.4.txt.ChengKSIN.csv	11	PDCL5_0.4.txt	11	0.04846	FGFR4_cheng_ksin	FGFR4	4	33	1.562e-06	3.22e-05	57.33	ChengKSIN	RET,MAPK8,MAPK1,MAPK12	967	KEA3	FGFR4	PDCL5	ChengKSIN	5.72667e-05	2.86333e-05		4.54313	0.803
KEA3_PDCL5__0.4.txt.ChengKSIN.csv	14	PDCL5_0.4.txt	14	0.06167	ABL1_cheng_ksin	ABL1	4	53	1.071e-05	0.000174	33.93	ChengKSIN	RB1,PDGFRB,MET,EGFR	968	KEA3	ABL1	PDCL5	ChengKSIN	0.000164267	5.55848e-05		4.25504	0.781
KEA3_PDCL5__0.2.txt.PTMsigDB.csv	7	PDCL5_0.2.txt	7	0.04294	ZAP70_PTMsigDB_hs	ZAP70	4	9	2.026e-08	4.72e-07	231.1	PTMsigDB	GAB2,ZAP70,MAPK14,LAT	969	KEA3	ZAP70	PDCL5	PTMsigDB	0.00125682	0.00229916		2.63843	0.703
KEA3_PDCL5__0.2.txt.PTMsigDB.csv	10	PDCL5_0.2.txt	10	0.06135	AXL_PTMsigDB_hs	AXL	4	12	7.887e-08	1.21e-06	144.4	PTMsigDB	AKT1,LCK,LYN,YES1	970	KEA3	AXL	PDCL5	PTMsigDB	1.59793e-05	0.0269913		1.56878	0.54
KEA3_PDCL5__0.3.txt.PTMsigDB.csv	6	PDCL5_0.3.txt	6	0.03681	AXL_PTMsigDB_hs	AXL	4	12	3.548e-08	9.28e-07	178.1	PTMsigDB	AKT1,LCK,LYN,YES1	971	KEA3	AXL	PDCL5	PTMsigDB	1.59793e-05	0.0269913		1.56878	0.54
KEA3_PDCL5__0.2.txt.ChengKSIN.csv	9	PDCL5_0.2.txt	9	0.03965	JAK2_cheng_ksin	JAK2	5	37	2.381e-07	6e-06	45.13	ChengKSIN	GAB2,MAPK7,MAPK1,EPOR,MAPK12	972	KEA3	JAK2	PDCL5	ChengKSIN	3.28667e-06	0.0014441		2.8404	0.725
KEA3_PDCL5__0.2.txt.ChengKSIN.csv	11	PDCL5_0.2.txt	11	0.04846	ABL1_cheng_ksin	ABL1	5	53	1.491e-06	3.08e-05	30.09	ChengKSIN	RB1,PDGFRB,ZAP70,MET,EGFR	973	KEA3	ABL1	PDCL5	ChengKSIN	0.000164267	5.55848e-05		4.25504	0.781
KEA3_PDCL5__0.3.txt.ChengKSIN.csv	8	PDCL5_0.3.txt	8	0.03524	JAK2_cheng_ksin	JAK2	5	37	8.946e-08	2.45e-06	55.65	ChengKSIN	GAB2,MAPK7,MAPK1,EPOR,MAPK12	974	KEA3	JAK2	PDCL5	ChengKSIN	3.28667e-06	0.0014441		2.8404	0.725
KEA3_PDCL5__0.3.txt.PTMsigDB.csv	11	PDCL5_0.3.txt	11	0.06748	FYN_PTMsigDB_hs	FYN	5	57	8.162e-07	1.21e-05	34.24	PTMsigDB	CD3E,PXN,CBL,PTPN11,MAPK14	975	KEA3	FYN	PDCL5	PTMsigDB	6.85667e-06	2.2863e-06		5.64087	0.838
KEA3_PDCL5__0.4.txt.ChengKSIN.csv	7	PDCL5_0.4.txt	7	0.03084	JAK2_cheng_ksin	JAK2	5	37	4.361e-08	1.41e-06	64.95	ChengKSIN	GAB2,MAPK7,MAPK1,EPOR,MAPK12	976	KEA3	JAK2	PDCL5	ChengKSIN	3.28667e-06	0.0014441		2.8404	0.725
KEA3_PDCL5__0.4.txt.PTMsigDB.csv	6	PDCL5_0.4.txt	6	0.03681	LCK_PTMsigDB_hs	LCK	5	43	9.503e-08	2.58e-06	54.69	PTMsigDB	LCK,CBL,STAT2,MAPK14,CD247	977	KEA3	LCK	PDCL5	PTMsigDB	9.0141e-07	4.03986e-07		6.39363	0.867
KEA3_PDCL5__0.4.txt.PTMsigDB.csv	9	PDCL5_0.4.txt	9	0.05521	FYN_PTMsigDB_hs	FYN	5	57	4.006e-07	7.26e-06	39.97	PTMsigDB	CD3E,PXN,CBL,PTPN11,MAPK14	978	KEA3	FYN	PDCL5	PTMsigDB	6.85667e-06	2.2863e-06		5.64087	0.838
KEA3_PDCL5__0.2.txt.ChengKSIN.csv	1	PDCL5_0.2.txt	1	0.004405	RET_cheng_ksin	RET	7	20	6.376e-13	1.45e-10	155.5	ChengKSIN	AKT1,PDPK1,PIK3R1,MAPK8,MAPK1,PLCG1,MAPK14	979	KEA3	RET	PDCL5	ChengKSIN	1.705e-09	5.68516e-10		9.24526	0.895
KEA3_PDCL5__0.2.txt.ChengKSIN.csv	2	PDCL5_0.2.txt	2	0.008811	LCK_cheng_ksin	LCK	9	66	3.897e-12	4.42e-10	45.61	ChengKSIN	ZAP70,PECAM1,CBL,STAT2,MAPK14,MAPK12,CD28,PTPN6,CD247	980	KEA3	LCK	PDCL5	ChengKSIN	3.10547e-07	4.03986e-07		6.39363	0.867
KEA3_PDCL5__0.2.txt.ChengKSIN.csv	3	PDCL5_0.2.txt	3	0.01322	FYN_cheng_ksin	FYN	9	70	6.751e-12	5.11e-10	42.62	ChengKSIN	CD3E,PECAM1,PXN,CBL,CD79A,MAPK7,PTPN11,MAPK14,CD247	981	KEA3	FYN	PDCL5	ChengKSIN	2.237e-09	2.2863e-06		5.64087	0.838
KEA3_PDCL5__0.2.txt.ChengKSIN.csv	6	PDCL5_0.2.txt	6	0.02643	SRC_cheng_ksin	SRC	9	157	9.658e-09	3.65e-07	17.57	ChengKSIN	RET,FLT4,KDR,PDPK1,CBL,EGFR,PTK2B,MPZL1,PTPN6	982	KEA3	SRC	PDCL5	ChengKSIN	2.47617e-05	1.23632e-05		4.90787	0.817
KEA3_PDCL5__0.2.txt.PTMsigDB.csv	1	PDCL5_0.2.txt	1	0.006135	RET_PTMsigDB_hs	RET	8	14	9.723e-17	1.58e-14	385.1	PTMsigDB	RET,AKT1,PDPK1,PIK3R1,MAPK8,MAPK1,PLCG1,MAPK14	983	KEA3	RET	PDCL5	PTMsigDB	5.48267e-13	5.68516e-10		9.24526	0.895
KEA3_PDCL5__0.2.txt.PTMsigDB.csv	3	PDCL5_0.2.txt	3	0.0184	LCK_PTMsigDB_hs	LCK	8	43	4.248e-12	2.31e-10	66.02	PTMsigDB	ZAP70,LCK,PECAM1,CBL,STAT2,MAPK14,PTPN6,CD247	984	KEA3	LCK	PDCL5	PTMsigDB	9.0141e-07	4.03986e-07		6.39363	0.867
KEA3_PDCL5__0.2.txt.PTMsigDB.csv	6	PDCL5_0.2.txt	6	0.03681	SRC_PTMsigDB_hs	SRC	10	224	1.68e-08	4.56e-07	13.5	PTMsigDB	RET,FLT4,KDR,PDPK1,PXN,CBL,EGFR,PTK2B,MPZL1,PTPN6	985	KEA3	SRC	PDCL5	PTMsigDB	1.2328e-05	1.23632e-05		4.90787	0.817
KEA3_PDCL5__0.2.txt.PTMsigDB.csv	8	PDCL5_0.2.txt	8	0.04908	ABL1_PTMsigDB_hs	ABL1	7	83	2.764e-08	5.63e-07	26.61	PTMsigDB	RB1,PDGFRB,ZAP70,MET,PXN,EGFR,PLCG1	986	KEA3	ABL1	PDCL5	PTMsigDB	2.48767e-06	5.55848e-05		4.25504	0.781
KEA3_PDCL5__0.2.txt.PTMsigDB.csv	9	PDCL5_0.2.txt	9	0.05521	FYN_PTMsigDB_hs	FYN	6	57	6.956e-08	1.21e-06	33.98	PTMsigDB	CD3E,PECAM1,PXN,CBL,PTPN11,MAPK14	987	KEA3	FYN	PDCL5	PTMsigDB	6.85667e-06	2.2863e-06		5.64087	0.838
KEA3_PDCL5__0.3.txt.ChengKSIN.csv	2	PDCL5_0.3.txt	2	0.008811	RET_cheng_ksin	RET	6	20	2.578e-11	2.93e-09	152.6	ChengKSIN	AKT1,PIK3R1,MAPK8,MAPK1,PLCG1,MAPK14	988	KEA3	RET	PDCL5	ChengKSIN	1.705e-09	5.68516e-10		9.24526	0.895
KEA3_PDCL5__0.3.txt.ChengKSIN.csv	3	PDCL5_0.3.txt	3	0.01322	FYN_cheng_ksin	FYN	8	70	5.492e-11	4.16e-09	45.95	ChengKSIN	CD3E,PXN,CBL,CD79A,MAPK7,PTPN11,MAPK14,CD247	989	KEA3	FYN	PDCL5	ChengKSIN	2.237e-09	2.2863e-06		5.64087	0.838
KEA3_PDCL5__0.3.txt.ChengKSIN.csv	5	PDCL5_0.3.txt	5	0.02203	LCK_cheng_ksin	LCK	7	66	1.436e-09	6.52e-08	42.25	ChengKSIN	CBL,STAT2,MAPK14,MAPK12,CD28,PTPN6,CD247	990	KEA3	LCK	PDCL5	ChengKSIN	3.10547e-07	4.03986e-07		6.39363	0.867
KEA3_PDCL5__0.3.txt.ChengKSIN.csv	7	PDCL5_0.3.txt	7	0.03084	SRC_cheng_ksin	SRC	8	157	3.463e-08	1.12e-06	19.12	ChengKSIN	RET,FLT4,KDR,CBL,EGFR,PTK2B,MPZL1,PTPN6	991	KEA3	SRC	PDCL5	ChengKSIN	2.47617e-05	1.23632e-05		4.90787	0.817
KEA3_PDCL5__0.3.txt.PTMsigDB.csv	1	PDCL5_0.3.txt	1	0.006135	RET_PTMsigDB_hs	RET	7	14	7.317e-15	1.19e-12	356.1	PTMsigDB	RET,AKT1,PIK3R1,MAPK8,MAPK1,PLCG1,MAPK14	992	KEA3	RET	PDCL5	PTMsigDB	5.48267e-13	5.68516e-10		9.24526	0.895
KEA3_PDCL5__0.3.txt.PTMsigDB.csv	5	PDCL5_0.3.txt	5	0.03067	LCK_PTMsigDB_hs	LCK	6	43	3.811e-09	1.24e-07	57.75	PTMsigDB	LCK,CBL,STAT2,MAPK14,PTPN6,CD247	993	KEA3	LCK	PDCL5	PTMsigDB	9.0141e-07	4.03986e-07		6.39363	0.867
KEA3_PDCL5__0.3.txt.PTMsigDB.csv	7	PDCL5_0.3.txt	7	0.04294	SRC_PTMsigDB_hs	SRC	9	224	3.986e-08	9.28e-07	14.91	PTMsigDB	RET,FLT4,KDR,PXN,CBL,EGFR,PTK2B,MPZL1,PTPN6	994	KEA3	SRC	PDCL5	PTMsigDB	1.2328e-05	1.23632e-05		4.90787	0.817
KEA3_PDCL5__0.3.txt.PTMsigDB.csv	8	PDCL5_0.3.txt	8	0.04908	ABL1_PTMsigDB_hs	ABL1	6	83	2.119e-07	4.32e-06	27.75	PTMsigDB	RB1,PDGFRB,MET,PXN,EGFR,PLCG1	995	KEA3	ABL1	PDCL5	PTMsigDB	2.48767e-06	5.55848e-05		4.25504	0.781
KEA3_PDCL5__0.4.txt.ChengKSIN.csv	1	PDCL5_0.4.txt	1	0.004405	RET_cheng_ksin	RET	6	20	1.088e-11	2.04e-09	178.1	ChengKSIN	AKT1,PIK3R1,MAPK8,MAPK1,PLCG1,MAPK14	996	KEA3	RET	PDCL5	ChengKSIN	1.705e-09	5.68516e-10		9.24526	0.895
KEA3_PDCL5__0.4.txt.ChengKSIN.csv	2	PDCL5_0.4.txt	2	0.008811	FYN_cheng_ksin	FYN	8	70	1.802e-11	2.04e-09	53.63	ChengKSIN	CD3E,PXN,CBL,CD79A,MAPK7,PTPN11,MAPK14,CD247	997	KEA3	FYN	PDCL5	ChengKSIN	2.237e-09	2.2863e-06		5.64087	0.838
KEA3_PDCL5__0.4.txt.ChengKSIN.csv	6	PDCL5_0.4.txt	6	0.02643	LCK_cheng_ksin	LCK	6	66	2.29e-08	8.66e-07	41.57	ChengKSIN	CBL,STAT2,MAPK14,MAPK12,CD28,CD247	998	KEA3	LCK	PDCL5	ChengKSIN	3.10547e-07	4.03986e-07		6.39363	0.867
KEA3_PDCL5__0.4.txt.ChengKSIN.csv	12	PDCL5_0.4.txt	12	0.05286	SRC_cheng_ksin	SRC	6	157	3.848e-06	7.28e-05	16.52	ChengKSIN	RET,FLT4,KDR,CBL,EGFR,MPZL1	999	KEA3	SRC	PDCL5	ChengKSIN	2.47617e-05	1.23632e-05		4.90787	0.817
KEA3_PDCL5__0.4.txt.PTMsigDB.csv	1	PDCL5_0.4.txt	1	0.006135	RET_PTMsigDB_hs	RET	7	14	2.69e-15	4.39e-13	415.7	PTMsigDB	RET,AKT1,PIK3R1,MAPK8,MAPK1,PLCG1,MAPK14	1000	KEA3	RET	PDCL5	PTMsigDB	5.48267e-13	5.68516e-10		9.24526	0.895
KEA3_PDCL5__0.4.txt.PTMsigDB.csv	5	PDCL5_0.4.txt	5	0.03067	ABL1_PTMsigDB_hs	ABL1	6	83	9.14e-08	2.58e-06	32.39	PTMsigDB	RB1,PDGFRB,MET,PXN,EGFR,PLCG1	1001	KEA3	ABL1	PDCL5	PTMsigDB	2.48767e-06	5.55848e-05		4.25504	0.781
KEA3_PDCL5__0.4.txt.PTMsigDB.csv	11	PDCL5_0.4.txt	11	0.06748	SRC_PTMsigDB_hs	SRC	7	224	2.405e-06	3.56e-05	13.41	PTMsigDB	RET,FLT4,KDR,PXN,CBL,EGFR,MPZL1	1002	KEA3	SRC	PDCL5	PTMsigDB	1.2328e-05	1.23632e-05		4.90787	0.817
KEA3_PDCL5__0.4.txt.PhosDAll.csv	1	PDCL5_0.4.txt	1	0.00295	FLT3_PhosD_predict_All_train	FLT3	22	119	8.409e-33	2.85e-30	94.27	PhosDAll	RET,FLT4,CD3E,KDR,PDGFRB,GAB2,LCK,RASA1,MET,PIK3R1,CBL,EGFR,MAPK8,ERBB2,MAPK1,PLCG1,LYN,NTRK1,INSR,PTPN11,MAPK14,EPOR	1003	KEA3	FLT3	PDCL5	PhosDAll	9.52003e-31	9.52003e-31		30.0214	0.995
KEA3_PDCL5__0.4.txt.PhosDAll.csv	2	PDCL5_0.4.txt	2	0.0059	NTRK1_PhosD_predict_All_train	NTRK1	24	178	5.489e-32	9.3e-30	64.78	PhosDAll	RET,FLT4,CD3E,KDR,AKT1,PDGFRB,GAB2,LCK,RASA1,MET,PIK3R1,CBL,EGFR,MAPK8,ERBB2,MAPK1,PLCG1,LYN,NTRK1,INSR,PTPN11,MAPK14,EPOR,FGFR1	1004	KEA3	NTRK1	PDCL5	PhosDAll	3.11713e-30	3.11713e-30		29.5062	0.988
KEA3_PDCL5__0.4.txt.PhosDAll.csv	3	PDCL5_0.4.txt	3	0.00885	JAK3_PhosD_predict_All_train	JAK3	23	156	9.882e-32	1.12e-29	71.88	PhosDAll	RET,FLT4,CD3E,KDR,PDGFRB,GAB2,LCK,RASA1,MET,PIK3R1,CBL,EGFR,MAPK8,ERBB2,MAPK1,PLCG1,LYN,NTRK1,INSR,STAT2,PTPN11,MAPK14,EPOR	1005	KEA3	JAK3	PDCL5	PhosDAll	3.73337e-30	0.350977		0.454722	0.199
KEA3_PDCL5__0.4.txt.PhosDAll.csv	4	PDCL5_0.4.txt	4	0.0118	ITK_PhosD_predict_All_train	ITK	23	165	3.839e-31	3.25e-29	67.33	PhosDAll	RET,KDR,AKT1,PDGFRB,GAB2,LCK,RASA1,MET,PIK3R1,CBL,EGFR,MAPK8,EFS,ERBB2,PLCG1,LYN,NTRK1,INSR,PTPN11,MAPK14,EPOR,CD28,FGFR1	1006	KEA3	ITK	PDCL5	PhosDAll	1.0891e-29	0.0186789		1.72865	0.568
KEA3_PDCL5__0.4.txt.PhosDAll.csv	5	PDCL5_0.4.txt	5	0.01475	RET_PhosD_predict_All_train	RET	29	407	1.006e-29	6.82e-28	31.89	PhosDAll	RET,FLT4,KDR,AKT1,PDGFRB,GAB2,MAPKAPK3,LCK,RASA1,MET,PIK3R1,CBL,EGFR,MAPK8,EFS,MAPK7,ERBB2,MAPK1,PLCG1,LYN,NTRK1,INSR,STAT2,PTPN11,MAPK14,MAPK12,MAPK10,FGFR3,FGFR1	1007	KEA3	RET	PDCL5	PhosDAll	2.27337e-28	5.68516e-10		9.24526	0.895
KEA3_PDCL5__0.4.txt.PhosDAll.csv	6	PDCL5_0.4.txt	6	0.0177	FGFR1_PhosD_predict_All_train	FGFR1	26	308	5.976e-29	3.38e-27	38.32	PhosDAll	RET,KDR,AKT1,PDGFRB,GAB2,LCK,RASA1,MET,PXN,PIK3R1,CBL,EGFR,CD79A,MAPK8,EFS,ERBB2,MAPK1,PLCG1,LYN,NTRK1,INSR,PTPN11,MAPK14,EPOR,CD28,FGFR1	1008	KEA3	FGFR1	PDCL5	PhosDAll	1.12777e-27	0.0781		1.10735	0.312
KEA3_PDCL5__0.4.txt.PhosDAll.csv	7	PDCL5_0.4.txt	7	0.02065	JAK1_PhosD_predict_All_train	JAK1	21	161	4.49e-28	2.17e-26	62.35	PhosDAll	RET,KDR,AKT1,PDGFRB,LCK,MET,PIK3R1,CBL,EGFR,MAPK8,ERBB2,MAPK1,PLCG1,LYN,NTRK1,INSR,STAT2,PTPN11,MAPK14,FGFR3,FGFR1	1009	KEA3	JAK1	PDCL5	PhosDAll	7.23337e-27	0.5		0.30103	0.078
KEA3_PDCL5__0.4.txt.PhosDAll.csv	9	PDCL5_0.4.txt	9	0.02655	ALK_PhosD_predict_All_train	ALK	25	303	9.99e-28	3.76e-26	37.38	PhosDAll	RET,FLT4,KDR,PDGFRB,GAB2,LCK,RASA1,MET,PIK3R1,CBL,EGFR,MAPK8,EFS,ERBB2,MAPK1,PLCG1,LYN,NTRK1,INSR,STAT2,PTPN11,MAPK14,MAPK12,FGFR3,FGFR1	1010	KEA3	ALK	PDCL5	PhosDAll	1.25341e-26	0.0389833		1.40912	0.454
KEA3_PDCL5__0.4.txt.PhosDAll.csv	10	PDCL5_0.4.txt	10	0.0295	LYN_PhosD_predict_All_train	LYN	34	772	2.849e-27	9.66e-26	19.15	PhosDAll	RET,FLT4,CD3E,KDR,AKT1,PDGFRB,GAB2,MAPKAPK3,LCK,RASA1,MET,PXN,PIK3R1,CBL,EGFR,CD79A,MAPK8,EFS,MAPK7,ERBB2,BTLA,MAPK1,PLCG1,LYN,NTRK1,INSR,PTPN11,MAPK14,EPOR,MAPK12,MAPK10,CD28,FGFR3,FGFR1	1011	KEA3	LYN	PDCL5	PhosDAll	3.22063e-26	0.0357111		1.4472	0.483
KEA3_PDCL5__0.4.txt.PhosDAll.csv	11	PDCL5_0.4.txt	11	0.03245	FGFR4_PhosD_predict_All_train	FGFR4	29	511	6.227e-27	1.92e-25	25.01	PhosDAll	RET,KDR,AKT1,PDGFRB,GAB2,MAPKAPK3,LCK,RASA1,MET,PXN,PIK3R1,CBL,EGFR,CD79A,MAPK8,ERBB2,MAPK1,PLCG1,LYN,NTRK1,INSR,STAT2,PTPN11,MAPK14,EPOR,MAPK12,MAPK10,FGFR3,FGFR1	1012	KEA3	FGFR4	PDCL5	PhosDAll	6.4285e-26	2.86333e-05		4.54313	0.803
KEA3_PDCL5__0.4.txt.PhosDAll.csv	12	PDCL5_0.4.txt	12	0.0354	HCK_PhosD_predict_All_train	HCK	24	290	8.687e-27	2.45e-25	37.5	PhosDAll	RET,KDR,AKT1,PDGFRB,GAB2,LCK,RASA1,MET,PIK3R1,CBL,EGFR,MAPK8,EFS,ERBB2,MAPK1,PLCG1,LYN,NTRK1,INSR,STAT2,PTPN11,MAPK14,FGFR3,FGFR1	1013	KEA3	HCK	PDCL5	PhosDAll	8.16669e-26	0.3628		0.440333	0.142
KEA3_PDCL5__0.4.txt.PhosDAll.csv	14	PDCL5_0.4.txt	14	0.0413	TYRO3_PhosD_predict_All_train	TYRO3	22	230	3.215e-26	7.79e-25	43.96	PhosDAll	RET,KDR,AKT1,PDGFRB,GAB2,LCK,RASA1,MET,PIK3R1,CBL,EGFR,MAPK8,EFS,ERBB2,MAPK1,PLCG1,LYN,NTRK1,INSR,PTPN11,MAPK14,FGFR1	1014	KEA3	TYRO3	PDCL5	PhosDAll	2.59673e-25	0.000622183		3.20608	0.746
KEA3_PDCL5__0.4.txt.PhosDAll.csv	15	PDCL5_0.4.txt	15	0.04425	EPHA3_PhosD_predict_All_train	EPHA3	23	269	3.895e-26	8.8e-25	38.86	PhosDAll	RET,CD3E,AKT1,PDGFRB,EPHA7,GAB2,LCK,RASA1,MET,PXN,PIK3R1,CBL,EGFR,CD79A,MAPK8,ERBB2,MAPK1,PLCG1,LYN,STAT2,PTPN11,FGFR3,FGFR1	1015	KEA3	EPHA3	PDCL5	PhosDAll	2.93346e-25	0.359167		0.444704	0.163
KEA3_PDCL5__0.4.txt.PhosDAll.csv	16	PDCL5_0.4.txt	16	0.0472	ZAP70_PhosD_predict_All_train	ZAP70	24	310	4.287e-26	9.08e-25	34.88	PhosDAll	RET,FLT4,CD3E,KDR,AKT1,PDGFRB,GAB2,MAPKAPK3,LCK,RASA1,MET,PIK3R1,CBL,EGFR,MAPK8,ERBB2,MAPK1,PLCG1,LYN,NTRK1,INSR,PTPN11,MAPK14,EPOR	1016	KEA3	ZAP70	PDCL5	PhosDAll	3.091e-25	0.00229916		2.63843	0.703
KEA3_PDCL5__0.4.txt.PhosDAll.csv	19	PDCL5_0.4.txt	19	0.05605	MET_PhosD_predict_All_train	MET	23	281	1.064e-25	1.9e-24	37.06	PhosDAll	RET,FLT4,CD3E,KDR,AKT1,PDGFRB,GAB2,LCK,RASA1,MET,PIK3R1,CBL,EGFR,MAPK8,ERBB2,MAPK1,PLCG1,LYN,NTRK1,INSR,PTPN11,MAPK14,EPOR	1017	KEA3	MET	PDCL5	PhosDAll	6.3397e-25	0.354311		0.450615	0.177
KEA3_PDCL5__0.4.txt.PhosDAll.csv	20	PDCL5_0.4.txt	20	0.059	PDGFRB_PhosD_predict_All_train	PDGFRB	23	287	1.73e-25	2.93e-24	36.21	PhosDAll	RET,FLT4,KDR,AKT1,PDGFRB,LCK,RASA1,MET,PIK3R1,CBL,EGFR,CD79A,EFS,ERBB2,BTLA,PLCG1,MPZL1,LYN,NTRK1,INSR,PTPN11,EPOR,FGFR1	1018	KEA3	PDGFRB	PDCL5	PhosDAll	9.76731e-25	0.0543444		1.26484	0.398
KEA3_PDCL5__0.4.txt.PhosDAll.csv	22	PDCL5_0.4.txt	22	0.0649	EPHB3_PhosD_predict_All_train	EPHB3	19	160	7.188e-25	1.09e-23	56.01	PhosDAll	RET,KDR,PDGFRB,LCK,RASA1,MET,PIK3R1,CBL,EGFR,MAPK8,EFS,ERBB2,MAPK1,LYN,NTRK1,INSR,PTPN11,MAPK10,FGFR1	1019	KEA3	EPHB3	PDCL5	PhosDAll	3.6545e-24	3.6545e-24		23.4372	0.981
KEA3_PDCL5__0.4.txt.PhosDAll.csv	24	PDCL5_0.4.txt	24	0.0708	PDGFRA_PhosD_predict_All_train	PDGFRA	18	132	7.927e-25	1.12e-23	65.63	PhosDAll	RET,KDR,AKT1,PDGFRB,RASA1,MET,PIK3R1,CBL,EGFR,EFS,ERBB2,PLCG1,MPZL1,LYN,INSR,PTPN11,EPOR,FGFR1	1020	KEA3	PDGFRA	PDCL5	PhosDAll	3.74837e-24	3.74837e-24		23.4262	0.973
KEA3_PDCL5__0.4.txt.PhosDAll.csv	25	PDCL5_0.4.txt	25	0.07375	TYK2_PhosD_predict_All_train	TYK2	25	415	2.326e-24	3.15e-23	26.65	PhosDAll	RET,KDR,AKT1,PDGFRB,GAB2,LCK,RASA1,PIK3R1,CBL,EGFR,CD79A,MAPK8,MAPK7,ERBB2,MAPK1,PLCG1,LYN,INSR,STAT2,PTPN11,MAPK14,EPOR,MAPK10,CD28,FGFR3	1021	KEA3	TYK2	PDCL5	PhosDAll	1.05325e-23	0.562711		0.249715	0.014
KEA3_PDCL5__0.4.txt.PhosDAll.csv	26	PDCL5_0.4.txt	26	0.0767	FER_PhosD_predict_All_train	FER	19	171	2.644e-24	3.45e-23	51.96	PhosDAll	RET,AKT1,PDGFRB,LCK,RASA1,PGR,MET,PIK3R1,EGFR,MAPK8,ERBB2,MAPK1,PLCG1,LYN,STAT2,PTPN11,MAPK10,FGFR3,FGFR1	1022	KEA3	FER	PDCL5	PhosDAll	1.15001e-23	0.0404		1.39362	0.44
KEA3_PDCL5__0.4.txt.PhosDAll.csv	27	PDCL5_0.4.txt	27	0.07965	ABL2_PhosD_predict_All_train	ABL2	22	282	2.913e-24	3.66e-23	35.17	PhosDAll	RET,FLT4,KDR,PDGFRB,LCK,RASA1,MET,PIK3R1,CBL,EGFR,MAPK8,EFS,ERBB2,MAPK1,PLCG1,LYN,NTRK1,INSR,PTPN11,MAPK14,EPOR,FGFR1	1023	KEA3	ABL2	PDCL5	PhosDAll	1.22007e-23	0.0608222		1.21594	0.362
KEA3_PDCL5__0.4.txt.PhosDAll.csv	29	PDCL5_0.4.txt	29	0.08555	FGFR3_PhosD_predict_All_train	FGFR3	18	157	2.033e-23	2.38e-22	53.83	PhosDAll	RET,KDR,AKT1,PDGFRB,LCK,MET,PIK3R1,CBL,EGFR,MAPK8,ERBB2,MAPK1,LYN,STAT2,PTPN11,MAPK14,FGFR3,FGFR1	1024	KEA3	FGFR3	PDCL5	PhosDAll	7.93338e-23	0.0314667		1.50215	0.504
KEA3_PDCL5__0.4.txt.PhosDAll.csv	30	PDCL5_0.4.txt	30	0.0885	LCK_PhosD_predict_All_train	LCK	35	1101	2.102e-23	2.38e-22	13.65	PhosDAll	RET,FLT4,CD3E,KDR,AKT1,PDGFRB,GAB2,LCK,RASA1,PGR,MET,PXN,PIK3R1,CBL,EGFR,CD79A,MAPK8,EFS,MAPK7,ERBB2,BTLA,MAPK1,PLCG1,LYN,NTRK1,INSR,STAT2,PTPN11,MAPK14,EPOR,MAPK12,MAPK10,CD28,FGFR3,FGFR1	1025	KEA3	LCK	PDCL5	PhosDAll	7.9414e-23	4.03986e-07		6.39363	0.867
KEA3_PDCL5__0.4.txt.PhosDAll.csv	31	PDCL5_0.4.txt	31	0.09145	SYK_PhosD_predict_All_train	SYK	33	968	3.162e-23	3.46e-22	14.67	PhosDAll	RET,FLT4,CD3E,KDR,AKT1,PDGFRB,GAB2,LCK,RASA1,PGR,MET,PXN,PIK3R1,CBL,EGFR,CD79A,MAPK8,EFS,MAPK7,ERBB2,MAPK1,PLCG1,LYN,NTRK1,INSR,PTPN11,MAPK14,EPOR,MAPK12,MAPK10,CD28,FGFR3,FGFR1	1026	KEA3	SYK	PDCL5	PhosDAll	1.15402e-22	0.004691		2.32873	0.661
KEA3_PDCL5__0.4.txt.PhosDAll.csv	33	PDCL5_0.4.txt	33	0.09735	JAK2_PhosD_predict_All_train	JAK2	30	782	6.631e-23	6.81e-22	16.58	PhosDAll	RET,FLT4,KDR,AKT1,PDGFRB,GAB2,MAPKAPK3,LCK,RASA1,MET,PIK3R1,CBL,EGFR,MAPK8,EFS,MAPK7,ERBB2,MAPK1,PLCG1,LYN,NTRK1,INSR,STAT2,PTPN11,MAPK14,EPOR,MAPK12,CD28,FGFR3,FGFR1	1027	KEA3	JAK2	PDCL5	PhosDAll	2.27006e-22	0.0014441		2.8404	0.725
KEA3_PDCL5__0.4.txt.PhosDAll.csv	34	PDCL5_0.4.txt	34	0.1003	INSR_PhosD_predict_All_train	INSR	24	424	6.835e-23	6.82e-22	24.94	PhosDAll	RET,FLT4,KDR,AKT1,PDGFRB,GAB2,LCK,RASA1,MET,PIK3R1,CBL,EGFR,MAPK8,EFS,ERBB2,MAPK1,PLCG1,LYN,NTRK1,INSR,PTPN11,MAPK14,EPOR,FGFR1	1028	KEA3	INSR	PDCL5	PhosDAll	2.27338e-22	0.00980567		2.00852	0.611
KEA3_PDCL5__0.4.txt.PhosDAll.csv	35	PDCL5_0.4.txt	35	0.1032	CSK_PhosD_predict_All_train	CSK	22	332	1.018e-22	9.86e-22	29.5	PhosDAll	RET,KDR,AKT1,PDGFRB,LCK,RASA1,MET,PXN,PIK3R1,CBL,EGFR,MAPK8,EFS,MAPK7,ERBB2,MAPK1,PLCG1,LYN,INSR,PTPN11,MAPK12,FGFR1	1029	KEA3	CSK	PDCL5	PhosDAll	3.28669e-22	0.007321		2.13543	0.632
KEA3_PDCL5__0.4.txt.PhosDAll.csv	36	PDCL5_0.4.txt	36	0.1062	PTK2_PhosD_predict_All_train	PTK2	25	493	1.48e-22	1.39e-21	22.2	PhosDAll	RET,FLT4,KDR,AKT1,PDGFRB,MAPKAPK3,LCK,RASA1,MET,PXN,PIK3R1,CBL,EGFR,MAPK8,EFS,ERBB2,MAPK1,PLCG1,LYN,NTRK1,INSR,PTPN11,MAPK14,MAPK12,FGFR1	1030	KEA3	PTK2	PDCL5	PhosDAll	4.6572e-22	0.0306567		1.51348	0.518
KEA3_PDCL5__0.4.txt.PhosDAll.csv	39	PDCL5_0.4.txt	39	0.115	DDR2_PhosD_predict_All_train	DDR2	17	149	3.193e-22	2.78e-21	53.53	PhosDAll	RET,KDR,PDGFRB,LCK,MET,PIK3R1,CBL,EGFR,MAPK8,ERBB2,MAPK1,PLCG1,LYN,NTRK1,INSR,PTPN11,MAPK14	1031	KEA3	DDR2	PDCL5	PhosDAll	9.26672e-22	9.26672e-22		21.0331	0.966
KEA3_PDCL5__0.4.txt.PhosDAll.csv	41	PDCL5_0.4.txt	41	0.1209	IGF1R_PhosD_predict_All_train	IGF1R	19	227	6.26e-22	5.18e-21	37.97	PhosDAll	RET,KDR,AKT1,PDGFRB,GAB2,RASA1,MET,PIK3R1,CBL,EGFR,MAPK8,EFS,ERBB2,MAPK1,NTRK1,INSR,PTPN11,MAPK14,FGFR1	1032	KEA3	IGF1R	PDCL5	PhosDAll	1.72765e-21	0.461233		0.336079	0.092
KEA3_PDCL5__0.4.txt.PhosDAll.csv	43	PDCL5_0.4.txt	43	0.1268	YES1_PhosD_predict_All_train	YES1	30	854	7.503e-22	5.92e-21	15.13	PhosDAll	RET,FLT4,KDR,AKT1,PDGFRB,GAB2,MAPKAPK3,LCK,RASA1,MET,PIK3R1,CBL,EGFR,CD79A,MAPK8,EFS,MAPK7,ERBB2,MAPK1,PLCG1,LYN,NTRK1,INSR,PTPN11,MAPK14,EPOR,MAPK12,MAPK10,FGFR3,FGFR1	1033	KEA3	YES1	PDCL5	PhosDAll	1.97413e-21	0.339544		0.469103	0.234
KEA3_PDCL5__0.4.txt.PhosDAll.csv	44	PDCL5_0.4.txt	44	0.1298	FGR_PhosD_predict_All_train	FGR	30	863	9.997e-22	7.7e-21	14.97	PhosDAll	RET,CD3E,KDR,AKT1,PDGFRB,GAB2,LCK,RASA1,PGR,MET,PXN,PIK3R1,CBL,EGFR,CD79A,MAPK8,EFS,MAPK7,ERBB2,MAPK1,PLCG1,LYN,NTRK1,INSR,PTPN11,MAPK14,EPOR,MAPK12,MAPK10,FGFR1	1034	KEA3	FGR	PDCL5	PhosDAll	2.5677e-21	0.0103167		1.98646	0.597
KEA3_PDCL5__0.4.txt.PhosDAll.csv	45	PDCL5_0.4.txt	45	0.1327	KIT_PhosD_predict_All_train	KIT	16	128	1.026e-21	7.73e-21	59.38	PhosDAll	KDR,AKT1,PDGFRB,LCK,RASA1,PIK3R1,CBL,EGFR,ERBB2,PLCG1,LYN,STAT2,PTPN11,MAPK14,EPOR,FGFR3	1035	KEA3	KIT	PDCL5	PhosDAll	2.57695e-21	2.57695e-21		20.5889	0.959
KEA3_PDCL5__0.4.txt.PhosDAll.csv	50	PDCL5_0.4.txt	50	0.1475	BMX_PhosD_predict_All_train	BMX	26	719	9.858e-20	6.68e-19	15.59	PhosDAll	RET,KDR,AKT1,PDGFRB,GAB2,LCK,RASA1,MET,PXN,PIK3R1,CBL,EGFR,CD79A,MAPK8,EFS,MAPK7,ERBB2,PLCG1,LYN,NTRK1,INSR,PTPN11,MAPK14,EPOR,MAPK10,FGFR1	1036	KEA3	BMX	PDCL5	PhosDAll	2.23073e-19	0.0669722		1.17411	0.334
KEA3_PDCL5__0.4.txt.PhosDAll.csv	53	PDCL5_0.4.txt	53	0.1563	PTK6_PhosD_predict_All_train	PTK6	23	566	6.441e-19	4.12e-18	17.61	PhosDAll	KDR,AKT1,PDGFRB,GAB2,LCK,RASA1,MET,PXN,PIK3R1,CBL,EGFR,MAPK8,EFS,ERBB2,MAPK1,PLCG1,LYN,INSR,PTPN11,MAPK14,EPOR,FGFR3,FGFR1	1037	KEA3	PTK6	PDCL5	PhosDAll	1.37342e-18	0.00426333		2.37025	0.682
KEA3_PDCL5__0.4.txt.PhosDAll.csv	57	PDCL5_0.4.txt	57	0.1681	FYN_PhosD_predict_All_train	FYN	33	1372	8.144e-19	4.84e-18	10.24	PhosDAll	RET,FLT4,CD3E,KDR,AKT1,PDGFRB,GAB2,MAPKAPK3,LCK,RASA1,MET,PXN,PIK3R1,CBL,EGFR,CD79A,MAPK8,EFS,MAPK7,ERBB2,BTLA,MAPK1,PLCG1,MPZL1,LYN,NTRK1,INSR,PTPN11,MAPK14,EPOR,MAPK12,MAPK10,FGFR1	1038	KEA3	FYN	PDCL5	PhosDAll	1.61414e-18	2.2863e-06		5.64087	0.838
KEA3_PDCL5__0.4.txt.PhosDAll.csv	58	PDCL5_0.4.txt	58	0.1711	BTK_PhosD_predict_All_train	BTK	26	796	1.111e-18	6.49e-18	14.04	PhosDAll	RET,KDR,AKT1,PDGFRB,GAB2,LCK,RASA1,MET,PXN,PIK3R1,CBL,EGFR,CD79A,MAPK8,ERBB2,MAPK1,PLCG1,LYN,INSR,PTPN11,MAPK14,EPOR,MAPK12,MAPK10,CD28,FGFR1	1039	KEA3	BTK	PDCL5	PhosDAll	2.16401e-18	0.233972		0.630836	0.255
KEA3_PDCL5__0.4.txt.PhosDAll.csv	59	PDCL5_0.4.txt	59	0.174	PTK2B_PhosD_predict_All_train	PTK2B	30	1140	1.752e-18	1.01e-17	11.23	PhosDAll	RET,FLT4,KDR,AKT1,PDGFRB,GAB2,MAPKAPK3,LCK,RASA1,PGR,MET,PXN,PIK3R1,CBL,EGFR,MAPK8,EFS,MAPK7,ERBB2,MAPK1,PLCG1,LYN,NTRK1,INSR,PTPN11,MAPK14,MAPK12,MAPK10,FGFR3,FGFR1	1040	KEA3	PTK2B	PDCL5	PhosDAll	3.37143e-18	0.140081		0.85362	0.277
KEA3_PDCL5__0.4.txt.PhosDAll.csv	60	PDCL5_0.4.txt	60	0.177	ABL1_PhosD_predict_All_train	ABL1	33	1415	1.945e-18	1.1e-17	9.925	PhosDAll	RB1,RET,CD3E,KDR,AKT1,PDGFRB,GAB2,LCK,RASA1,PGR,MET,PXN,PIK3R1,CBL,EGFR,CD79A,MAPK8,EFS,MAPK7,ERBB2,BTLA,MAPK1,PLCG1,LYN,NTRK1,INSR,STAT2,PTPN11,MAPK14,EPOR,MAPK10,CD28,FGFR1	1041	KEA3	ABL1	PDCL5	PhosDAll	3.67927e-18	5.55848e-05		4.25504	0.781
KEA3_PDCL5__0.4.txt.PhosDAll.csv	64	PDCL5_0.4.txt	64	0.1888	EGFR_PhosD_predict_All_train	EGFR	27	924	4.354e-18	2.31e-17	12.51	PhosDAll	RET,FLT4,KDR,AKT1,PDGFRB,GAB2,LCK,RASA1,MET,PIK3R1,CBL,EGFR,MAPK8,EFS,ERBB2,MAPK1,PLCG1,LYN,NTRK1,INSR,STAT2,PTPN11,MAPK14,MAPK12,MAPK10,FGFR3,FGFR1	1042	KEA3	EGFR	PDCL5	PhosDAll	7.70477e-18	0.0445756		1.3509	0.419
KEA3_PDCL5__0.4.txt.PhosDAll.csv	74	PDCL5_0.4.txt	74	0.2183	TNK2_PhosD_predict_All_train	TNK2	16	263	1.149e-16	5.26e-16	26.93	PhosDAll	RET,AKT1,PDGFRB,LCK,RASA1,MET,PXN,PIK3R1,CBL,EGFR,MAPK8,MAPK1,PLCG1,LYN,NTRK1,MAPK14	1043	KEA3	TNK2	PDCL5	PhosDAll	2.3352e-16	0.384333		0.415292	0.113
KEA3_PDCL5__0.4.txt.PhosDAll.csv	83	PDCL5_0.4.txt	83	0.2448	MATK_PhosD_predict_All_train	MATK	11	87	1.235e-15	5.04e-15	60.16	PhosDAll	RASA1,MET,CBL,EGFR,CD79A,ERBB2,PLCG1,LYN,NTRK1,PTPN11,EPOR	1044	KEA3	MATK	PDCL5	PhosDAll	1.68007e-15	1.68007e-15		14.7747	0.952
KEA3_PDCL5__0.4.txt.PhosDAll.csv	91	PDCL5_0.4.txt	91	0.2684	SRC_PhosD_predict_All_train	SRC	36	2299	1.14e-14	4.25e-14	6.612	PhosDAll	RET,FLT4,CD3E,KDR,AKT1,PDGFRB,GAB2,LCK,RASA1,PGR,MET,PXN,PIK3R1,CBL,EGFR,CD79A,MAPK8,EFS,MAPK7,ERBB2,BTLA,MAPK1,PLCG1,MPZL1,LYN,NTRK1,INSR,STAT2,PTPN11,MAPK14,EPOR,MAPK12,MAPK10,CD28,FGFR3,FGFR1	1045	KEA3	SRC	PDCL5	PhosDAll	1.42533e-14	1.23632e-05		4.90787	0.817
KEA3_PDCL5__0.4.txt.PhosDAll.csv	104	PDCL5_0.4.txt	104	0.3068	ERBB2_PhosD_predict_All_train	ERBB2	12	165	5.988e-14	1.95e-13	32.6	PhosDAll	RET,AKT1,PDGFRB,RASA1,MET,PIK3R1,EGFR,MAPK8,ERBB2,MAPK1,LYN,MAPK14	1046	KEA3	ERBB2	PDCL5	PhosDAll	6.50206e-14	0.0385		1.41454	0.469
KEA3_PDCL5__0.4.txt.PhosDAll.csv	105	PDCL5_0.4.txt	105	0.3097	TXK_PhosD_predict_All_train	TXK	8	36	6.292e-14	2.03e-13	118.8	PhosDAll	LCK,MET,PIK3R1,CBL,EGFR,ERBB2,PLCG1,LYN	1047	KEA3	TXK	PDCL5	PhosDAll	6.9868e-14	6.9868e-14		13.1557	0.945
KEA3_PDCL5__0.4.txt.PhosDAll.csv	121	PDCL5_0.4.txt	121	0.3569	FES_PhosD_predict_All_train	FES	8	45	4.382e-13	1.23e-12	89.87	PhosDAll	GAB2,RASA1,MET,PIK3R1,CBL,EGFR,PLCG1,PTPN11	1048	KEA3	FES	PDCL5	PhosDAll	4.10252e-13	4.10252e-13		12.3869	0.938
KEA3_PDCL5__0.4.txt.PhosDAll.csv	126	PDCL5_0.4.txt	126	0.3717	FLT4_PhosD_predict_All_train	FLT4	8	49	9.075e-13	2.44e-12	81.11	PhosDAll	GAB2,LCK,RASA1,PIK3R1,CBL,PLCG1,LYN,PTPN11	1049	KEA3	FLT4	PDCL5	PhosDAll	8.51667e-13	8.51667e-13		12.0697	0.931
KEA3_PDCL5__0.4.txt.PhosDAll.csv	128	PDCL5_0.4.txt	128	0.3776	FGFR2_PhosD_predict_All_train	FGFR2	17	555	9.51e-13	2.52e-12	13.13	PhosDAll	FLT4,KDR,PDGFRB,LCK,RASA1,MET,PXN,PIK3R1,CBL,EFS,PLCG1,LYN,NTRK1,PTPN11,EPOR,FGFR3,FGFR1	1050	KEA3	FGFR2	PDCL5	PhosDAll	8.40853e-13	0.0831667		1.08005	0.298
KEA3_PDCL5__0.4.txt.PhosDAll.csv	141	PDCL5_0.4.txt	141	0.4159	NTRK3_PhosD_predict_All_train	NTRK3	8	62	6.584e-12	1.58e-11	61.58	PhosDAll	AKT1,LCK,EGFR,MAPK7,MAPK1,PLCG1,LYN,INSR	1051	KEA3	NTRK3	PDCL5	PhosDAll	5.622e-12	5.622e-12		11.2501	0.924
KEA3_PDCL5__0.4.txt.PhosDAll.csv	142	PDCL5_0.4.txt	142	0.4189	MST1R_PhosD_predict_All_train	MST1R	7	37	7.631e-12	1.82e-11	96.99	PhosDAll	KDR,AKT1,LCK,MET,EGFR,LYN,EPOR	1052	KEA3	MST1R	PDCL5	PhosDAll	6.27333e-12	6.27333e-12		11.2025	0.917
KEA3_PDCL5__0.4.txt.PhosDAll.csv	145	PDCL5_0.4.txt	145	0.4277	TEC_PhosD_predict_All_train	TEC	8	66	1.107e-11	2.59e-11	57.33	PhosDAll	KDR,MET,PIK3R1,CBL,EGFR,ERBB2,PLCG1,LYN	1053	KEA3	TEC	PDCL5	PhosDAll	3.13681e-11	0.345633		0.461384	0.22
KEA3_PDCL5__0.4.txt.PhosDAll.csv	193	PDCL5_0.4.txt	193	0.5693	FRK_PhosD_predict_All_train	FRK	7	117	3.025e-08	5.31e-08	26.45	PhosDAll	LCK,PXN,PIK3R1,CBL,PLCG1,LYN,PTPN11	1054	KEA3	FRK	PDCL5	PhosDAll	1.77885e-08	0.0558		1.25337	0.383
KEA3_PDCL5__0.4.txt.PhosDAll.csv	200	PDCL5_0.4.txt	200	0.59	KDR_PhosD_predict_All_train	KDR	4	15	5.412e-08	9.17e-08	151.2	PhosDAll	FLT4,KDR,PDGFRB,MET	1055	KEA3	KDR	PDCL5	PhosDAll	3.19867e-08	3.19867e-08		7.49503	0.888
KEA3_PDCL5__0.4.txt.PhosDAll.csv	210	PDCL5_0.4.txt	210	0.6195	SRMS_PhosD_predict_All_train	SRMS	3	7	5.422e-07	8.75e-07	311.8	PhosDAll	MET,EGFR,ERBB2	1056	KEA3	SRMS	PDCL5	PhosDAll	1.495e-06	1.495e-06		5.82536	0.86
KEA3_PDCL5__0.4.txt.PhosDAll.csv	226	PDCL5_0.4.txt	226	0.6667	DDR1_PhosD_predict_All_train	DDR1	6	162	4.604e-06	6.86e-06	15.99	PhosDAll	AKT1,LCK,EGFR,ERBB2,MAPK1,PLCG1	1057	KEA3	DDR1	PDCL5	PhosDAll	2.76467e-06	0.500001		0.301029	0.063
KEA3_PDCL5__0.4.txt.PhosDAll.csv	247	PDCL5_0.4.txt	247	0.7286	ERBB4_PhosD_predict_All_train	ERBB4	2	7	0.0001275	0.000174	166.3	PhosDAll	EGFR,ERBB2	1058	KEA3	ERBB4	PDCL5	PhosDAll	0.000248	0.000248		3.60555	0.76
KEA3_PDCL5__0.4.txt.PhosDAll.csv	248	PDCL5_0.4.txt	248	0.7316	EPHA2_PhosD_predict_All_train	EPHA2	2	7	0.0001275	0.000174	166.3	PhosDAll	EPHA7,EGFR	1059	KEA3	EPHA2	PDCL5	PhosDAll	0.000248	0.000248		3.60555	0.76
KEA3_PDCL5__0.4.txt.PhosDAll.csv	249	PDCL5_0.4.txt	249	0.7345	EPHB1_PhosD_predict_All_train	EPHB1	2	7	0.0001275	0.000174	166.3	PhosDAll	MAPK8,MAPK14	1060	KEA3	EPHB1	PDCL5	PhosDAll	0.000248	0.000248		3.60555	0.76
KEA3_PDCL5__0.4.txt.PhosDAll.csv	252	PDCL5_0.4.txt	252	0.7434	BLK_PhosD_predict_All_train	BLK	2	10	0.0002719	0.000366	103.9	PhosDAll	MET,CD79A	1061	KEA3	BLK	PDCL5	PhosDAll	0.000521	0.50026		0.300804	0.049
KEA3_PDCL5__0.4.txt.PhosDAll.csv	259	PDCL5_0.4.txt	259	0.764	STYK1_PhosD_predict_All_train	STYK1	3	65	0.0006047	0.000791	20.11	PhosDAll	MET,PXN,EGFR	1062	KEA3	STYK1	PDCL5	PhosDAll	0.000702333	0.500351		0.300725	0.035
KEA3_PDCL5__0.3.txt.PhosDAll.csv	1	PDCL5_0.3.txt	1	0.00295	JAK3_PhosD_predict_All_train	JAK3	27	156	3.312e-37	1.12e-34	74.54	PhosDAll	RET,FLT4,CD3E,KDR,JAK3,PDGFRB,GAB2,LCK,RASA1,MET,PIK3R1,CBL,EGFR,MAPK8,ERBB2,PTK2B,MAPK1,PLCG1,LYN,NTRK1,INSR,STAT2,PTPN11,MAPK14,EPOR,PTPN6,FGFR2	1063	KEA3	JAK3	PDCL5	PhosDAll	3.73337e-30	0.350977		0.454722	0.199
KEA3_PDCL5__0.3.txt.PhosDAll.csv	2	PDCL5_0.3.txt	2	0.0059	FLT3_PhosD_predict_All_train	FLT3	24	119	3.545e-35	6.01e-33	89.97	PhosDAll	RET,FLT4,CD3E,KDR,PDGFRB,GAB2,LCK,RASA1,MET,PIK3R1,CBL,EGFR,MAPK8,ERBB2,PTK2B,MAPK1,PLCG1,LYN,NTRK1,INSR,PTPN11,MAPK14,EPOR,PTPN6	1064	KEA3	FLT3	PDCL5	PhosDAll	9.52003e-31	9.52003e-31		30.0214	0.995
KEA3_PDCL5__0.3.txt.PhosDAll.csv	3	PDCL5_0.3.txt	3	0.00885	RET_PhosD_predict_All_train	RET	34	407	1.004e-34	1.13e-32	32.46	PhosDAll	RET,FLT4,KDR,AKT1,JAK3,PDGFRB,GAB2,MAPKAPK3,LCK,RASA1,MET,PIK3R1,CBL,EGFR,MAPK8,EFS,MAPK7,ERBB2,PTK2B,MAPK1,PLCG1,LYN,NTRK1,YES1,INSR,STAT2,PTPN11,MAPK14,MAPK12,MAPK10,PTPN6,FGFR3,FGFR2,FGFR1	1065	KEA3	RET	PDCL5	PhosDAll	2.27337e-28	5.68516e-10		9.24526	0.895
KEA3_PDCL5__0.3.txt.PhosDAll.csv	4	PDCL5_0.3.txt	4	0.0118	NTRK1_PhosD_predict_All_train	NTRK1	26	178	6.283e-34	5.14e-32	60.92	PhosDAll	RET,FLT4,CD3E,KDR,AKT1,PDGFRB,GAB2,LCK,RASA1,MET,PIK3R1,CBL,EGFR,MAPK8,ERBB2,PTK2B,MAPK1,PLCG1,LYN,NTRK1,INSR,PTPN11,MAPK14,EPOR,PTPN6,FGFR1	1066	KEA3	NTRK1	PDCL5	PhosDAll	3.11713e-30	3.11713e-30		29.5062	0.988
KEA3_PDCL5__0.3.txt.PhosDAll.csv	6	PDCL5_0.3.txt	6	0.0177	JAK1_PhosD_predict_All_train	JAK1	25	161	1.868e-33	1.06e-31	65.47	PhosDAll	RET,KDR,AKT1,JAK3,PDGFRB,LCK,MET,PIK3R1,CBL,EGFR,MAPK8,ERBB2,PTK2B,MAPK1,PLCG1,LYN,NTRK1,INSR,STAT2,PTPN11,MAPK14,PTPN6,FGFR3,FGFR2,FGFR1	1067	KEA3	JAK1	PDCL5	PhosDAll	7.23337e-27	0.5		0.30103	0.078
KEA3_PDCL5__0.3.txt.PhosDAll.csv	7	PDCL5_0.3.txt	7	0.02065	ITK_PhosD_predict_All_train	ITK	25	165	3.573e-33	1.73e-31	63.6	PhosDAll	RET,KDR,AKT1,PDGFRB,GAB2,LCK,RASA1,MET,PIK3R1,CBL,EGFR,MAPK8,EFS,ERBB2,PLCG1,LYN,NTRK1,INSR,PTPN11,MAPK14,EPOR,CD28,PTPN6,FGFR2,FGFR1	1068	KEA3	ITK	PDCL5	PhosDAll	1.0891e-29	0.0186789		1.72865	0.568
KEA3_PDCL5__0.3.txt.PhosDAll.csv	8	PDCL5_0.3.txt	8	0.0236	HCK_PhosD_predict_All_train	HCK	29	290	1.672e-32	7.09e-31	39.57	PhosDAll	RET,KDR,AKT1,JAK3,PDGFRB,GAB2,LCK,RASA1,MET,PIK3R1,CBL,EGFR,MAPK8,EFS,ERBB2,PTK2B,MAPK1,PLCG1,LYN,NTRK1,YES1,INSR,STAT2,PTPN11,MAPK14,PTPN6,FGFR3,FGFR2,FGFR1	1069	KEA3	HCK	PDCL5	PhosDAll	8.16669e-26	0.3628		0.440333	0.142
KEA3_PDCL5__0.3.txt.PhosDAll.csv	9	PDCL5_0.3.txt	9	0.02655	ALK_PhosD_predict_All_train	ALK	29	303	6.031e-32	2.27e-30	37.69	PhosDAll	RET,FLT4,KDR,JAK3,PDGFRB,GAB2,LCK,RASA1,MET,PIK3R1,CBL,EGFR,MAPK8,EFS,ERBB2,PTK2B,MAPK1,PLCG1,LYN,NTRK1,INSR,STAT2,PTPN11,MAPK14,MAPK12,PTPN6,FGFR3,FGFR2,FGFR1	1070	KEA3	ALK	PDCL5	PhosDAll	1.25341e-26	0.0389833		1.40912	0.454
KEA3_PDCL5__0.3.txt.PhosDAll.csv	10	PDCL5_0.3.txt	10	0.0295	FGFR1_PhosD_predict_All_train	FGFR1	29	308	9.721e-32	3.3e-30	37.02	PhosDAll	RET,KDR,AKT1,PDGFRB,GAB2,LCK,RASA1,MET,PXN,PIK3R1,CBL,EGFR,CD79A,MAPK8,EFS,ERBB2,PTK2B,MAPK1,PLCG1,LYN,NTRK1,YES1,INSR,PTPN11,MAPK14,EPOR,CD28,FGFR2,FGFR1	1071	KEA3	FGFR1	PDCL5	PhosDAll	1.12777e-27	0.0781		1.10735	0.312
KEA3_PDCL5__0.3.txt.PhosDAll.csv	11	PDCL5_0.3.txt	11	0.03245	TYRO3_PhosD_predict_All_train	TYRO3	26	230	6.295e-31	1.89e-29	45.39	PhosDAll	RET,KDR,AKT1,PDGFRB,GAB2,LCK,RASA1,MET,PIK3R1,CBL,EGFR,MAPK8,EFS,ERBB2,PTK2B,MAPK1,PLCG1,LYN,NTRK1,YES1,INSR,PTPN11,MAPK14,PTPN6,FGFR2,FGFR1	1072	KEA3	TYRO3	PDCL5	PhosDAll	2.59673e-25	0.000622183		3.20608	0.746
KEA3_PDCL5__0.3.txt.PhosDAll.csv	12	PDCL5_0.3.txt	12	0.0354	LYN_PhosD_predict_All_train	LYN	39	772	6.682e-31	1.89e-29	18.95	PhosDAll	RET,FLT4,CD3E,KDR,AKT1,JAK3,PDGFRB,GAB2,MAPKAPK3,LCK,RASA1,MET,PXN,PIK3R1,CBL,EGFR,CD79A,MAPK8,EFS,MAPK7,ERBB2,BTLA,PTK2B,MAPK1,PLCG1,LYN,NTRK1,YES1,INSR,PTPN11,MAPK14,EPOR,MAPK12,MAPK10,CD28,PTPN6,FGFR3,FGFR2,FGFR1	1073	KEA3	LYN	PDCL5	PhosDAll	3.22063e-26	0.0357111		1.4472	0.483
KEA3_PDCL5__0.3.txt.PhosDAll.csv	13	PDCL5_0.3.txt	13	0.03835	EPHA3_PhosD_predict_All_train	EPHA3	27	269	1.459e-30	3.81e-29	39.73	PhosDAll	RET,CD3E,AKT1,JAK3,PDGFRB,EPHA7,GAB2,LCK,RASA1,MET,PXN,PIK3R1,CBL,EGFR,CD79A,MAPK8,ERBB2,PTK2B,MAPK1,PLCG1,LYN,STAT2,PTPN11,PTPN6,FGFR3,FGFR2,FGFR1	1074	KEA3	EPHA3	PDCL5	PhosDAll	2.93346e-25	0.359167		0.444704	0.163
KEA3_PDCL5__0.3.txt.PhosDAll.csv	15	PDCL5_0.3.txt	15	0.04425	PDGFRB_PhosD_predict_All_train	PDGFRB	27	287	8.519e-30	1.93e-28	36.98	PhosDAll	RET,FLT4,KDR,AKT1,PDGFRB,LCK,RASA1,MET,PIK3R1,CBL,EGFR,CD79A,EFS,ERBB2,BTLA,PTK2B,PLCG1,MPZL1,LYN,NTRK1,YES1,INSR,PTPN11,EPOR,PTPN6,FGFR2,FGFR1	1075	KEA3	PDGFRB	PDCL5	PhosDAll	9.76731e-25	0.0543444		1.26484	0.398
KEA3_PDCL5__0.3.txt.PhosDAll.csv	18	PDCL5_0.3.txt	18	0.0531	FER_PhosD_predict_All_train	FER	23	171	1.575e-29	2.97e-28	55.35	PhosDAll	RET,AKT1,JAK3,PDGFRB,LCK,RASA1,PGR,MET,PIK3R1,EGFR,MAPK8,ERBB2,PTK2B,MAPK1,PLCG1,LYN,YES1,STAT2,PTPN11,MAPK10,FGFR3,FGFR2,FGFR1	1076	KEA3	FER	PDCL5	PhosDAll	1.15001e-23	0.0404		1.39362	0.44
KEA3_PDCL5__0.3.txt.PhosDAll.csv	20	PDCL5_0.3.txt	20	0.059	FGFR4_PhosD_predict_All_train	FGFR4	32	511	5.046e-29	8.55e-28	23.79	PhosDAll	RET,KDR,AKT1,JAK3,PDGFRB,GAB2,MAPKAPK3,LCK,RASA1,MET,PXN,PIK3R1,CBL,EGFR,CD79A,MAPK8,ERBB2,PTK2B,MAPK1,PLCG1,LYN,NTRK1,INSR,STAT2,PTPN11,MAPK14,EPOR,MAPK12,MAPK10,FGFR3,FGFR2,FGFR1	1077	KEA3	FGFR4	PDCL5	PhosDAll	6.4285e-26	2.86333e-05		4.54313	0.803
KEA3_PDCL5__0.3.txt.PhosDAll.csv	21	PDCL5_0.3.txt	21	0.06195	FGFR3_PhosD_predict_All_train	FGFR3	22	157	8.729e-29	1.41e-27	58.04	PhosDAll	RET,KDR,AKT1,JAK3,PDGFRB,LCK,MET,PIK3R1,CBL,EGFR,MAPK8,ERBB2,PTK2B,MAPK1,LYN,STAT2,PTPN11,MAPK14,PTPN6,FGFR3,FGFR2,FGFR1	1078	KEA3	FGFR3	PDCL5	PhosDAll	7.93338e-23	0.0314667		1.50215	0.504
KEA3_PDCL5__0.3.txt.PhosDAll.csv	22	PDCL5_0.3.txt	22	0.0649	MET_PhosD_predict_All_train	MET	26	281	1.238e-28	1.91e-27	36.31	PhosDAll	RET,FLT4,CD3E,KDR,AKT1,PDGFRB,GAB2,LCK,RASA1,MET,PIK3R1,CBL,EGFR,MAPK8,ERBB2,PTK2B,MAPK1,PLCG1,LYN,NTRK1,YES1,INSR,PTPN11,MAPK14,EPOR,PTPN6	1079	KEA3	MET	PDCL5	PhosDAll	6.3397e-25	0.354311		0.450615	0.177
KEA3_PDCL5__0.3.txt.PhosDAll.csv	23	PDCL5_0.3.txt	23	0.06785	ABL2_PhosD_predict_All_train	ABL2	26	282	1.358e-28	2e-27	36.17	PhosDAll	RET,FLT4,KDR,PDGFRB,LCK,RASA1,MET,PIK3R1,CBL,EGFR,MAPK8,EFS,ERBB2,PTK2B,MAPK1,PLCG1,LYN,NTRK1,YES1,INSR,PTPN11,MAPK14,EPOR,PTPN6,FGFR2,FGFR1	1080	KEA3	ABL2	PDCL5	PhosDAll	1.22007e-23	0.0608222		1.21594	0.362
KEA3_PDCL5__0.3.txt.PhosDAll.csv	24	PDCL5_0.3.txt	24	0.0708	CSK_PhosD_predict_All_train	CSK	27	332	4.333e-28	6.12e-27	31.53	PhosDAll	RET,KDR,AKT1,JAK3,PDGFRB,LCK,RASA1,MET,PXN,PIK3R1,CBL,EGFR,MAPK8,EFS,MAPK7,ERBB2,PTK2B,MAPK1,PLCG1,LYN,YES1,INSR,PTPN11,MAPK12,PTPN6,FGFR2,FGFR1	1081	KEA3	CSK	PDCL5	PhosDAll	3.28669e-22	0.007321		2.13543	0.632
KEA3_PDCL5__0.3.txt.PhosDAll.csv	25	PDCL5_0.3.txt	25	0.07375	INSR_PhosD_predict_All_train	INSR	29	424	9.403e-28	1.28e-26	26.15	PhosDAll	RET,FLT4,KDR,AKT1,JAK3,PDGFRB,GAB2,LCK,RASA1,MET,PIK3R1,CBL,EGFR,MAPK8,EFS,ERBB2,PTK2B,MAPK1,PLCG1,LYN,NTRK1,YES1,INSR,PTPN11,MAPK14,EPOR,PTPN6,FGFR2,FGFR1	1082	KEA3	INSR	PDCL5	PhosDAll	2.27338e-22	0.00980567		2.00852	0.611
KEA3_PDCL5__0.3.txt.PhosDAll.csv	26	PDCL5_0.3.txt	26	0.0767	DDR2_PhosD_predict_All_train	DDR2	21	149	1.155e-27	1.51e-26	58.43	PhosDAll	RET,KDR,PDGFRB,LCK,MET,PIK3R1,CBL,EGFR,MAPK8,ERBB2,PTK2B,MAPK1,PLCG1,LYN,NTRK1,YES1,INSR,PTPN11,MAPK14,PTPN6,FGFR2	1083	KEA3	DDR2	PDCL5	PhosDAll	9.26672e-22	9.26672e-22		21.0331	0.966
KEA3_PDCL5__0.3.txt.PhosDAll.csv	27	PDCL5_0.3.txt	27	0.07965	JAK2_PhosD_predict_All_train	JAK2	36	782	1.519e-27	1.91e-26	17.19	PhosDAll	RET,FLT4,VSIR,KDR,AKT1,JAK3,PDGFRB,GAB2,MAPKAPK3,LCK,RASA1,MET,PIK3R1,CBL,EGFR,MAPK8,EFS,MAPK7,ERBB2,PTK2B,MAPK1,PLCG1,LYN,NTRK1,YES1,INSR,STAT2,PTPN11,MAPK14,EPOR,MAPK12,CD28,PTPN6,FGFR3,FGFR2,FGFR1	1084	KEA3	JAK2	PDCL5	PhosDAll	2.27006e-22	0.0014441		2.8404	0.725
KEA3_PDCL5__0.3.txt.PhosDAll.csv	28	PDCL5_0.3.txt	28	0.0826	ZAP70_PhosD_predict_All_train	ZAP70	26	310	1.592e-27	1.93e-26	32.6	PhosDAll	RET,FLT4,CD3E,KDR,AKT1,PDGFRB,GAB2,MAPKAPK3,LCK,RASA1,MET,PIK3R1,CBL,EGFR,MAPK8,ERBB2,PTK2B,MAPK1,PLCG1,LYN,NTRK1,INSR,PTPN11,MAPK14,EPOR,PTPN6	1085	KEA3	ZAP70	PDCL5	PhosDAll	3.091e-25	0.00229916		2.63843	0.703
KEA3_PDCL5__0.3.txt.PhosDAll.csv	29	PDCL5_0.3.txt	29	0.08555	PDGFRA_PhosD_predict_All_train	PDGFRA	20	132	3.861e-27	4.51e-26	63.6	PhosDAll	RET,KDR,AKT1,PDGFRB,RASA1,MET,PIK3R1,CBL,EGFR,EFS,ERBB2,PTK2B,PLCG1,MPZL1,LYN,INSR,PTPN11,EPOR,PTPN6,FGFR1	1086	KEA3	PDGFRA	PDCL5	PhosDAll	3.74837e-24	3.74837e-24		23.4262	0.973
KEA3_PDCL5__0.3.txt.PhosDAll.csv	30	PDCL5_0.3.txt	30	0.0885	EPHB3_PhosD_predict_All_train	EPHB3	21	160	5.505e-27	6.22e-26	53.81	PhosDAll	RET,KDR,PDGFRB,LCK,RASA1,MET,PIK3R1,CBL,EGFR,MAPK8,EFS,ERBB2,PTK2B,MAPK1,LYN,NTRK1,INSR,PTPN11,MAPK10,PTPN6,FGFR1	1087	KEA3	EPHB3	PDCL5	PhosDAll	3.6545e-24	3.6545e-24		23.4372	0.981
KEA3_PDCL5__0.3.txt.PhosDAll.csv	32	PDCL5_0.3.txt	32	0.0944	TYK2_PhosD_predict_All_train	TYK2	28	415	9.197e-27	9.74e-26	25.77	PhosDAll	RET,KDR,AKT1,JAK3,PDGFRB,GAB2,LCK,RASA1,PIK3R1,CBL,EGFR,CD79A,MAPK8,MAPK7,ERBB2,MAPK1,PLCG1,LYN,YES1,INSR,STAT2,PTPN11,MAPK14,EPOR,MAPK10,CD28,PTPN6,FGFR3	1088	KEA3	TYK2	PDCL5	PhosDAll	1.05325e-23	0.562711		0.249715	0.014
KEA3_PDCL5__0.3.txt.PhosDAll.csv	35	PDCL5_0.3.txt	35	0.1032	SYK_PhosD_predict_All_train	SYK	38	968	2.126e-26	2.06e-25	14.55	PhosDAll	RET,FLT4,CD3E,KDR,AKT1,JAK3,PDGFRB,GAB2,LCK,RASA1,PGR,MET,PXN,PIK3R1,CBL,EGFR,CD79A,MAPK8,EFS,MAPK7,ERBB2,PTK2B,MAPK1,PLCG1,LYN,NTRK1,YES1,INSR,PTPN11,MAPK14,EPOR,MAPK12,MAPK10,CD28,PTPN6,FGFR3,FGFR2,FGFR1	1089	KEA3	SYK	PDCL5	PhosDAll	1.15402e-22	0.004691		2.32873	0.661
KEA3_PDCL5__0.3.txt.PhosDAll.csv	36	PDCL5_0.3.txt	36	0.1062	LCK_PhosD_predict_All_train	LCK	40	1101	2.57e-26	2.42e-25	13.43	PhosDAll	RET,FLT4,CD3E,KDR,AKT1,JAK3,PDGFRB,GAB2,LCK,RASA1,PGR,MET,PXN,PIK3R1,CBL,EGFR,CD79A,MAPK8,EFS,MAPK7,ERBB2,BTLA,PTK2B,MAPK1,PLCG1,LYN,NTRK1,YES1,INSR,STAT2,PTPN11,MAPK14,EPOR,MAPK12,MAPK10,CD28,PTPN6,FGFR3,FGFR2,FGFR1	1090	KEA3	LCK	PDCL5	PhosDAll	7.9414e-23	4.03986e-07		6.39363	0.867
KEA3_PDCL5__0.3.txt.PhosDAll.csv	39	PDCL5_0.3.txt	39	0.115	KIT_PhosD_predict_All_train	KIT	19	128	9.759e-26	8.48e-25	62.08	PhosDAll	KDR,AKT1,JAK3,PDGFRB,LCK,RASA1,PIK3R1,CBL,EGFR,ERBB2,PLCG1,LYN,YES1,STAT2,PTPN11,MAPK14,EPOR,PTPN6,FGFR3	1091	KEA3	KIT	PDCL5	PhosDAll	2.57695e-21	2.57695e-21		20.5889	0.959
KEA3_PDCL5__0.3.txt.PhosDAll.csv	40	PDCL5_0.3.txt	40	0.118	YES1_PhosD_predict_All_train	YES1	35	854	2.821e-25	2.39e-24	15.22	PhosDAll	RET,FLT4,KDR,AKT1,JAK3,PDGFRB,GAB2,MAPKAPK3,LCK,RASA1,MET,PIK3R1,CBL,EGFR,CD79A,MAPK8,EFS,MAPK7,ERBB2,PTK2B,MAPK1,PLCG1,LYN,NTRK1,YES1,INSR,PTPN11,MAPK14,EPOR,MAPK12,MAPK10,PTPN6,FGFR3,FGFR2,FGFR1	1092	KEA3	YES1	PDCL5	PhosDAll	1.97413e-21	0.339544		0.469103	0.234
KEA3_PDCL5__0.3.txt.PhosDAll.csv	42	PDCL5_0.3.txt	42	0.1239	IGF1R_PhosD_predict_All_train	IGF1R	22	227	3.663e-25	2.96e-24	38.22	PhosDAll	RET,KDR,AKT1,JAK3,PDGFRB,GAB2,RASA1,MET,PIK3R1,CBL,EGFR,MAPK8,EFS,ERBB2,PTK2B,MAPK1,NTRK1,INSR,PTPN11,MAPK14,PTPN6,FGFR1	1093	KEA3	IGF1R	PDCL5	PhosDAll	1.72765e-21	0.461233		0.336079	0.092
KEA3_PDCL5__0.3.txt.PhosDAll.csv	43	PDCL5_0.3.txt	43	0.1268	FGR_PhosD_predict_All_train	FGR	35	863	3.947e-25	3.11e-24	15.05	PhosDAll	RET,CD3E,KDR,AKT1,JAK3,PDGFRB,GAB2,LCK,RASA1,PGR,MET,PXN,PIK3R1,CBL,EGFR,CD79A,MAPK8,EFS,MAPK7,ERBB2,PTK2B,MAPK1,PLCG1,LYN,NTRK1,YES1,INSR,PTPN11,MAPK14,EPOR,MAPK12,MAPK10,PTPN6,FGFR2,FGFR1	1094	KEA3	FGR	PDCL5	PhosDAll	2.5677e-21	0.0103167		1.98646	0.597
KEA3_PDCL5__0.3.txt.PhosDAll.csv	46	PDCL5_0.3.txt	46	0.1357	PTK2_PhosD_predict_All_train	PTK2	28	493	9.713e-25	7.16e-24	21.45	PhosDAll	RET,FLT4,KDR,AKT1,PDGFRB,MAPKAPK3,LCK,RASA1,MET,PXN,PIK3R1,CBL,EGFR,MAPK8,EFS,ERBB2,PTK2B,MAPK1,PLCG1,LYN,NTRK1,YES1,INSR,PTPN11,MAPK14,MAPK12,PTPN6,FGFR1	1095	KEA3	PTK2	PDCL5	PhosDAll	4.6572e-22	0.0306567		1.51348	0.518
KEA3_PDCL5__0.3.txt.PhosDAll.csv	49	PDCL5_0.3.txt	49	0.1445	PTK6_PhosD_predict_All_train	PTK6	28	566	3.84e-23	2.66e-22	18.54	PhosDAll	KDR,AKT1,JAK3,PDGFRB,GAB2,LCK,RASA1,MET,PXN,PIK3R1,CBL,EGFR,MAPK8,EFS,ERBB2,PTK2B,MAPK1,PLCG1,LYN,YES1,INSR,PTPN11,MAPK14,EPOR,PTPN6,FGFR3,FGFR2,FGFR1	1096	KEA3	PTK6	PDCL5	PhosDAll	1.37342e-18	0.00426333		2.37025	0.682
KEA3_PDCL5__0.3.txt.PhosDAll.csv	51	PDCL5_0.3.txt	51	0.1504	BMX_PhosD_predict_All_train	BMX	30	719	1.84e-22	1.22e-21	15.51	PhosDAll	RET,KDR,AKT1,PDGFRB,GAB2,LCK,RASA1,MET,PXN,PIK3R1,CBL,EGFR,CD79A,MAPK8,EFS,MAPK7,ERBB2,PTK2B,PLCG1,LYN,NTRK1,YES1,INSR,PTPN11,MAPK14,EPOR,MAPK10,PTPN6,FGFR2,FGFR1	1097	KEA3	BMX	PDCL5	PhosDAll	2.23073e-19	0.0669722		1.17411	0.334
KEA3_PDCL5__0.3.txt.PhosDAll.csv	52	PDCL5_0.3.txt	52	0.1534	BTK_PhosD_predict_All_train	BTK	31	796	3.133e-22	2.04e-21	14.43	PhosDAll	RET,VSIR,KDR,AKT1,JAK3,PDGFRB,GAB2,LCK,RASA1,MET,PXN,PIK3R1,CBL,EGFR,CD79A,MAPK8,ERBB2,PTK2B,MAPK1,PLCG1,LYN,INSR,PTPN11,MAPK14,EPOR,MAPK12,MAPK10,CD28,PTPN6,FGFR2,FGFR1	1098	KEA3	BTK	PDCL5	PhosDAll	2.16401e-18	0.233972		0.630836	0.255
KEA3_PDCL5__0.3.txt.PhosDAll.csv	55	PDCL5_0.3.txt	55	0.1622	FYN_PhosD_predict_All_train	FYN	39	1372	3.93e-22	2.42e-21	10.42	PhosDAll	RET,FLT4,CD3E,KDR,AKT1,JAK3,PDGFRB,GAB2,MAPKAPK3,LCK,RASA1,MET,PXN,PIK3R1,CBL,EGFR,CD79A,MAPK8,EFS,MAPK7,ERBB2,BTLA,PTK2B,MAPK1,PLCG1,MPZL1,LYN,NTRK1,YES1,INSR,PRRX2,PTPN11,MAPK14,EPOR,MAPK12,MAPK10,PTPN6,FGFR2,FGFR1	1099	KEA3	FYN	PDCL5	PhosDAll	1.61414e-18	2.2863e-06		5.64087	0.838
KEA3_PDCL5__0.3.txt.PhosDAll.csv	57	PDCL5_0.3.txt	57	0.1681	EGFR_PhosD_predict_All_train	EGFR	32	924	2.414e-21	1.43e-20	12.78	PhosDAll	RET,FLT4,KDR,AKT1,JAK3,PDGFRB,GAB2,LCK,RASA1,MET,PIK3R1,CBL,EGFR,MAPK8,EFS,ERBB2,PTK2B,MAPK1,PLCG1,LYN,NTRK1,YES1,INSR,STAT2,PTPN11,MAPK14,MAPK12,MAPK10,PTPN6,FGFR3,FGFR2,FGFR1	1100	KEA3	EGFR	PDCL5	PhosDAll	7.70477e-18	0.0445756		1.3509	0.419
KEA3_PDCL5__0.3.txt.PhosDAll.csv	58	PDCL5_0.3.txt	58	0.1711	PTK2B_PhosD_predict_All_train	PTK2B	35	1140	2.454e-21	1.43e-20	11.28	PhosDAll	RET,FLT4,KDR,AKT1,JAK3,PDGFRB,GAB2,MAPKAPK3,LCK,RASA1,PGR,MET,PXN,PIK3R1,CBL,EGFR,MAPK8,EFS,MAPK7,ERBB2,PTK2B,MAPK1,PLCG1,LYN,NTRK1,YES1,INSR,PTPN11,MAPK14,MAPK12,MAPK10,PTPN6,FGFR3,FGFR2,FGFR1	1101	KEA3	PTK2B	PDCL5	PhosDAll	3.37143e-18	0.140081		0.85362	0.277
KEA3_PDCL5__0.3.txt.PhosDAll.csv	63	PDCL5_0.3.txt	63	0.1858	ABL1_PhosD_predict_All_train	ABL1	38	1415	7.034e-21	3.78e-20	9.828	PhosDAll	RB1,RET,CD3E,KDR,AKT1,JAK3,PDGFRB,GAB2,LCK,RASA1,PGR,MET,PXN,PIK3R1,CBL,EGFR,CD79A,MAPK8,EFS,MAPK7,ERBB2,BTLA,PTK2B,MAPK1,PLCG1,LYN,NTRK1,YES1,INSR,STAT2,PTPN11,MAPK14,EPOR,MAPK10,CD28,PTPN6,FGFR2,FGFR1	1102	KEA3	ABL1	PDCL5	PhosDAll	3.67927e-18	5.55848e-05		4.25504	0.781
KEA3_PDCL5__0.3.txt.PhosDAll.csv	68	PDCL5_0.3.txt	68	0.2006	MATK_PhosD_predict_All_train	MATK	14	87	4.341e-20	2.16e-19	68.3	PhosDAll	RASA1,MET,CBL,EGFR,CD79A,ERBB2,PTK2B,PLCG1,LYN,NTRK1,PTPN11,EPOR,PTPN6,FGFR2	1103	KEA3	MATK	PDCL5	PhosDAll	1.68007e-15	1.68007e-15		14.7747	0.952
KEA3_PDCL5__0.3.txt.PhosDAll.csv	87	PDCL5_0.3.txt	87	0.2566	ERBB2_PhosD_predict_All_train	ERBB2	15	165	1.59e-17	6.19e-17	35.61	PhosDAll	RET,AKT1,JAK3,PDGFRB,RASA1,MET,PIK3R1,EGFR,MAPK8,ERBB2,PTK2B,MAPK1,LYN,YES1,MAPK14	1104	KEA3	ERBB2	PDCL5	PhosDAll	6.50206e-14	0.0385		1.41454	0.469
KEA3_PDCL5__0.3.txt.PhosDAll.csv	90	PDCL5_0.3.txt	90	0.2655	TNK2_PhosD_predict_All_train	TNK2	17	263	4.625e-17	1.74e-16	24.61	PhosDAll	RET,AKT1,PDGFRB,LCK,RASA1,MET,PXN,PIK3R1,CBL,EGFR,MAPK8,MAPK1,PLCG1,LYN,NTRK1,YES1,MAPK14	1105	KEA3	TNK2	PDCL5	PhosDAll	2.3352e-16	0.384333		0.415292	0.113
KEA3_PDCL5__0.3.txt.PhosDAll.csv	92	PDCL5_0.3.txt	92	0.2714	SRC_PhosD_predict_All_train	SRC	42	2299	7.066e-17	2.6e-16	6.627	PhosDAll	RET,FLT4,CD3E,KDR,AKT1,JAK3,PDGFRB,GAB2,LCK,RASA1,PGR,MET,PXN,PIK3R1,CBL,EGFR,CD79A,PPP2CB,MAPK8,EFS,MAPK7,ERBB2,BTLA,PTK2B,MAPK1,PLCG1,MPZL1,LYN,NTRK1,YES1,INSR,STAT2,PTPN11,MAPK14,EPOR,MAPK12,MAPK10,CD28,PTPN6,FGFR3,FGFR2,FGFR1	1106	KEA3	SRC	PDCL5	PhosDAll	1.42533e-14	1.23632e-05		4.90787	0.817
KEA3_PDCL5__0.3.txt.PhosDAll.csv	96	PDCL5_0.3.txt	96	0.2832	FES_PhosD_predict_All_train	FES	10	45	2.137e-16	7.55e-16	101.8	PhosDAll	JAK3,GAB2,RASA1,MET,PIK3R1,CBL,EGFR,PLCG1,PTPN11,PTPN6	1107	KEA3	FES	PDCL5	PhosDAll	4.10252e-13	4.10252e-13		12.3869	0.938
KEA3_PDCL5__0.3.txt.PhosDAll.csv	102	PDCL5_0.3.txt	102	0.3009	FGFR2_PhosD_predict_All_train	FGFR2	21	555	7.712e-16	2.56e-15	14.01	PhosDAll	FLT4,KDR,JAK3,PDGFRB,LCK,RASA1,MET,PXN,PIK3R1,CBL,EFS,PLCG1,LYN,NTRK1,YES1,PTPN11,EPOR,PTPN6,FGFR3,FGFR2,FGFR1	1108	KEA3	FGFR2	PDCL5	PhosDAll	8.40853e-13	0.0831667		1.08005	0.298
KEA3_PDCL5__0.3.txt.PhosDAll.csv	106	PDCL5_0.3.txt	106	0.3127	TXK_PhosD_predict_All_train	TXK	9	36	1.963e-15	6.28e-15	118.7	PhosDAll	LCK,MET,PIK3R1,CBL,EGFR,ERBB2,PLCG1,LYN,PTPN6	1109	KEA3	TXK	PDCL5	PhosDAll	6.9868e-14	6.9868e-14		13.1557	0.945
KEA3_PDCL5__0.3.txt.PhosDAll.csv	122	PDCL5_0.3.txt	122	0.3599	FLT4_PhosD_predict_All_train	FLT4	9	49	4.122e-14	1.15e-13	80.13	PhosDAll	GAB2,LCK,RASA1,PIK3R1,CBL,PLCG1,LYN,PTPN11,PTPN6	1110	KEA3	FLT4	PDCL5	PhosDAll	8.51667e-13	8.51667e-13		12.0697	0.931
KEA3_PDCL5__0.3.txt.PhosDAll.csv	135	PDCL5_0.3.txt	135	0.3982	MST1R_PhosD_predict_All_train	MST1R	8	37	2.47e-13	6.2e-13	98.25	PhosDAll	KDR,AKT1,LCK,MET,EGFR,LYN,YES1,EPOR	1111	KEA3	MST1R	PDCL5	PhosDAll	6.27333e-12	6.27333e-12		11.2025	0.917
KEA3_PDCL5__0.3.txt.PhosDAll.csv	138	PDCL5_0.3.txt	138	0.4071	NTRK3_PhosD_predict_All_train	NTRK3	9	62	3.917e-13	9.62e-13	60.48	PhosDAll	AKT1,LCK,EGFR,MAPK7,PTK2B,MAPK1,PLCG1,LYN,INSR	1112	KEA3	NTRK3	PDCL5	PhosDAll	5.622e-12	5.622e-12		11.2501	0.924
KEA3_PDCL5__0.3.txt.PhosDAll.csv	168	PDCL5_0.3.txt	168	0.4956	TEC_PhosD_predict_All_train	TEC	8	66	3.38e-11	6.82e-11	49.12	PhosDAll	KDR,MET,PIK3R1,CBL,EGFR,ERBB2,PLCG1,LYN	1113	KEA3	TEC	PDCL5	PhosDAll	3.13681e-11	0.345633		0.461384	0.22
KEA3_PDCL5__0.3.txt.PhosDAll.csv	175	PDCL5_0.3.txt	175	0.5162	FRK_PhosD_predict_All_train	FRK	9	117	1.356e-10	2.63e-10	29.68	PhosDAll	LCK,PXN,PIK3R1,CBL,PLCG1,LYN,YES1,PTPN11,PTPN6	1114	KEA3	FRK	PDCL5	PhosDAll	1.77885e-08	0.0558		1.25337	0.383
KEA3_PDCL5__0.3.txt.PhosDAll.csv	181	PDCL5_0.3.txt	181	0.5339	KDR_PhosD_predict_All_train	KDR	5	15	6.522e-10	1.22e-09	178.1	PhosDAll	FLT4,KDR,PDGFRB,MET,YES1	1115	KEA3	KDR	PDCL5	PhosDAll	3.19867e-08	3.19867e-08		7.49503	0.888
KEA3_PDCL5__0.3.txt.PhosDAll.csv	216	PDCL5_0.3.txt	216	0.6372	DDR1_PhosD_predict_All_train	DDR1	7	162	7.199e-07	1.13e-06	16.08	PhosDAll	AKT1,LCK,EGFR,ERBB2,MAPK1,PLCG1,PRRX2	1116	KEA3	DDR1	PDCL5	PhosDAll	2.76467e-06	0.500001		0.301029	0.063
KEA3_PDCL5__0.3.txt.PhosDAll.csv	217	PDCL5_0.3.txt	217	0.6401	SRMS_PhosD_predict_All_train	SRMS	3	7	8.454e-07	1.32e-06	267.1	PhosDAll	MET,EGFR,ERBB2	1117	KEA3	SRMS	PDCL5	PhosDAll	1.495e-06	1.495e-06		5.82536	0.86
KEA3_PDCL5__0.3.txt.PhosDAll.csv	226	PDCL5_0.3.txt	226	0.6667	FLT1_PhosD_predict_All_train	FLT1	3	12	5.254e-06	7.88e-06	118.7	PhosDAll	KDR,PTK2B,YES1	1118	KEA3	FLT1	PDCL5	PhosDAll	0.0115738	0.0115738		1.93652	0.59
KEA3_PDCL5__0.3.txt.PhosDAll.csv	247	PDCL5_0.3.txt	247	0.7286	CSF1R_PhosD_predict_All_train	CSF1R	2	5	8.215e-05	0.000113	237.4	PhosDAll	LYN,YES1	1119	KEA3	CSF1R	PDCL5	PhosDAll	0.00509333	0.00509333		2.293	0.654
KEA3_PDCL5__0.3.txt.PhosDAll.csv	251	PDCL5_0.3.txt	251	0.7404	ERBB4_PhosD_predict_All_train	ERBB4	2	7	0.0001718	0.00023	142.5	PhosDAll	EGFR,ERBB2	1120	KEA3	ERBB4	PDCL5	PhosDAll	0.000248	0.000248		3.60555	0.76
KEA3_PDCL5__0.3.txt.PhosDAll.csv	252	PDCL5_0.3.txt	252	0.7434	EPHA2_PhosD_predict_All_train	EPHA2	2	7	0.0001718	0.00023	142.5	PhosDAll	EPHA7,EGFR	1121	KEA3	EPHA2	PDCL5	PhosDAll	0.000248	0.000248		3.60555	0.76
KEA3_PDCL5__0.3.txt.PhosDAll.csv	253	PDCL5_0.3.txt	253	0.7463	EPHB1_PhosD_predict_All_train	EPHB1	2	7	0.0001718	0.00023	142.5	PhosDAll	MAPK8,MAPK14	1122	KEA3	EPHB1	PDCL5	PhosDAll	0.000248	0.000248		3.60555	0.76
KEA3_PDCL5__0.3.txt.PhosDAll.csv	255	PDCL5_0.3.txt	255	0.7522	BLK_PhosD_predict_All_train	BLK	2	10	0.0003661	0.000487	89.04	PhosDAll	MET,CD79A	1123	KEA3	BLK	PDCL5	PhosDAll	0.000521	0.50026		0.300804	0.049
KEA3_PDCL5__0.3.txt.PhosDAll.csv	263	PDCL5_0.3.txt	263	0.7758	STYK1_PhosD_predict_All_train	STYK1	3	65	0.0009267	0.00119	17.23	PhosDAll	MET,PXN,EGFR	1124	KEA3	STYK1	PDCL5	PhosDAll	0.000702333	0.500351		0.300725	0.035
KEA3_PDCL5__0.2.txt.PhosDAll.csv	2	PDCL5_0.2.txt	2	0.0059	JAK3_PhosD_predict_All_train	JAK3	34	156	4.507e-47	7.64e-45	80.5	PhosDAll	RET,FLT4,CD3E,KDR,JAK2,JAK3,JAK1,PDGFRB,GAB2,TYK2,ZAP70,LCK,RASA1,MET,PIK3R1,CBL,EGFR,MAPK8,ERBB2,PTK2B,MAPK1,PLCG1,LYN,NTRK1,NTRK2,INSR,STAT2,PTPN11,MAPK14,EPOR,TEC,FES,PTPN6,FGFR2	1125	KEA3	JAK3	PDCL5	PhosDAll	3.73337e-30	0.350977		0.454722	0.199
KEA3_PDCL5__0.2.txt.PhosDAll.csv	3	PDCL5_0.2.txt	3	0.00885	JAK1_PhosD_predict_All_train	JAK1	31	161	1.867e-41	1.75e-39	68.88	PhosDAll	RET,KDR,AKT1,JAK2,JAK3,JAK1,PDGFRB,PDPK1,TYK2,LCK,MET,PIK3R1,CBL,EGFR,MAPK8,ERBB2,PTK2B,MAPK1,PLCG1,LYN,NTRK1,INSR,STAT2,PTPN11,MAPK14,TEC,FES,PTPN6,FGFR3,FGFR2,FGFR1	1126	KEA3	JAK1	PDCL5	PhosDAll	7.23337e-27	0.5		0.30103	0.078
KEA3_PDCL5__0.2.txt.PhosDAll.csv	4	PDCL5_0.2.txt	4	0.0118	RET_PhosD_predict_All_train	RET	41	407	2.064e-41	1.75e-39	32.36	PhosDAll	RET,FLT4,KDR,AKT1,JAK2,JAK3,JAK1,PDGFRB,PDPK1,GAB2,ZAP70,MAPKAPK3,LCK,RASA1,MET,PIK3R1,CBL,EGFR,MAPK8,EFS,MAPK7,ERBB2,PTK2B,MAPK1,PLCG1,LYN,NTRK1,NTRK2,YES1,INSR,STAT2,PTPN11,MAPK14,MAPK12,MAPK10,TEC,FES,PTPN6,FGFR3,FGFR2,FGFR1	1127	KEA3	RET	PDCL5	PhosDAll	2.27337e-28	5.68516e-10		9.24526	0.895
KEA3_PDCL5__0.2.txt.PhosDAll.csv	5	PDCL5_0.2.txt	5	0.01475	ITK_PhosD_predict_All_train	ITK	31	165	4.247e-41	2.88e-39	66.82	PhosDAll	RET,KDR,AKT1,JAK2,JAK1,PDGFRB,GAB2,ZAP70,LCK,RASA1,PECAM1,MET,PIK3R1,CBL,EGFR,MAPK8,EFS,ERBB2,PLCG1,LYN,NTRK1,NTRK2,INSR,PTPN11,MAPK14,EPOR,TEC,CD28,PTPN6,FGFR2,FGFR1	1128	KEA3	ITK	PDCL5	PhosDAll	1.0891e-29	0.0186789		1.72865	0.568
KEA3_PDCL5__0.2.txt.PhosDAll.csv	6	PDCL5_0.2.txt	6	0.0177	ALK_PhosD_predict_All_train	ALK	37	303	5.649e-41	3.19e-39	40.18	PhosDAll	RET,FLT4,KDR,JAK2,JAK3,JAK1,PDGFRB,PDPK1,GAB2,ZAP70,LCK,RASA1,EPHA1,MET,PIK3R1,CBL,EGFR,MAPK8,EFS,ERBB2,PTK2B,MAPK1,PLCG1,LYN,NTRK1,NTRK2,INSR,STAT2,PTPN11,MAPK14,MAPK12,TEC,FES,PTPN6,FGFR3,FGFR2,FGFR1	1129	KEA3	ALK	PDCL5	PhosDAll	1.25341e-26	0.0389833		1.40912	0.454
KEA3_PDCL5__0.2.txt.PhosDAll.csv	7	PDCL5_0.2.txt	7	0.02065	FGFR1_PhosD_predict_All_train	FGFR1	37	308	1.049e-40	5.08e-39	39.44	PhosDAll	RET,KDR,AKT1,JAK2,JAK1,PDGFRB,PDPK1,GAB2,ZAP70,LCK,RASA1,PECAM1,MET,PXN,PIK3R1,CBL,EGFR,CD79A,MAPK8,EFS,ERBB2,PTK2B,MAPK1,PLCG1,LYN,NTRK1,NTRK2,YES1,INSR,PTPN11,MAPK14,EPOR,TEC,FES,CD28,FGFR2,FGFR1	1130	KEA3	FGFR1	PDCL5	PhosDAll	1.12777e-27	0.0781		1.10735	0.312
KEA3_PDCL5__0.2.txt.PhosDAll.csv	8	PDCL5_0.2.txt	8	0.0236	FLT3_PhosD_predict_All_train	FLT3	28	119	1.798e-40	7.62e-39	88.88	PhosDAll	RET,FLT4,CD3E,KDR,JAK2,PDGFRB,GAB2,ZAP70,LCK,RASA1,MET,PIK3R1,CBL,EGFR,MAPK8,ERBB2,PTK2B,MAPK1,PLCG1,LYN,NTRK1,NTRK2,INSR,PTPN11,MAPK14,EPOR,TEC,PTPN6	1131	KEA3	FLT3	PDCL5	PhosDAll	9.52003e-31	9.52003e-31		30.0214	0.995
KEA3_PDCL5__0.2.txt.PhosDAll.csv	9	PDCL5_0.2.txt	9	0.02655	HCK_PhosD_predict_All_train	HCK	36	290	2.973e-40	1.12e-38	40.94	PhosDAll	RET,KDR,AKT1,JAK2,JAK3,JAK1,PDGFRB,GAB2,TYK2,ZAP70,LCK,RASA1,MET,PIK3R1,CBL,EGFR,MAPK8,EFS,ERBB2,PTK2B,MAPK1,PLCG1,LYN,NTRK1,NTRK2,YES1,INSR,STAT2,PTPN11,MAPK14,TEC,FES,PTPN6,FGFR3,FGFR2,FGFR1	1132	KEA3	HCK	PDCL5	PhosDAll	8.16669e-26	0.3628		0.440333	0.142
KEA3_PDCL5__0.2.txt.PhosDAll.csv	10	PDCL5_0.2.txt	10	0.0295	NTRK1_PhosD_predict_All_train	NTRK1	31	178	5.289e-40	1.79e-38	60.92	PhosDAll	RET,FLT4,CD3E,KDR,AKT1,JAK2,PDGFRB,GAB2,ZAP70,LCK,RASA1,PECAM1,MET,PIK3R1,CBL,EGFR,MAPK8,ERBB2,PTK2B,MAPK1,PLCG1,LYN,NTRK1,NTRK2,INSR,PTPN11,MAPK14,EPOR,TEC,PTPN6,FGFR1	1133	KEA3	NTRK1	PDCL5	PhosDAll	3.11713e-30	3.11713e-30		29.5062	0.988
KEA3_PDCL5__0.2.txt.PhosDAll.csv	11	PDCL5_0.2.txt	11	0.03245	TYRO3_PhosD_predict_All_train	TYRO3	33	230	2.122e-39	6.54e-38	48.39	PhosDAll	RET,KDR,AKT1,JAK2,JAK1,PDGFRB,PDPK1,GAB2,TYK2,ZAP70,LCK,RASA1,MET,PIK3R1,CBL,EGFR,MAPK8,EFS,ERBB2,PTK2B,MAPK1,PLCG1,LYN,NTRK1,NTRK2,YES1,INSR,PTPN11,MAPK14,TEC,PTPN6,FGFR2,FGFR1	1134	KEA3	TYRO3	PDCL5	PhosDAll	2.59673e-25	0.000622183		3.20608	0.746
KEA3_PDCL5__0.2.txt.PhosDAll.csv	12	PDCL5_0.2.txt	12	0.0354	PDGFRB_PhosD_predict_All_train	PDGFRB	35	287	5.567e-39	1.57e-37	40.12	PhosDAll	RET,FLT4,KDR,AKT1,JAK2,JAK1,PDGFRB,PDPK1,TYK2,ZAP70,LCK,RASA1,PECAM1,TYRO3,MET,PIK3R1,CBL,EGFR,CD79A,EFS,ERBB2,BTLA,PTK2B,PLCG1,MPZL1,LYN,NTRK1,NTRK2,YES1,INSR,PTPN11,EPOR,PTPN6,FGFR2,FGFR1	1135	KEA3	PDGFRB	PDCL5	PhosDAll	9.76731e-25	0.0543444		1.26484	0.398
KEA3_PDCL5__0.2.txt.PhosDAll.csv	13	PDCL5_0.2.txt	13	0.03835	LYN_PhosD_predict_All_train	LYN	49	772	7.825e-39	2.04e-37	19.58	PhosDAll	RET,FLT4,CD3E,KDR,AKT1,JAK2,JAK3,JAK1,PDGFRB,PDPK1,GAB2,TYK2,ZAP70,MAPKAPK3,LCK,RASA1,PECAM1,TYRO3,EPHA1,MET,PXN,PIK3R1,CBL,EGFR,CD79A,MAPK8,EFS,MAPK7,ERBB2,BTLA,PTK2B,MAPK1,PLCG1,LYN,NTRK1,NTRK2,YES1,INSR,PTPN11,MAPK14,EPOR,MAPK12,MAPK10,TEC,CD28,PTPN6,FGFR3,FGFR2,FGFR1	1136	KEA3	LYN	PDCL5	PhosDAll	3.22063e-26	0.0357111		1.4472	0.483
KEA3_PDCL5__0.2.txt.PhosDAll.csv	14	PDCL5_0.2.txt	14	0.0413	FGFR3_PhosD_predict_All_train	FGFR3	28	157	8.605e-37	2.08e-35	62.7	PhosDAll	RET,KDR,AKT1,JAK2,JAK3,JAK1,PDGFRB,PDPK1,TYK2,LCK,PECAM1,MET,PIK3R1,CBL,EGFR,MAPK8,ERBB2,PTK2B,MAPK1,LYN,STAT2,PTPN11,MAPK14,FES,PTPN6,FGFR3,FGFR2,FGFR1	1137	KEA3	FGFR3	PDCL5	PhosDAll	7.93338e-23	0.0314667		1.50215	0.504
KEA3_PDCL5__0.2.txt.PhosDAll.csv	16	PDCL5_0.2.txt	16	0.0472	INSR_PhosD_predict_All_train	INSR	37	424	1.496e-35	3.17e-34	27.62	PhosDAll	RET,FLT4,KDR,AKT1,JAK2,JAK3,JAK1,PDGFRB,GAB2,TYK2,ZAP70,LCK,RASA1,TYRO3,MET,PIK3R1,CBL,EGFR,MAPK8,EFS,ERBB2,PTK2B,MAPK1,PLCG1,LYN,NTRK1,NTRK2,YES1,INSR,PTPN11,MAPK14,EPOR,TEC,FES,PTPN6,FGFR2,FGFR1	1138	KEA3	INSR	PDCL5	PhosDAll	2.27338e-22	0.00980567		2.00852	0.611
KEA3_PDCL5__0.2.txt.PhosDAll.csv	17	PDCL5_0.2.txt	17	0.05015	CSK_PhosD_predict_All_train	CSK	34	332	2.253e-35	4.49e-34	32.96	PhosDAll	RET,KDR,AKT1,JAK2,JAK3,PDGFRB,PDPK1,TYK2,ZAP70,LCK,RASA1,TYRO3,MET,PXN,PIK3R1,CBL,EGFR,MAPK8,EFS,MAPK7,ERBB2,PTK2B,MAPK1,PLCG1,LYN,NTRK2,YES1,INSR,PTPN11,MAPK12,TEC,PTPN6,FGFR2,FGFR1	1139	KEA3	CSK	PDCL5	PhosDAll	3.28669e-22	0.007321		2.13543	0.632
KEA3_PDCL5__0.2.txt.PhosDAll.csv	19	PDCL5_0.2.txt	19	0.05605	MET_PhosD_predict_All_train	MET	32	281	5.07e-35	9.02e-34	37.12	PhosDAll	RET,FLT4,CD3E,KDR,AKT1,JAK2,PDGFRB,PDPK1,GAB2,ZAP70,LCK,RASA1,MET,PIK3R1,CBL,EGFR,MAPK8,ERBB2,PTK2B,MAPK1,PLCG1,LYN,NTRK1,NTRK2,YES1,INSR,PTPN11,MAPK14,EPOR,TEC,FES,PTPN6	1140	KEA3	MET	PDCL5	PhosDAll	6.3397e-25	0.354311		0.450615	0.177
KEA3_PDCL5__0.2.txt.PhosDAll.csv	20	PDCL5_0.2.txt	20	0.059	FGFR4_PhosD_predict_All_train	FGFR4	39	511	5.324e-35	9.02e-34	23.87	PhosDAll	RET,KDR,AKT1,JAK2,JAK3,JAK1,PDGFRB,PDPK1,GAB2,TYK2,MAPKAPK3,LCK,RASA1,PECAM1,MET,PXN,PIK3R1,CBL,EGFR,CD79A,MAPK8,ERBB2,PTK2B,MAPK1,PLCG1,LYN,NTRK1,INSR,STAT2,PTPN11,MAPK14,EPOR,MAPK12,MAPK10,TEC,FES,FGFR3,FGFR2,FGFR1	1141	KEA3	FGFR4	PDCL5	PhosDAll	6.4285e-26	2.86333e-05		4.54313	0.803
KEA3_PDCL5__0.2.txt.PhosDAll.csv	22	PDCL5_0.2.txt	22	0.0649	JAK2_PhosD_predict_All_train	JAK2	45	782	2.455e-34	3.78e-33	17.64	PhosDAll	RET,FLT4,VSIR,KDR,AKT1,JAK2,JAK3,JAK1,PDGFRB,PDPK1,GAB2,TYK2,ZAP70,MAPKAPK3,LCK,RASA1,PECAM1,MET,PIK3R1,CBL,EGFR,MAPK8,EFS,MAPK7,ERBB2,PTK2B,MAPK1,PLCG1,LYN,NTRK1,NTRK2,YES1,INSR,STAT2,PTPN11,MAPK14,EPOR,MAPK12,TEC,FES,CD28,PTPN6,FGFR3,FGFR2,FGFR1	1142	KEA3	JAK2	PDCL5	PhosDAll	2.27006e-22	0.0014441		2.8404	0.725
KEA3_PDCL5__0.2.txt.PhosDAll.csv	23	PDCL5_0.2.txt	23	0.06785	KIT_PhosD_predict_All_train	KIT	25	128	2.916e-34	4.3e-33	70.11	PhosDAll	KDR,AKT1,JAK2,JAK3,JAK1,PDGFRB,TYK2,ZAP70,LCK,RASA1,PIK3R1,CBL,EGFR,ERBB2,PLCG1,LYN,YES1,STAT2,PTPN11,MAPK14,EPOR,TEC,FES,PTPN6,FGFR3	1143	KEA3	KIT	PDCL5	PhosDAll	2.57695e-21	2.57695e-21		20.5889	0.959
KEA3_PDCL5__0.2.txt.PhosDAll.csv	24	PDCL5_0.2.txt	24	0.0708	EPHA3_PhosD_predict_All_train	EPHA3	31	269	3.283e-34	4.64e-33	37.62	PhosDAll	RET,CD3E,AKT1,JAK2,JAK3,JAK1,PDGFRB,EPHA7,GAB2,ZAP70,LCK,RASA1,MET,PXN,PIK3R1,CBL,EGFR,CD79A,MAPK8,ERBB2,PTK2B,MAPK1,PLCG1,LYN,STAT2,PTPN11,FES,PTPN6,FGFR3,FGFR2,FGFR1	1144	KEA3	EPHA3	PDCL5	PhosDAll	2.93346e-25	0.359167		0.444704	0.163
KEA3_PDCL5__0.2.txt.PhosDAll.csv	25	PDCL5_0.2.txt	25	0.07375	PDGFRA_PhosD_predict_All_train	PDGFRA	25	132	6.706e-34	9.09e-33	67.49	PhosDAll	RET,KDR,AKT1,JAK2,JAK1,PDGFRB,PDPK1,RASA1,PECAM1,TYRO3,MET,PIK3R1,CBL,EGFR,EFS,ERBB2,PTK2B,PLCG1,MPZL1,LYN,INSR,PTPN11,EPOR,PTPN6,FGFR1	1145	KEA3	PDGFRA	PDCL5	PhosDAll	3.74837e-24	3.74837e-24		23.4262	0.973
KEA3_PDCL5__0.2.txt.PhosDAll.csv	26	PDCL5_0.2.txt	26	0.0767	LCK_PhosD_predict_All_train	LCK	50	1101	8.556e-33	1.12e-31	13.74	PhosDAll	RET,FLT4,CD3E,KDR,AKT1,JAK2,JAK3,JAK1,PDGFRB,PDPK1,GAB2,TYK2,ZAP70,LCK,RASA1,PECAM1,TYRO3,PGR,MET,PXN,PIK3R1,CBL,EGFR,CD79A,MAPK8,EFS,MAPK7,ERBB2,BTLA,PTK2B,MAPK1,PLCG1,LYN,NTRK1,NTRK2,YES1,INSR,STAT2,PTPN11,MAPK14,EPOR,MAPK12,MAPK10,TEC,FES,CD28,PTPN6,FGFR3,FGFR2,FGFR1	1146	KEA3	LCK	PDCL5	PhosDAll	7.9414e-23	4.03986e-07		6.39363	0.867
KEA3_PDCL5__0.2.txt.PhosDAll.csv	28	PDCL5_0.2.txt	28	0.0826	FER_PhosD_predict_All_train	FER	26	171	1.728e-32	2.09e-31	51.79	PhosDAll	RET,AKT1,JAK2,JAK3,JAK1,PDGFRB,LCK,RASA1,PGR,MET,PIK3R1,EGFR,MAPK8,ERBB2,PTK2B,MAPK1,PLCG1,LYN,YES1,STAT2,PTPN11,MAPK10,FES,FGFR3,FGFR2,FGFR1	1147	KEA3	FER	PDCL5	PhosDAll	1.15001e-23	0.0404		1.39362	0.44
KEA3_PDCL5__0.2.txt.PhosDAll.csv	29	PDCL5_0.2.txt	29	0.08555	SYK_PhosD_predict_All_train	SYK	47	968	2.062e-32	2.41e-31	14.74	PhosDAll	RET,FLT4,CD3E,KDR,AKT1,JAK2,JAK3,JAK1,PDGFRB,PDPK1,GAB2,TYK2,ZAP70,LCK,RASA1,PECAM1,PGR,MET,PXN,PIK3R1,CBL,EGFR,CD79A,MAPK8,EFS,MAPK7,ERBB2,PTK2B,MAPK1,PLCG1,LYN,NTRK1,NTRK2,YES1,INSR,PTPN11,MAPK14,EPOR,MAPK12,MAPK10,TEC,FES,CD28,PTPN6,FGFR3,FGFR2,FGFR1	1148	KEA3	SYK	PDCL5	PhosDAll	1.15402e-22	0.004691		2.32873	0.661
KEA3_PDCL5__0.2.txt.PhosDAll.csv	30	PDCL5_0.2.txt	30	0.0885	ZAP70_PhosD_predict_All_train	ZAP70	31	310	2.801e-32	3.16e-31	32.1	PhosDAll	RET,FLT4,CD3E,KDR,AKT1,JAK2,PDGFRB,PDPK1,GAB2,ZAP70,MAPKAPK3,LCK,RASA1,MET,PIK3R1,CBL,EGFR,MAPK8,ERBB2,PTK2B,MAPK1,PLCG1,LYN,NTRK1,NTRK2,INSR,PTPN11,MAPK14,EPOR,TEC,PTPN6	1149	KEA3	ZAP70	PDCL5	PhosDAll	3.091e-25	0.00229916		2.63843	0.703
KEA3_PDCL5__0.2.txt.PhosDAll.csv	31	PDCL5_0.2.txt	31	0.09145	ABL2_PhosD_predict_All_train	ABL2	30	282	3.609e-32	3.95e-31	34.39	PhosDAll	RET,FLT4,KDR,JAK2,JAK1,PDGFRB,TYK2,ZAP70,LCK,RASA1,MET,PIK3R1,CBL,EGFR,MAPK8,EFS,ERBB2,PTK2B,MAPK1,PLCG1,LYN,NTRK1,YES1,INSR,PTPN11,MAPK14,EPOR,PTPN6,FGFR2,FGFR1	1150	KEA3	ABL2	PDCL5	PhosDAll	1.22007e-23	0.0608222		1.21594	0.362
KEA3_PDCL5__0.2.txt.PhosDAll.csv	32	PDCL5_0.2.txt	32	0.0944	TYK2_PhosD_predict_All_train	TYK2	34	415	4.219e-32	4.43e-31	25.78	PhosDAll	RET,KDR,AKT1,JAK2,JAK3,JAK1,PDGFRB,GAB2,TYK2,ZAP70,LCK,RASA1,PIK3R1,CBL,EGFR,CD79A,MAPK8,MAPK7,ERBB2,MAPK1,PLCG1,LYN,YES1,INSR,STAT2,PTPN11,MAPK14,EPOR,MAPK10,TEC,FES,CD28,PTPN6,FGFR3	1151	KEA3	TYK2	PDCL5	PhosDAll	1.05325e-23	0.562711		0.249715	0.014
KEA3_PDCL5__0.2.txt.PhosDAll.csv	33	PDCL5_0.2.txt	33	0.09735	IGF1R_PhosD_predict_All_train	IGF1R	28	227	4.308e-32	4.43e-31	40.64	PhosDAll	RET,KDR,AKT1,JAK2,JAK3,JAK1,PDGFRB,PDPK1,GAB2,TYK2,ZAP70,RASA1,MET,PIK3R1,CBL,EGFR,MAPK8,EFS,ERBB2,PTK2B,MAPK1,NTRK1,INSR,PTPN11,MAPK14,FES,PTPN6,FGFR1	1152	KEA3	IGF1R	PDCL5	PhosDAll	1.72765e-21	0.461233		0.336079	0.092
KEA3_PDCL5__0.2.txt.PhosDAll.csv	34	PDCL5_0.2.txt	34	0.1003	YES1_PhosD_predict_All_train	YES1	44	854	9.904e-32	9.87e-31	15.69	PhosDAll	RET,FLT4,KDR,AKT1,JAK2,JAK3,JAK1,PDGFRB,PDPK1,GAB2,TYK2,ZAP70,MAPKAPK3,LCK,RASA1,PECAM1,TYRO3,EPHA1,MET,PIK3R1,CBL,EGFR,CD79A,MAPK8,EFS,MAPK7,ERBB2,PTK2B,MAPK1,PLCG1,LYN,NTRK1,NTRK2,YES1,INSR,PTPN11,MAPK14,EPOR,MAPK12,MAPK10,PTPN6,FGFR3,FGFR2,FGFR1	1153	KEA3	YES1	PDCL5	PhosDAll	1.97413e-21	0.339544		0.469103	0.234
KEA3_PDCL5__0.2.txt.PhosDAll.csv	36	PDCL5_0.2.txt	36	0.1062	DDR2_PhosD_predict_All_train	DDR2	24	149	7.357e-31	6.93e-30	55.46	PhosDAll	RET,KDR,PDGFRB,PDPK1,TYK2,ZAP70,LCK,MET,PIK3R1,CBL,EGFR,MAPK8,ERBB2,PTK2B,MAPK1,PLCG1,LYN,NTRK1,YES1,INSR,PTPN11,MAPK14,PTPN6,FGFR2	1154	KEA3	DDR2	PDCL5	PhosDAll	9.26672e-22	9.26672e-22		21.0331	0.966
KEA3_PDCL5__0.2.txt.PhosDAll.csv	43	PDCL5_0.2.txt	43	0.1268	FGR_PhosD_predict_All_train	FGR	41	863	1.392e-28	1.1e-27	14.41	PhosDAll	RET,CD3E,KDR,AKT1,JAK2,JAK3,JAK1,PDGFRB,PDPK1,GAB2,TYK2,ZAP70,LCK,RASA1,PECAM1,PGR,MET,PXN,PIK3R1,CBL,EGFR,CD79A,MAPK8,EFS,MAPK7,ERBB2,PTK2B,MAPK1,PLCG1,LYN,NTRK1,YES1,INSR,PTPN11,MAPK14,EPOR,MAPK12,MAPK10,PTPN6,FGFR2,FGFR1	1155	KEA3	FGR	PDCL5	PhosDAll	2.5677e-21	0.0103167		1.98646	0.597
KEA3_PDCL5__0.2.txt.PhosDAll.csv	44	PDCL5_0.2.txt	44	0.1298	EPHB3_PhosD_predict_All_train	EPHB3	23	160	1.688e-28	1.3e-27	48.49	PhosDAll	RET,KDR,PDGFRB,PDPK1,ZAP70,LCK,RASA1,MET,PIK3R1,CBL,EGFR,MAPK8,EFS,ERBB2,PTK2B,MAPK1,LYN,NTRK1,INSR,PTPN11,MAPK10,PTPN6,FGFR1	1156	KEA3	EPHB3	PDCL5	PhosDAll	3.6545e-24	3.6545e-24		23.4372	0.981
KEA3_PDCL5__0.2.txt.PhosDAll.csv	46	PDCL5_0.2.txt	46	0.1357	PTK2_PhosD_predict_All_train	PTK2	33	493	1.84e-28	1.36e-27	20.72	PhosDAll	RET,FLT4,KDR,AKT1,JAK2,PDGFRB,PDPK1,MAPKAPK3,LCK,RASA1,MET,PXN,PIK3R1,CBL,EGFR,MAPK8,EFS,ERBB2,PTK2B,MAPK1,PLCG1,LYN,NTRK1,NTRK2,YES1,INSR,PTPN11,MAPK14,MAPK12,TEC,FES,PTPN6,FGFR1	1157	KEA3	PTK2	PDCL5	PhosDAll	4.6572e-22	0.0306567		1.51348	0.518
KEA3_PDCL5__0.2.txt.PhosDAll.csv	47	PDCL5_0.2.txt	47	0.1386	BMX_PhosD_predict_All_train	BMX	38	719	1.88e-28	1.36e-27	16.12	PhosDAll	RET,KDR,AKT1,JAK2,JAK1,PDGFRB,PDPK1,GAB2,TYK2,ZAP70,LCK,RASA1,MET,PXN,PIK3R1,CBL,EGFR,CD79A,MAPK8,EFS,MAPK7,ERBB2,PTK2B,PLCG1,LYN,NTRK1,NTRK2,YES1,INSR,PTPN11,MAPK14,EPOR,MAPK10,TEC,FES,PTPN6,FGFR2,FGFR1	1158	KEA3	BMX	PDCL5	PhosDAll	2.23073e-19	0.0669722		1.17411	0.334
KEA3_PDCL5__0.2.txt.PhosDAll.csv	51	PDCL5_0.2.txt	51	0.1504	PTK2B_PhosD_predict_All_train	PTK2B	45	1140	1.259e-27	8.37e-27	11.87	PhosDAll	RET,FLT4,KDR,AKT1,JAK2,JAK3,JAK1,PDGFRB,PDPK1,GAB2,TYK2,ZAP70,MAPKAPK3,LCK,RASA1,TYRO3,PGR,EPHA1,MET,PXN,PIK3R1,CBL,EGFR,MAPK8,EFS,MAPK7,ERBB2,PTK2B,MAPK1,PLCG1,LYN,NTRK1,NTRK2,YES1,INSR,PTPN11,MAPK14,MAPK12,MAPK10,TEC,FES,PTPN6,FGFR3,FGFR2,FGFR1	1159	KEA3	PTK2B	PDCL5	PhosDAll	3.37143e-18	0.140081		0.85362	0.277
KEA3_PDCL5__0.2.txt.PhosDAll.csv	54	PDCL5_0.2.txt	54	0.1593	FYN_PhosD_predict_All_train	FYN	48	1372	6.477e-27	4.07e-26	10.47	PhosDAll	RET,FLT4,CD3E,KDR,AKT1,JAK2,JAK3,JAK1,PDGFRB,PDPK1,GAB2,TYK2,ZAP70,MAPKAPK3,LCK,RASA1,PECAM1,TYRO3,MET,PXN,PIK3R1,CBL,EGFR,CD79A,MAPK8,EFS,MAPK7,ERBB2,BTLA,PTK2B,MAPK1,PLCG1,MPZL1,LYN,NTRK1,NTRK2,YES1,INSR,PRRX2,PTPN11,MAPK14,EPOR,MAPK12,MAPK10,TEC,PTPN6,FGFR2,FGFR1	1160	KEA3	FYN	PDCL5	PhosDAll	1.61414e-18	2.2863e-06		5.64087	0.838
KEA3_PDCL5__0.2.txt.PhosDAll.csv	56	PDCL5_0.2.txt	56	0.1652	PTK6_PhosD_predict_All_train	PTK6	33	566	1.419e-26	8.59e-26	17.88	PhosDAll	KDR,AKT1,JAK2,JAK3,JAK1,PDGFRB,PDPK1,GAB2,LCK,RASA1,PECAM1,MET,PXN,PIK3R1,CBL,EGFR,MAPK8,EFS,ERBB2,PTK2B,MAPK1,PLCG1,LYN,YES1,INSR,PTPN11,MAPK14,EPOR,FES,PTPN6,FGFR3,FGFR2,FGFR1	1161	KEA3	PTK6	PDCL5	PhosDAll	1.37342e-18	0.00426333		2.37025	0.682
KEA3_PDCL5__0.2.txt.PhosDAll.csv	58	PDCL5_0.2.txt	58	0.1711	MATK_PhosD_predict_All_train	MATK	18	87	6.713e-26	3.92e-25	75.35	PhosDAll	JAK2,TYK2,RASA1,PECAM1,MET,CBL,EGFR,CD79A,ERBB2,PTK2B,PLCG1,LYN,NTRK1,PTPN11,EPOR,TEC,PTPN6,FGFR2	1162	KEA3	MATK	PDCL5	PhosDAll	1.68007e-15	1.68007e-15		14.7747	0.952
KEA3_PDCL5__0.2.txt.PhosDAll.csv	60	PDCL5_0.2.txt	60	0.177	EGFR_PhosD_predict_All_train	EGFR	39	924	1.354e-25	7.65e-25	12.73	PhosDAll	RET,FLT4,KDR,AKT1,JAK2,JAK3,JAK1,PDGFRB,GAB2,TYK2,ZAP70,LCK,RASA1,MET,PIK3R1,CBL,EGFR,MAPK8,EFS,ERBB2,PTK2B,MAPK1,PLCG1,LYN,NTRK1,NTRK2,YES1,INSR,STAT2,PTPN11,MAPK14,MAPK12,MAPK10,TEC,FES,PTPN6,FGFR3,FGFR2,FGFR1	1163	KEA3	EGFR	PDCL5	PhosDAll	7.70477e-18	0.0445756		1.3509	0.419
KEA3_PDCL5__0.2.txt.PhosDAll.csv	61	PDCL5_0.2.txt	61	0.1799	ERBB2_PhosD_predict_All_train	ERBB2	21	165	4.19e-25	2.33e-24	42.12	PhosDAll	RET,AKT1,JAK2,JAK3,JAK1,PDGFRB,ZAP70,RASA1,MET,PIK3R1,EGFR,MAPK8,ERBB2,PTK2B,MAPK1,LYN,NTRK2,YES1,MAPK14,TEC,FES	1164	KEA3	ERBB2	PDCL5	PhosDAll	6.50206e-14	0.0385		1.41454	0.469
KEA3_PDCL5__0.2.txt.PhosDAll.csv	63	PDCL5_0.2.txt	63	0.1858	BTK_PhosD_predict_All_train	BTK	36	796	6.191e-25	3.33e-24	13.68	PhosDAll	RET,VSIR,KDR,AKT1,JAK2,JAK3,JAK1,PDGFRB,PDPK1,GAB2,LCK,RASA1,PECAM1,MET,PXN,PIK3R1,CBL,EGFR,CD79A,MAPK8,ERBB2,PTK2B,MAPK1,PLCG1,LYN,INSR,PTPN11,MAPK14,EPOR,MAPK12,MAPK10,TEC,CD28,PTPN6,FGFR2,FGFR1	1165	KEA3	BTK	PDCL5	PhosDAll	2.16401e-18	0.233972		0.630836	0.255
KEA3_PDCL5__0.2.txt.PhosDAll.csv	65	PDCL5_0.2.txt	65	0.1917	ABL1_PhosD_predict_All_train	ABL1	46	1415	9.374e-25	4.89e-24	9.706	PhosDAll	RB1,RET,CD3E,KDR,AKT1,JAK2,JAK3,JAK1,PDGFRB,GAB2,TYK2,ZAP70,LCK,RASA1,PECAM1,PGR,MET,PXN,PIK3R1,CBL,EGFR,CD79A,MAPK8,EFS,MAPK7,ERBB2,BTLA,PTK2B,MAPK1,PLCG1,LYN,NTRK1,NTRK2,YES1,INSR,STAT2,PTPN11,MAPK14,EPOR,MAPK10,TEC,FES,CD28,PTPN6,FGFR2,FGFR1	1166	KEA3	ABL1	PDCL5	PhosDAll	3.67927e-18	5.55848e-05		4.25504	0.781
KEA3_PDCL5__0.2.txt.PhosDAll.csv	78	PDCL5_0.2.txt	78	0.2301	SRC_PhosD_predict_All_train	SRC	54	2299	6.778e-22	2.95e-21	6.948	PhosDAll	RET,FLT4,CD3E,ENO2,KDR,AKT1,JAK2,JAK3,JAK1,PDGFRB,PDPK1,GAB2,TYK2,ZAP70,LCK,RASA1,PECAM1,TYRO3,PGR,EPHA1,MET,PXN,PIK3R1,CBL,EGFR,CD79A,PPP2CB,MAPK8,EFS,MAPK7,ERBB2,BTLA,PTK2B,MAPK1,PLCG1,MPZL1,LYN,NTRK1,NTRK2,YES1,INSR,STAT2,PTPN11,MAPK14,EPOR,MAPK12,MAPK10,TEC,FES,CD28,PTPN6,FGFR3,FGFR2,FGFR1	1167	KEA3	SRC	PDCL5	PhosDAll	1.42533e-14	1.23632e-05		4.90787	0.817
KEA3_PDCL5__0.2.txt.PhosDAll.csv	84	PDCL5_0.2.txt	84	0.2478	FGFR2_PhosD_predict_All_train	FGFR2	28	555	1.988e-21	8.02e-21	15.35	PhosDAll	FLT4,KDR,JAK2,JAK3,PDGFRB,TYK2,ZAP70,LCK,RASA1,PECAM1,TYRO3,EPHA1,MET,PXN,PIK3R1,CBL,EFS,PLCG1,LYN,NTRK1,NTRK2,YES1,PTPN11,EPOR,PTPN6,FGFR3,FGFR2,FGFR1	1168	KEA3	FGFR2	PDCL5	PhosDAll	8.40853e-13	0.0831667		1.08005	0.298
KEA3_PDCL5__0.2.txt.PhosDAll.csv	85	PDCL5_0.2.txt	85	0.2507	FES_PhosD_predict_All_train	FES	13	45	2.176e-21	8.68e-21	117.3	PhosDAll	JAK2,JAK3,JAK1,GAB2,RASA1,MET,PIK3R1,CBL,EGFR,PLCG1,PTPN11,FES,PTPN6	1169	KEA3	FES	PDCL5	PhosDAll	4.10252e-13	4.10252e-13		12.3869	0.938
KEA3_PDCL5__0.2.txt.PhosDAll.csv	90	PDCL5_0.2.txt	90	0.2655	MST1R_PhosD_predict_All_train	MST1R	12	37	1.387e-20	5.22e-20	138.7	PhosDAll	KDR,AKT1,JAK2,ZAP70,LCK,MET,EGFR,LYN,YES1,EPOR,TEC,FES	1170	KEA3	MST1R	PDCL5	PhosDAll	6.27333e-12	6.27333e-12		11.2025	0.917
KEA3_PDCL5__0.2.txt.PhosDAll.csv	96	PDCL5_0.2.txt	96	0.2832	TNK2_PhosD_predict_All_train	TNK2	20	263	1.586e-19	5.6e-19	23.77	PhosDAll	RET,AKT1,PDGFRB,LCK,RASA1,MET,PXN,PIK3R1,CBL,EGFR,MAPK8,MAPK1,PLCG1,LYN,NTRK1,NTRK2,YES1,MAPK14,TEC,FES	1171	KEA3	TNK2	PDCL5	PhosDAll	2.3352e-16	0.384333		0.415292	0.113
KEA3_PDCL5__0.2.txt.PhosDAll.csv	102	PDCL5_0.2.txt	102	0.3009	FLT4_PhosD_predict_All_train	FLT4	12	49	6.602e-19	2.19e-18	93.68	PhosDAll	JAK2,GAB2,ZAP70,LCK,RASA1,PIK3R1,CBL,PLCG1,LYN,PTPN11,TEC,PTPN6	1172	KEA3	FLT4	PDCL5	PhosDAll	8.51667e-13	8.51667e-13		12.0697	0.931
KEA3_PDCL5__0.2.txt.PhosDAll.csv	123	PDCL5_0.2.txt	123	0.3628	TXK_PhosD_predict_All_train	TXK	10	36	1.177e-16	3.24e-16	111.1	PhosDAll	ZAP70,LCK,MET,PIK3R1,CBL,EGFR,ERBB2,PLCG1,LYN,PTPN6	1173	KEA3	TXK	PDCL5	PhosDAll	6.9868e-14	6.9868e-14		13.1557	0.945
KEA3_PDCL5__0.2.txt.PhosDAll.csv	136	PDCL5_0.2.txt	136	0.4012	TEC_PhosD_predict_All_train	TEC	11	66	1.782e-15	4.44e-15	57.77	PhosDAll	KDR,JAK2,JAK1,MET,PIK3R1,CBL,EGFR,ERBB2,PLCG1,LYN,TEC	1174	KEA3	TEC	PDCL5	PhosDAll	3.13681e-11	0.345633		0.461384	0.22
KEA3_PDCL5__0.2.txt.PhosDAll.csv	147	PDCL5_0.2.txt	147	0.4336	NTRK3_PhosD_predict_All_train	NTRK3	10	62	4.53e-14	1.04e-13	55.55	PhosDAll	AKT1,PDPK1,LCK,EGFR,MAPK7,PTK2B,MAPK1,PLCG1,LYN,INSR	1175	KEA3	NTRK3	PDCL5	PhosDAll	5.622e-12	5.622e-12		11.2501	0.924
KEA3_PDCL5__0.2.txt.PhosDAll.csv	166	PDCL5_0.2.txt	166	0.4897	FRK_PhosD_predict_All_train	FRK	11	117	1.192e-12	2.43e-12	29.98	PhosDAll	TYK2,ZAP70,LCK,PXN,PIK3R1,CBL,PLCG1,LYN,YES1,PTPN11,PTPN6	1176	KEA3	FRK	PDCL5	PhosDAll	1.77885e-08	0.0558		1.25337	0.383
KEA3_PDCL5__0.2.txt.PhosDAll.csv	196	PDCL5_0.2.txt	196	0.5782	KDR_PhosD_predict_All_train	KDR	5	15	1.757e-09	3.04e-09	144.4	PhosDAll	FLT4,KDR,PDGFRB,MET,YES1	1177	KEA3	KDR	PDCL5	PhosDAll	3.19867e-08	3.19867e-08		7.49503	0.888
KEA3_PDCL5__0.2.txt.PhosDAll.csv	214	PDCL5_0.2.txt	214	0.6313	DDR1_PhosD_predict_All_train	DDR1	8	162	1.92e-07	3.04e-07	15.01	PhosDAll	AKT1,PDPK1,LCK,EGFR,ERBB2,MAPK1,PLCG1,PRRX2	1178	KEA3	DDR1	PDCL5	PhosDAll	2.76467e-06	0.500001		0.301029	0.063
KEA3_PDCL5__0.2.txt.PhosDAll.csv	229	PDCL5_0.2.txt	229	0.6755	SRMS_PhosD_predict_All_train	SRMS	3	7	1.548e-06	2.29e-06	216.6	PhosDAll	MET,EGFR,ERBB2	1179	KEA3	SRMS	PDCL5	PhosDAll	1.495e-06	1.495e-06		5.82536	0.86
KEA3_PDCL5__0.2.txt.PhosDAll.csv	241	PDCL5_0.2.txt	241	0.7109	FLT1_PhosD_predict_All_train	FLT1	3	12	9.598e-06	1.35e-05	96.29	PhosDAll	KDR,PTK2B,YES1	1180	KEA3	FLT1	PDCL5	PhosDAll	0.0115738	0.0115738		1.93652	0.59
KEA3_PDCL5__0.2.txt.PhosDAll.csv	248	PDCL5_0.2.txt	248	0.7316	STYK1_PhosD_predict_All_train	STYK1	4	65	9.229e-05	0.000126	18.94	PhosDAll	MET,PXN,EGFR,TEC	1181	KEA3	STYK1	PDCL5	PhosDAll	0.000702333	0.500351		0.300725	0.035
KEA3_PDCL5__0.2.txt.PhosDAll.csv	251	PDCL5_0.2.txt	251	0.7404	CSF1R_PhosD_predict_All_train	CSF1R	2	5	0.0001233	0.000167	192.6	PhosDAll	LYN,YES1	1182	KEA3	CSF1R	PDCL5	PhosDAll	0.00509333	0.00509333		2.293	0.654
KEA3_PDCL5__0.2.txt.PhosDAll.csv	255	PDCL5_0.2.txt	255	0.7522	ERBB4_PhosD_predict_All_train	ERBB4	2	7	0.0002578	0.00034	115.5	PhosDAll	EGFR,ERBB2	1183	KEA3	ERBB4	PDCL5	PhosDAll	0.000248	0.000248		3.60555	0.76
KEA3_PDCL5__0.2.txt.PhosDAll.csv	256	PDCL5_0.2.txt	256	0.7552	EPHA2_PhosD_predict_All_train	EPHA2	2	7	0.0002578	0.00034	115.5	PhosDAll	EPHA7,EGFR	1184	KEA3	EPHA2	PDCL5	PhosDAll	0.000248	0.000248		3.60555	0.76
KEA3_PDCL5__0.2.txt.PhosDAll.csv	257	PDCL5_0.2.txt	257	0.7581	EPHB1_PhosD_predict_All_train	EPHB1	2	7	0.0002578	0.00034	115.5	PhosDAll	MAPK8,MAPK14	1185	KEA3	EPHB1	PDCL5	PhosDAll	0.000248	0.000248		3.60555	0.76
KEA3_PDCL5__0.2.txt.PhosDAll.csv	261	PDCL5_0.2.txt	261	0.7699	NTRK2_PhosD_predict_All_train	NTRK2	2	9	0.0004398	0.000571	82.53	PhosDAll	EGFR,NTRK2	1186	KEA3	NTRK2	PDCL5	PhosDAll	0.019057	0.019057		1.71995	0.561
KEA3_PDCL5__0.2.txt.PhosDAll.csv	262	PDCL5_0.2.txt	262	0.7729	BLK_PhosD_predict_All_train	BLK	2	10	0.0005484	0.00071	72.21	PhosDAll	MET,CD79A	1187	KEA3	BLK	PDCL5	PhosDAll	0.000521	0.50026		0.300804	0.049
KEA3_PDCL5__0.2.txt.ChengKSIN.csv	63	PDCL5_0.2.txt	63	0.2775	JAK3_cheng_ksin	JAK3	1	5	0.01738	0.0616	72.21	ChengKSIN	JAK1	1188	KEA3	JAK3	PDCL5	ChengKSIN	0.6872	0.350977		0.454722	0.199
KEA3_PDCL5__0.2.txt.ChengKSIN.csv	67	PDCL5_0.2.txt	67	0.2952	IGF1R_cheng_ksin	IGF1R	1	6	0.02081	0.0705	57.77	ChengKSIN	PDPK1	1189	KEA3	IGF1R	PDCL5	ChengKSIN	0.690167	0.461233		0.336079	0.092
KEA3_PDCL5__0.2.txt.ChengKSIN.csv	76	PDCL5_0.2.txt	76	0.3348	PDGFRB_cheng_ksin	PDGFRB	1	9	0.03105	0.0916	36.11	ChengKSIN	PTPN11	1190	KEA3	PDGFRB	PDCL5	ChengKSIN	0.0822333	0.0543444		1.26484	0.398
KEA3_PDCL5__0.2.txt.ChengKSIN.csv	98	PDCL5_0.2.txt	98	0.4317	EGFR_cheng_ksin	EGFR	1	19	0.06441	0.149	16.05	ChengKSIN	PLCG1	1191	KEA3	EGFR	PDCL5	ChengKSIN	0.132	0.0445756		1.3509	0.419
KEA3_PDCL5__0.2.txt.ChengKSIN.csv	99	PDCL5_0.2.txt	99	0.4361	EPHA3_cheng_ksin	EPHA3	1	20	0.06769	0.155	15.2	ChengKSIN	ZAP70	1192	KEA3	EPHA3	PDCL5	ChengKSIN	0.718333	0.359167		0.444704	0.163
KEA3_PDCL5__0.2.txt.ChengKSIN.csv	102	PDCL5_0.2.txt	102	0.4493	TNK2_cheng_ksin	TNK2	1	23	0.07743	0.172	13.13	ChengKSIN	RET	1193	KEA3	TNK2	PDCL5	ChengKSIN	0.153	0.384333		0.415292	0.113
KEA3_PDCL5__0.2.txt.ChengKSIN.csv	104	PDCL5_0.2.txt	104	0.4581	FGFR1_cheng_ksin	FGFR1	1	24	0.08066	0.176	12.56	ChengKSIN	PLCG1	1194	KEA3	FGFR1	PDCL5	ChengKSIN	0.156333	0.0781		1.10735	0.312
KEA3_PDCL5__0.2.txt.PhosDAll.csv	282	PDCL5_0.2.txt	282	0.8319	EPHA4_PhosD_predict_All_train	EPHA4	1	6	0.02081	0.025	57.77	PhosDAll	FGFR3	1195	KEA3	EPHA4	PDCL5	PhosDAll	0.0211667	0.0211667		1.67435	0.554
KEA3_PDCL5__0.2.txt.PhosDAll.csv	289	PDCL5_0.2.txt	289	0.8525	AXL_PhosD_predict_All_train	AXL	1	16	0.05453	0.064	19.26	PhosDAll	LCK	1196	KEA3	AXL	PDCL5	PhosDAll	0.0539667	0.0269913		1.56878	0.54
KEA3_PDCL5__0.2.txt.PhosDAll.csv	292	PDCL5_0.2.txt	292	0.8614	EPHB2_PhosD_predict_All_train	EPHB2	1	20	0.06769	0.0786	15.2	PhosDAll	YES1	1197	KEA3	EPHB2	PDCL5	PhosDAll	0.381067	0.381067		0.418999	0.135
KEA3_PDCL5__0.2.txt.PTMsigDB.csv	41	PDCL5_0.2.txt	41	0.2515	TYK2_PTMsigDB_hs	TYK2	1	5	0.01738	0.0644	72.21	PTMsigDB	TYK2	1198	KEA3	TYK2	PDCL5	PTMsigDB	0.688133	0.562711		0.249715	0.014
KEA3_PDCL5__0.2.txt.PTMsigDB.csv	43	PDCL5_0.2.txt	43	0.2638	MET_PTMsigDB_hs	MET	1	5	0.01738	0.0644	72.21	PTMsigDB	MET	1199	KEA3	MET	PDCL5	PTMsigDB	0.0629333	0.354311		0.450615	0.177
KEA3_PDCL5__0.2.txt.PTMsigDB.csv	44	PDCL5_0.2.txt	44	0.2699	FGFR3_PTMsigDB_hs	FGFR3	1	5	0.01738	0.0644	72.21	PTMsigDB	FGFR3	1200	KEA3	FGFR3	PDCL5	PTMsigDB	0.0629333	0.0314667		1.50215	0.504
KEA3_PDCL5__0.2.txt.PTMsigDB.csv	45	PDCL5_0.2.txt	45	0.2761	TEC_PTMsigDB_hs	TEC	1	6	0.02081	0.0738	57.77	PTMsigDB	TEC	1201	KEA3	TEC	PDCL5	PTMsigDB	0.691267	0.345633		0.461384	0.22
KEA3_PDCL5__0.2.txt.PTMsigDB.csv	48	PDCL5_0.2.txt	48	0.2945	ERBB2_PTMsigDB_hs	ERBB2	1	7	0.02424	0.0806	48.14	PTMsigDB	ERBB2	1202	KEA3	ERBB2	PDCL5	PTMsigDB	0.077	0.0385		1.41454	0.469
KEA3_PDCL5__0.2.txt.PTMsigDB.csv	49	PDCL5_0.2.txt	49	0.3006	IGF1R_PTMsigDB_hs	IGF1R	1	7	0.02424	0.0806	48.14	PTMsigDB	PDPK1	1203	KEA3	IGF1R	PDCL5	PTMsigDB	0.693533	0.461233		0.336079	0.092
KEA3_PDCL5__0.2.txt.PTMsigDB.csv	51	PDCL5_0.2.txt	51	0.3129	FGFR1_PTMsigDB_hs	FGFR1	1	8	0.02765	0.0835	41.27	PTMsigDB	FGFR1	1204	KEA3	FGFR1	PDCL5	PTMsigDB	0.0779667	0.0781		1.10735	0.312
KEA3_PDCL5__0.2.txt.PTMsigDB.csv	54	PDCL5_0.2.txt	54	0.3313	ALK_PTMsigDB_hs	ALK	1	8	0.02765	0.0835	41.27	PTMsigDB	PTPN11	1205	KEA3	ALK	PDCL5	PTMsigDB	0.0779667	0.0389833		1.40912	0.454
KEA3_PDCL5__0.2.txt.PTMsigDB.csv	56	PDCL5_0.2.txt	56	0.3436	FER_PTMsigDB_hs	FER	1	9	0.03105	0.0888	36.11	PTMsigDB	MET	1206	KEA3	FER	PDCL5	PTMsigDB	0.0808	0.0404		1.39362	0.44
KEA3_PDCL5__0.2.txt.PTMsigDB.csv	57	PDCL5_0.2.txt	57	0.3497	PDGFRB_PTMsigDB_hs	PDGFRB	1	9	0.03105	0.0888	36.11	PTMsigDB	PDGFRB	1207	KEA3	PDGFRB	PDCL5	PTMsigDB	0.0808	0.0543444		1.26484	0.398
KEA3_PDCL5__0.2.txt.PTMsigDB.csv	59	PDCL5_0.2.txt	59	0.362	BTK_PTMsigDB_hs	BTK	1	10	0.03444	0.0952	32.1	PTMsigDB	TEC	1208	KEA3	BTK	PDCL5	PTMsigDB	0.6984	0.233972		0.630836	0.255
KEA3_PDCL5__0.2.txt.PTMsigDB.csv	63	PDCL5_0.2.txt	63	0.3865	ABL2_PTMsigDB_hs	ABL2	1	12	0.04119	0.103	26.26	PTMsigDB	PDGFRB	1209	KEA3	ABL2	PDCL5	PTMsigDB	0.0940667	0.0608222		1.21594	0.362
KEA3_PDCL5__0.3.txt.ChengKSIN.csv	69	PDCL5_0.3.txt	69	0.304	PDGFRB_cheng_ksin	PDGFRB	1	9	0.02535	0.0822	44.52	ChengKSIN	PTPN11	1210	KEA3	PDGFRB	PDCL5	ChengKSIN	0.0822333	0.0543444		1.26484	0.398
KEA3_PDCL5__0.3.txt.ChengKSIN.csv	91	PDCL5_0.3.txt	91	0.4009	EGFR_cheng_ksin	EGFR	1	19	0.05276	0.132	19.79	ChengKSIN	PLCG1	1211	KEA3	EGFR	PDCL5	ChengKSIN	0.132	0.0445756		1.3509	0.419
KEA3_PDCL5__0.3.txt.ChengKSIN.csv	94	PDCL5_0.3.txt	94	0.4141	TNK2_cheng_ksin	TNK2	1	23	0.0635	0.153	16.19	ChengKSIN	RET	1212	KEA3	TNK2	PDCL5	ChengKSIN	0.153	0.384333		0.415292	0.113
KEA3_PDCL5__0.3.txt.ChengKSIN.csv	96	PDCL5_0.3.txt	96	0.4229	FGFR1_cheng_ksin	FGFR1	1	24	0.06616	0.156	15.48	ChengKSIN	PLCG1	1213	KEA3	FGFR1	PDCL5	ChengKSIN	0.156333	0.0781		1.10735	0.312
KEA3_PDCL5__0.3.txt.PhosDAll.csv	279	PDCL5_0.3.txt	279	0.823	EPHA4_PhosD_predict_All_train	EPHA4	1	6	0.01698	0.0206	71.23	PhosDAll	FGFR3	1214	KEA3	EPHA4	PDCL5	PhosDAll	0.0211667	0.0211667		1.67435	0.554
KEA3_PDCL5__0.3.txt.PhosDAll.csv	288	PDCL5_0.3.txt	288	0.8496	AXL_PhosD_predict_All_train	AXL	1	16	0.04462	0.0525	23.74	PhosDAll	LCK	1215	KEA3	AXL	PDCL5	PhosDAll	0.0539667	0.0269913		1.56878	0.54
KEA3_PDCL5__0.3.txt.PhosDAll.csv	291	PDCL5_0.3.txt	291	0.8584	EPHB2_PhosD_predict_All_train	EPHB2	1	20	0.05545	0.0646	18.74	PhosDAll	YES1	1216	KEA3	EPHB2	PDCL5	PhosDAll	0.381067	0.381067		0.418999	0.135
KEA3_PDCL5__0.3.txt.PTMsigDB.csv	34	PDCL5_0.3.txt	34	0.2086	MET_PTMsigDB_hs	MET	1	5	0.01417	0.066	89.04	PTMsigDB	MET	1217	KEA3	MET	PDCL5	PTMsigDB	0.0629333	0.354311		0.450615	0.177
KEA3_PDCL5__0.3.txt.PTMsigDB.csv	35	PDCL5_0.3.txt	35	0.2147	FGFR3_PTMsigDB_hs	FGFR3	1	5	0.01417	0.066	89.04	PTMsigDB	FGFR3	1218	KEA3	FGFR3	PDCL5	PTMsigDB	0.0629333	0.0314667		1.50215	0.504
KEA3_PDCL5__0.3.txt.PTMsigDB.csv	40	PDCL5_0.3.txt	40	0.2454	ERBB2_PTMsigDB_hs	ERBB2	1	7	0.01978	0.08	59.36	PTMsigDB	ERBB2	1219	KEA3	ERBB2	PDCL5	PTMsigDB	0.077	0.0385		1.41454	0.469
KEA3_PDCL5__0.3.txt.PTMsigDB.csv	42	PDCL5_0.3.txt	42	0.2577	PTK2B_PTMsigDB_hs	PTK2B	1	8	0.02257	0.08	50.88	PTMsigDB	PTK2B	1220	KEA3	PTK2B	PDCL5	PTMsigDB	0.36081	0.140081		0.85362	0.277
KEA3_PDCL5__0.3.txt.PTMsigDB.csv	43	PDCL5_0.3.txt	43	0.2638	FGFR1_PTMsigDB_hs	FGFR1	1	8	0.02257	0.08	50.88	PTMsigDB	FGFR1	1221	KEA3	FGFR1	PDCL5	PTMsigDB	0.0779667	0.0781		1.10735	0.312
KEA3_PDCL5__0.3.txt.PTMsigDB.csv	46	PDCL5_0.3.txt	46	0.2822	ALK_PTMsigDB_hs	ALK	1	8	0.02257	0.08	50.88	PTMsigDB	PTPN11	1222	KEA3	ALK	PDCL5	PTMsigDB	0.0779667	0.0389833		1.40912	0.454
KEA3_PDCL5__0.3.txt.PTMsigDB.csv	49	PDCL5_0.3.txt	49	0.3006	FER_PTMsigDB_hs	FER	1	9	0.02535	0.081	44.52	PTMsigDB	MET	1223	KEA3	FER	PDCL5	PTMsigDB	0.0808	0.0404		1.39362	0.44
KEA3_PDCL5__0.3.txt.PTMsigDB.csv	50	PDCL5_0.3.txt	50	0.3067	PDGFRB_PTMsigDB_hs	PDGFRB	1	9	0.02535	0.081	44.52	PTMsigDB	PDGFRB	1224	KEA3	PDGFRB	PDCL5	PTMsigDB	0.0808	0.0543444		1.26484	0.398
KEA3_PDCL5__0.3.txt.PTMsigDB.csv	51	PDCL5_0.3.txt	51	0.3129	ITK_PTMsigDB_hs	ITK	1	9	0.02535	0.081	44.52	PTMsigDB	PLCG1	1225	KEA3	ITK	PDCL5	PTMsigDB	0.0521567	0.0186789		1.72865	0.568
KEA3_PDCL5__0.3.txt.PTMsigDB.csv	54	PDCL5_0.3.txt	54	0.3313	JAK3_PTMsigDB_hs	JAK3	1	11	0.0309	0.0933	35.61	PTMsigDB	JAK3	1226	KEA3	JAK3	PDCL5	PTMsigDB	0.36573	0.350977		0.454722	0.199
KEA3_PDCL5__0.3.txt.PTMsigDB.csv	56	PDCL5_0.3.txt	56	0.3436	ABL2_PTMsigDB_hs	ABL2	1	12	0.03366	0.0946	32.38	PTMsigDB	PDGFRB	1227	KEA3	ABL2	PDCL5	PTMsigDB	0.0940667	0.0608222		1.21594	0.362
KEA3_PDCL5__0.3.txt.PTMsigDB.csv	59	PDCL5_0.3.txt	59	0.362	PTK2_PTMsigDB_hs	PTK2	1	15	0.04189	0.114	25.44	PTMsigDB	RET	1228	KEA3	PTK2	PDCL5	PTMsigDB	0.0740367	0.0306567		1.51348	0.518
KEA3_PDCL5__0.4.txt.ChengKSIN.csv	67	PDCL5_0.4.txt	67	0.2952	PDGFRB_cheng_ksin	PDGFRB	1	9	0.02183	0.0729	51.96	ChengKSIN	PTPN11	1229	KEA3	PDGFRB	PDCL5	ChengKSIN	0.0822333	0.0543444		1.26484	0.398
KEA3_PDCL5__0.4.txt.ChengKSIN.csv	71	PDCL5_0.4.txt	71	0.3128	INSR_cheng_ksin	INSR	1	10	0.02422	0.0775	46.19	ChengKSIN	PIK3R1	1230	KEA3	INSR	PDCL5	ChengKSIN	0.0280867	0.00980567		2.00852	0.611
KEA3_PDCL5__0.4.txt.ChengKSIN.csv	90	PDCL5_0.4.txt	90	0.3965	EGFR_cheng_ksin	EGFR	1	19	0.04552	0.115	23.09	ChengKSIN	PLCG1	1231	KEA3	EGFR	PDCL5	ChengKSIN	0.132	0.0445756		1.3509	0.419
KEA3_PDCL5__0.4.txt.ChengKSIN.csv	93	PDCL5_0.4.txt	93	0.4097	TNK2_cheng_ksin	TNK2	1	23	0.05482	0.134	18.89	ChengKSIN	RET	1232	KEA3	TNK2	PDCL5	ChengKSIN	0.153	0.384333		0.415292	0.113
KEA3_PDCL5__0.4.txt.ChengKSIN.csv	95	PDCL5_0.4.txt	95	0.4185	FGFR1_cheng_ksin	FGFR1	1	24	0.05714	0.137	18.07	ChengKSIN	PLCG1	1233	KEA3	FGFR1	PDCL5	ChengKSIN	0.156333	0.0781		1.10735	0.312
KEA3_PDCL5__0.4.txt.PhosDAll.csv	273	PDCL5_0.4.txt	273	0.8053	CSF1R_PhosD_predict_All_train	CSF1R	1	5	0.01219	0.015	103.9	PhosDAll	LYN	1234	KEA3	CSF1R	PDCL5	PhosDAll	0.00509333	0.00509333		2.293	0.654
KEA3_PDCL5__0.4.txt.PhosDAll.csv	276	PDCL5_0.4.txt	276	0.8142	EPHA4_PhosD_predict_All_train	EPHA4	1	6	0.01461	0.0179	83.13	PhosDAll	FGFR3	1235	KEA3	EPHA4	PDCL5	PhosDAll	0.0211667	0.0211667		1.67435	0.554
KEA3_PDCL5__0.4.txt.PhosDAll.csv	282	PDCL5_0.4.txt	282	0.8319	FLT1_PhosD_predict_All_train	FLT1	1	12	0.029	0.0347	37.79	PhosDAll	KDR	1236	KEA3	FLT1	PDCL5	PhosDAll	0.0115738	0.0115738		1.93652	0.59
KEA3_PDCL5__0.4.txt.PhosDAll.csv	287	PDCL5_0.4.txt	287	0.8466	AXL_PhosD_predict_All_train	AXL	1	16	0.03847	0.0454	27.71	PhosDAll	LCK	1237	KEA3	AXL	PDCL5	PhosDAll	0.0539667	0.0269913		1.56878	0.54
KEA3_PDCL5__0.4.txt.PTMsigDB.csv	32	PDCL5_0.4.txt	32	0.1963	MET_PTMsigDB_hs	MET	1	5	0.01219	0.0584	103.9	PTMsigDB	MET	1238	KEA3	MET	PDCL5	PTMsigDB	0.0629333	0.354311		0.450615	0.177
KEA3_PDCL5__0.4.txt.PTMsigDB.csv	33	PDCL5_0.4.txt	33	0.2025	CSK_PTMsigDB_hs	CSK	1	5	0.01219	0.0584	103.9	PTMsigDB	LCK	1239	KEA3	CSK	PDCL5	PTMsigDB	0.0201377	0.007321		2.13543	0.632
KEA3_PDCL5__0.4.txt.PTMsigDB.csv	34	PDCL5_0.4.txt	34	0.2086	FGFR3_PTMsigDB_hs	FGFR3	1	5	0.01219	0.0584	103.9	PTMsigDB	FGFR3	1240	KEA3	FGFR3	PDCL5	PTMsigDB	0.0629333	0.0314667		1.50215	0.504
KEA3_PDCL5__0.4.txt.PTMsigDB.csv	39	PDCL5_0.4.txt	39	0.2393	ERBB2_PTMsigDB_hs	ERBB2	1	7	0.01702	0.0704	69.28	PTMsigDB	ERBB2	1241	KEA3	ERBB2	PDCL5	PTMsigDB	0.077	0.0385		1.41454	0.469
KEA3_PDCL5__0.4.txt.PTMsigDB.csv	42	PDCL5_0.4.txt	42	0.2577	FGFR1_PTMsigDB_hs	FGFR1	1	8	0.01943	0.0704	59.38	PTMsigDB	FGFR1	1242	KEA3	FGFR1	PDCL5	PTMsigDB	0.0779667	0.0781		1.10735	0.312
KEA3_PDCL5__0.4.txt.PTMsigDB.csv	45	PDCL5_0.4.txt	45	0.2761	ALK_PTMsigDB_hs	ALK	1	8	0.01943	0.0704	59.38	PTMsigDB	PTPN11	1243	KEA3	ALK	PDCL5	PTMsigDB	0.0779667	0.0389833		1.40912	0.454
KEA3_PDCL5__0.4.txt.PTMsigDB.csv	47	PDCL5_0.4.txt	47	0.2883	FER_PTMsigDB_hs	FER	1	9	0.02183	0.0726	51.96	PTMsigDB	MET	1244	KEA3	FER	PDCL5	PTMsigDB	0.0808	0.0404		1.39362	0.44
KEA3_PDCL5__0.4.txt.PTMsigDB.csv	48	PDCL5_0.4.txt	48	0.2945	PDGFRB_PTMsigDB_hs	PDGFRB	1	9	0.02183	0.0726	51.96	PTMsigDB	PDGFRB	1245	KEA3	PDGFRB	PDCL5	PTMsigDB	0.0808	0.0543444		1.26484	0.398
KEA3_PDCL5__0.4.txt.PTMsigDB.csv	49	PDCL5_0.4.txt	49	0.3006	ITK_PTMsigDB_hs	ITK	1	9	0.02183	0.0726	51.96	PTMsigDB	PLCG1	1246	KEA3	ITK	PDCL5	PTMsigDB	0.0521567	0.0186789		1.72865	0.568
KEA3_PDCL5__0.4.txt.PTMsigDB.csv	53	PDCL5_0.4.txt	53	0.3252	ABL2_PTMsigDB_hs	ABL2	1	12	0.029	0.0846	37.79	PTMsigDB	PDGFRB	1247	KEA3	ABL2	PDCL5	PTMsigDB	0.0940667	0.0608222		1.21594	0.362
KEA3_PDCL5__0.4.txt.PTMsigDB.csv	58	PDCL5_0.4.txt	58	0.3558	PTK2_PTMsigDB_hs	PTK2	1	15	0.03611	0.101	29.69	PTMsigDB	RET	1248	KEA3	PTK2	PDCL5	PTMsigDB	0.0740367	0.0306567		1.51348	0.518
KEA3_PDCL5__0.3.txt.PhosDAll.csv	284	PDCL5_0.3.txt	284	0.8378	NTRK2_PhosD_predict_All_train	NTRK2	1	9	0.02535	0.0303	44.52	PhosDAll	EGFR	1249	KEA3	NTRK2	PDCL5	PhosDAll	0.019057	0.019057		1.71995	0.561
KEA3_PDCL5__0.4.txt.PhosDAll.csv	281	PDCL5_0.4.txt	281	0.8289	NTRK2_PhosD_predict_All_train	NTRK2	1	9	0.02183	0.0263	51.96	PhosDAll	EGFR	1250	KEA3	NTRK2	PDCL5	PhosDAll	0.019057	0.019057		1.71995	0.561
KEA3_PDCL5__0.2.txt.PTMsigDB.csv	42	PDCL5_0.2.txt	42	0.2577	MERTK_PTMsigDB_hs	MERTK	1	5	0.01738	0.0644	72.21	PTMsigDB	AKT1	1251	KEA3	MERTK	PDCL5	PTMsigDB	0.0629333	0.0629333		1.20112	0.355
KEA3_PDCL5__0.3.txt.PTMsigDB.csv	33	PDCL5_0.3.txt	33	0.2025	MERTK_PTMsigDB_hs	MERTK	1	5	0.01417	0.066	89.04	PTMsigDB	AKT1	1252	KEA3	MERTK	PDCL5	PTMsigDB	0.0629333	0.0629333		1.20112	0.355
[truncated: 17 more rows]

## Sheet: Aggregate - UK and KRSA
		PANC1				PDCL15				PDCL5				Patient-Derived				All
[truncated: 79 more rows]

## Sheet: Aggregate - All
		PANC1						PDCL15						PDCL5						Patient-Derived						All
[truncated: 81 more rows]
